# Supplementary material for: Mycobacterial infection-induced miR-206 inhibits protective neutrophil recruitment via the CXCL12/CXCR4 signalling axis
Source: PLoS Pathog. 2021 Apr 7;17(4):e1009186. doi: 10.1371/journal.ppat.1009186 (PMC8055004; doi:10.1371/journal.ppat.1009186)
Supplement: S1 Table — TargetScan output of predicted mRNA targets of zebrafish, mouse, and human miR-206. (XLSX) [file ppat.1009186.s007.xlsx]

## Sheet: zebrafish target prediction
miR-1/206
3744 genes with a total of 4705 conserved sites (counting each overlapping site only once, although all are shown below).
Target gene	Representative 3' UTR	3' UTR expression profile	All sites				Repre- sentative miRNA	Total context+ score
			total	8mer	7mer-m8	7mer-1A
PFAS	ENSDARG00000003750.2	24h,72h,Adult,Brain,Ovary,Testis	3	3	0	0	dre-miR-206	-1.12
PFAS	ENSDARG00000003750.1	24h,72h,Adult,Brain,Testis	3	3	0	0	dre-miR-206	-0.99
tagln2	ENSDARG00000033466.1	24h,72h,Adult,Brain,Ovary,Testis	3	3	0	0	dre-miR-206	-0.98
si:dkey-29p10.4	ENSDARG00000017173.4	24h,72h,Adult	2	2	0	0	dre-miR-206	-0.73
spryd7b	ENSDARG00000069485.3	Ovary	2	2	0	0	dre-miR-1	-0.72
acana	ENSDARG00000035891.2	72h,Adult,Brain	3	1	1	1	dre-miR-206	-0.72
amt	ENSDARG00000010862.5	Adult,Ovary	3	1	1	1	dre-miR-1	-0.72
cnn3a	ENSDARG00000008359.1	24h,72h,Adult,Brain,Ovary,Testis	5	0	2	3	dre-miR-206	-0.71
ATP6V0A2 (1 of 2)	ENSDARG00000035565.2	24h,72h,Adult,Brain,Ovary,Testis	3	2	0	1	dre-miR-1	-0.7
dapk3	ENSDARG00000074447.1	24h,72h,Adult,Brain,Ovary,Testis	2	2	0	0	dre-miR-206	-0.69
spryd7b	ENSDARG00000069485.2	24h,72h,Ovary	2	2	0	0	dre-miR-1	-0.68
FAM174B	ENSDARG00000068709.6	72h,Adult,Ovary,Testis	2	2	0	0	dre-miR-1	-0.67
HPCAL1	ENSDARG00000022763.2	Ovary	4	1	2	1	dre-miR-1	-0.66
whsc1l1	ENSDARG00000062765.1	24h,72h,Adult,Brain,Ovary,Testis	4	1	1	2	dre-miR-1	-0.66
cnn2	ENSDARG00000035858.3	Brain,Testis	3	1	0	2	dre-miR-1	-0.66
spryd7b	ENSDARG00000069485.1	24h,72h,Adult,Brain,Ovary,Testis	2	2	0	0	dre-miR-1	-0.65
SHKBP1	ENSDARG00000061005.6	24h,72h,Adult,Brain,Ovary,Testis	4	1	3	0	dre-miR-1	-0.64
RNF20	ENSDARG00000016664.2	24h,72h,Adult,Brain,Ovary,Testis	3	2	0	1	dre-miR-1	-0.64
COL16A1|col16a1	ENSDARG009194|093421.1	24h,72h,Adult,Brain,Testis	2	2	0	0	dre-miR-1	-0.64
pdlim1	ENSDARG00000019845.1	24h,Brain,Testis	3	1	1	1	dre-miR-1	-0.63
pdlim1	ENSDARG00000019845.2	24h,72h,Adult,Brain,Ovary,Testis	3	1	1	1	dre-miR-1	-0.63
pdlim1	ENSDARG00000019845.3	24h,72h,Adult,Brain,Ovary,Testis	3	1	1	1	dre-miR-1	-0.63
RNF20	ENSDARG00000016664.1	24h,72h,Adult,Brain,Ovary,Testis	3	2	0	1	dre-miR-1	-0.63
CYTH2	ENSDARG00000028800.1	24h,72h,Brain,Ovary,Testis	4	1	1	2	dre-miR-1	-0.62
cnn2	ENSDARG00000035858.2	24h,72h,Adult,Brain,Ovary,Testis	3	1	0	2	dre-miR-1	-0.61
vegfaa	ENSDARG00000045971.1	24h,72h,Adult,Brain,Ovary,Testis	3	1	2	0	dre-miR-1	-0.6
FAM174B	ENSDARG00000068709.1	24h,72h,Adult,Brain,Testis	2	2	0	0	dre-miR-1	-0.59
FAM174B	ENSDARG00000068709.2	24h,72h,Adult,Brain,Ovary,Testis	2	2	0	0	dre-miR-1	-0.59
FAM174B	ENSDARG00000068709.3	Brain	2	2	0	0	dre-miR-1	-0.59
FAM174B	ENSDARG00000068709.4	24h,72h,Adult,Brain,Ovary,Testis	2	2	0	0	dre-miR-1	-0.59
FAM174B	ENSDARG00000068709.5	24h,Adult,Brain,Ovary,Testis	2	2	0	0	dre-miR-1	-0.59
IQSEC2	ENSDARG00000077709.2	Adult,Ovary,Testis	2	2	0	0	dre-miR-1	-0.59
sox11a	ENSDARG00000077811.1	24h,72h,Adult,Brain,Testis	2	2	0	0	dre-miR-206	-0.59
slc9a5	ENSDARG00000078560.1	72h,Adult,Brain	2	2	0	0	dre-miR-206	-0.57
SHKBP1	ENSDARG00000061005.1	24h,72h,Brain,Testis	5	1	4	0	dre-miR-1	-0.57
SHKBP1	ENSDARG00000061005.2	Brain	5	1	4	0	dre-miR-1	-0.57
SHKBP1	ENSDARG00000061005.3	Ovary	5	1	4	0	dre-miR-1	-0.57
SHKBP1	ENSDARG00000061005.4	Testis	5	1	4	0	dre-miR-1	-0.57
SHKBP1	ENSDARG00000061005.5	Brain,Testis	5	1	4	0	dre-miR-1	-0.57
gart	ENSDARG00000051855.1	24h,72h,Adult,Brain,Ovary,Testis	3	1	1	1	dre-miR-206	-0.57
fndc3bb	ENSDARG00000062023.1	24h,72h,Adult,Brain,Ovary,Testis	4	1	1	2	dre-miR-206	-0.57
CORO1C (2 of 2)	ENSDARG00000021193.3	24h,72h,Adult,Brain,Ovary,Testis	3	1	0	2	dre-miR-206	-0.56
gnl1	ENSDARG00000061789.1	Brain,Testis	4	1	1	2	dre-miR-1	-0.56
vegfaa	ENSDARG00000045971.2	Ovary,Testis	2	1	1	0	dre-miR-1	-0.56
CORO1C (2 of 2)	ENSDARG00000021193.2	24h,Brain	3	1	0	2	dre-miR-206	-0.55
si:dkey-264m23.3	ENSDARG00000052903.2	24h,72h,Adult,Brain,Testis	6	1	0	5	dre-miR-206	-0.55
gdap1l1	ENSDARG00000028628.1	72h,Brain,Testis	3	2	0	1	dre-miR-1	-0.54
dachb	ENSDARG00000034785.1	24h,72h,Adult,Brain,Ovary,Testis	2	1	1	0	dre-miR-1	-0.54
her7	ENSDARG00000017917.1	72h,Adult,Brain,Ovary,Testis	2	1	1	0	dre-miR-1	-0.54
atp2a2a	ENSDARG00000029439.1	72h,Brain,Testis	2	1	1	0	dre-miR-206	-0.54
fndc3bb	ENSDARG00000062023.2	72h	3	1	1	1	dre-miR-206	-0.53
pax7b	ENSDARG00000070818.5	72h,Ovary	3	1	0	2	dre-miR-1	-0.53
ywhaba	ENSDARG00000013078.1	24h,72h,Adult,Brain,Ovary,Testis	3	2	0	1	dre-miR-206	-0.52
H6PD	ENSDARG00000060153.4	24h,Ovary	3	1	0	2	dre-miR-1	-0.52
slc38a10	ENSDARG00000077081.2	24h,72h,Adult,Brain,Ovary,Testis	2	1	1	0	dre-miR-1	-0.52
vezf1a	ENSDARG00000008247.1	24h,72h,Adult,Brain,Ovary,Testis	2	1	1	0	dre-miR-206	-0.52
zgc:56095	ENSDARG00000018461.1	24h	2	1	0	1	dre-miR-1	-0.52
map2k5	ENSDARG00000011851.1	24h,Brain,Testis	3	1	2	0	dre-miR-206	-0.52
CORO1C (2 of 2)	ENSDARG00000021193.1	Brain,Testis	3	1	0	2	dre-miR-206	-0.52
zgc:56095	ENSDARG00000018461.2	24h,72h,Adult,Brain,Ovary,Testis	2	1	0	1	dre-miR-1	-0.52
IP6K2 (2 of 2)	ENSDARG00000019613.2	24h,72h,Adult,Brain,Ovary,Testis	3	1	1	1	dre-miR-1	-0.52
mthfd1l	ENSDARG00000042221.1	24h,72h,Testis	3	1	0	2	dre-miR-1	-0.51
amt	ENSDARG00000010862.8	Ovary	2	1	0	1	dre-miR-1	-0.51
tpm4a	ENSDARG00000023963.1	24h,72h,Adult,Brain,Ovary,Testis	2	1	0	1	dre-miR-1	-0.51
tpm4a	ENSDARG00000023963.2	24h,72h,Adult,Ovary	2	1	0	1	dre-miR-1	-0.51
BAZ1A (2 of 2)	ENSDARG00000063233.1	Brain,Testis	3	2	1	0	dre-miR-1	-0.51
GUK1 (2 of 2)	ENSDARG00000030340.3	24h,72h	3	2	0	1	dre-miR-1	-0.51
nrxn2a	ENSDARG00000061454.1	24h,72h,Adult,Brain,Ovary,Testis	2	1	1	0	dre-miR-206	-0.51
GPR158 (2 of 2)	ENSDARG00000079665.2	72h,Brain,Testis	2	0	2	0	dre-miR-1	-0.51
SEMA4D	ENSDARG00000067801.1	Adult,Ovary,Testis	2	1	0	1	dre-miR-206	-0.5
SEMA4D	ENSDARG00000067801.2	Adult,Ovary,Testis	2	1	0	1	dre-miR-206	-0.5
GABRA2 (3 of 3)	ENSDARG00000070005.2	72h,Adult,Brain,Testis	2	2	0	0	dre-miR-1	-0.5
wnt4b	ENSDARG00000040159.1	24h,72h,Adult,Brain,Testis	2	1	0	1	dre-miR-1	-0.5
si:ch211-39l18.5	ENSDARG00000008191.1	24h,72h,Adult,Brain,Testis	5	1	2	2	dre-miR-206	-0.5
RUFY1	ENSDARG00000078685.1	Brain	4	2	0	2	dre-miR-1	-0.5
HECW2 (1 of 2)	ENSDARG00000063253.2	24h,72h	2	1	1	0	dre-miR-1	-0.49
GUK1 (2 of 2)	ENSDARG00000030340.2	24h,72h,Adult,Brain,Ovary,Testis	3	2	0	1	dre-miR-1	-0.49
CR759918.1	ENSDARG00000068638.1	Brain,Ovary,Testis	2	1	1	0	dre-miR-1	-0.49
RUFY1	ENSDARG00000078685.2	24h,72h,Adult,Brain,Ovary,Testis	3	2	0	1	dre-miR-1	-0.49
RUFY1	ENSDARG00000078685.3	72h	3	2	0	1	dre-miR-1	-0.49
RUFY1	ENSDARG00000078685.4	Testis	3	2	0	1	dre-miR-1	-0.49
vps26bl	ENSDARG00000055433.6	72h,Adult,Ovary	2	1	1	0	dre-miR-1	-0.49
IP6K2 (2 of 2)	ENSDARG00000019613.1	24h,Brain	3	1	1	1	dre-miR-1	-0.48
AGPAT5	ENSDARG00000063187.3	24h,72h,Adult,Brain,Ovary,Testis	2	2	0	0	dre-miR-1	-0.48
zfp36l1b	ENSDARG00000021443.1	Ovary	2	1	1	0	dre-miR-206	-0.48
epb41l5	ENSDARG00000032324.1	24h,72h,Adult,Brain,Ovary,Testis	2	2	0	0	dre-miR-1	-0.48
epb41l5	ENSDARG00000032324.2	Testis	2	2	0	0	dre-miR-1	-0.48
si:dkey-29p10.4	ENSDARG00000017173.3	72h,Brain,Testis	2	2	0	0	dre-miR-206	-0.47
amt	ENSDARG00000010862.7	Adult,Ovary,Testis	2	1	0	1	dre-miR-1	-0.47
slc4a1b	ENSDARG00000024560.2	24h,72h,Adult,Testis	2	1	0	1	dre-miR-1	-0.47
amt	ENSDARG00000010862.1	24h,72h,Adult,Brain,Ovary,Testis	2	1	0	1	dre-miR-1	-0.47
amt	ENSDARG00000010862.2	24h,72h,Adult,Brain,Ovary,Testis	2	1	0	1	dre-miR-1	-0.47
amt	ENSDARG00000010862.3	24h,72h,Adult,Brain,Ovary,Testis	2	1	0	1	dre-miR-1	-0.47
amt	ENSDARG00000010862.4	24h,72h,Adult,Brain,Ovary,Testis	2	1	0	1	dre-miR-1	-0.47
amt	ENSDARG00000010862.6	72h,Adult,Ovary	2	1	0	1	dre-miR-1	-0.47
prrt1	ENSDARG00000062208.4	Testis	2	1	0	1	dre-miR-1	-0.47
glsa	ENSDARG00000062812.2	Ovary,Testis	2	0	2	0	dre-miR-1	-0.47
AGPAT5	ENSDARG00000063187.2	72h,Adult,Brain,Ovary,Testis	2	2	0	0	dre-miR-1	-0.46
zgc:136930	ENSDARG00000055192.1	72h	1	1	0	0	dre-miR-1	-0.46
phlda1	ENSDARG00000039714.2	24h,72h,Adult,Brain,Ovary,Testis	2	1	0	1	dre-miR-1	-0.46
gc3	ENSDARG00000026820.2	24h,72h,Adult,Brain,Ovary,Testis	2	1	1	0	dre-miR-1	-0.46
slc38a10	ENSDARG00000077081.1	24h,72h,Adult,Brain,Ovary,Testis	2	1	1	0	dre-miR-1	-0.46
vps26bl	ENSDARG00000055433.1	24h,72h,Adult,Brain	2	1	1	0	dre-miR-1	-0.46
vps26bl	ENSDARG00000055433.2	24h,72h,Adult,Brain,Testis	2	1	1	0	dre-miR-1	-0.46
vps26bl	ENSDARG00000055433.3	24h,72h,Adult,Brain,Testis	2	1	1	0	dre-miR-1	-0.46
vps26bl	ENSDARG00000055433.4	Adult,Testis	2	1	1	0	dre-miR-1	-0.46
vps26bl	ENSDARG00000055433.5	24h,72h,Adult,Brain,Ovary,Testis	2	1	1	0	dre-miR-1	-0.46
CXXC4	ENSDARG00000077817.3	72h,Brain	2	1	1	0	dre-miR-206	-0.46
thbs3b	ENSDARG00000012060.1	24h,72h	4	2	1	1	dre-miR-1	-0.46
thbs3b	ENSDARG00000012060.2	24h,72h,Testis	4	2	1	1	dre-miR-1	-0.46
HPCAL1	ENSDARG00000022763.1	24h,72h,Adult,Brain,Ovary,Testis	4	1	2	1	dre-miR-1	-0.46
MLXIPL	ENSDARG00000089107.1	24h,Adult,Brain,Testis	7	0	0	7	dre-miR-1	-0.45
MLXIPL	ENSDARG00000089107.2	Adult,Ovary,Testis	7	0	0	7	dre-miR-1	-0.45
elmo1	ENSDARG00000019258.1	24h,72h,Adult,Brain,Ovary,Testis	2	1	0	1	dre-miR-1	-0.45
elmo1	ENSDARG00000019258.2	24h,72h,Adult,Brain,Ovary,Testis	2	1	0	1	dre-miR-1	-0.45
GPR158 (2 of 2)	ENSDARG00000079665.1	72h,Brain	2	0	2	0	dre-miR-1	-0.45
pcsk5b	ENSDARG00000060518.6	24h,72h,Adult,Brain,Ovary,Testis	1	1	0	0	dre-miR-1	-0.45
slc38a4	ENSDARG00000018149.2	72h,Brain,Testis	1	1	0	0	dre-miR-1	-0.45
lasp1	ENSDARG00000057867.3	24h,72h,Adult,Brain,Ovary,Testis	2	1	1	0	dre-miR-1	-0.45
sema3bl	ENSDARG00000007560.4	24h,Testis	2	1	1	0	dre-miR-1	-0.45
unc45a	ENSDARG00000003546.1	24h,72h,Adult,Brain,Ovary,Testis	2	1	0	1	dre-miR-1	-0.45
slc4a1b	ENSDARG00000024560.1	24h,72h,Adult,Brain,Ovary,Testis	2	1	0	1	dre-miR-1	-0.45
entpd8	ENSDARG00000005565.1	24h,72h,Adult,Brain,Ovary,Testis	1	1	0	0	dre-miR-1	-0.44
nbr1	ENSDARG00000077297.2	24h,72h,Adult,Brain,Ovary,Testis	1	1	0	0	dre-miR-206	-0.44
epsti1	ENSDARG00000094578.1	Adult,Brain,Ovary,Testis	2	1	0	1	dre-miR-1	-0.44
epsti1	ENSDARG00000094578.2	Adult,Testis	2	1	0	1	dre-miR-1	-0.44
epsti1	ENSDARG00000094578.3	Testis	2	1	0	1	dre-miR-1	-0.44
bcl2l1	ENSDARG00000008434.1	24h,72h,Adult,Brain,Ovary,Testis	2	1	1	0	dre-miR-206	-0.44
scamp4	ENSDARG00000010531.2	24h,72h,Adult,Brain,Ovary,Testis	2	1	1	0	dre-miR-206	-0.44
si:dkey-29p10.4	ENSDARG00000017173.2	24h,72h,Adult,Brain,Testis	2	2	0	0	dre-miR-206	-0.44
cdc23	ENSDARG00000044484.5	72h,Brain,Ovary,Testis	1	1	0	0	dre-miR-1	-0.44
FMNL1 (1 of 2)	ENSDARG00000055713.1	24h,72h,Adult,Testis	1	1	0	0	dre-miR-1	-0.44
sema5b	ENSDARG00000061471.2	24h,72h,Adult,Brain,Testis	2	2	0	0	dre-miR-206	-0.44
DGKG	ENSDARG00000062696.1	Brain,Testis	3	1	0	2	dre-miR-1	-0.44
ostf1	ENSDARG00000045096.1	24h,72h,Adult,Brain,Ovary,Testis	2	1	0	1	dre-miR-206	-0.44
ostf1	ENSDARG00000045096.2	24h,72h,Brain	2	1	0	1	dre-miR-206	-0.44
ostf1	ENSDARG00000045096.3	72h	2	1	0	1	dre-miR-206	-0.44
ostf1	ENSDARG00000045096.4	24h,72h,Brain,Ovary	2	1	0	1	dre-miR-206	-0.44
ostf1	ENSDARG00000045096.5	24h,72h,Adult,Ovary	2	1	0	1	dre-miR-206	-0.44
ostf1	ENSDARG00000091555.1	24h,72h,Ovary	2	1	0	1	dre-miR-206	-0.44
atp11c	ENSDARG00000036442.5	Adult,Ovary,Testis	3	1	2	0	dre-miR-1	-0.44
GUK1 (2 of 2)	ENSDARG00000030340.1	Brain	3	2	0	1	dre-miR-1	-0.44
c1galt1b	ENSDARG00000055561.1	24h,72h,Adult,Brain,Ovary,Testis	2	1	1	0	dre-miR-1	-0.44
cfb	ENSDARG00000055278.5	Adult	2	1	0	1	dre-miR-1	-0.44
ugp2b	ENSDARG00000008200.1	72h	2	1	0	1	dre-miR-206	-0.44
ugp2b	ENSDARG00000008200.2	Testis	2	1	0	1	dre-miR-206	-0.44
ugp2b	ENSDARG00000008200.3	Testis	2	1	0	1	dre-miR-206	-0.44
ugp2b	ENSDARG00000008200.4	24h,72h,Adult,Brain,Ovary,Testis	2	1	0	1	dre-miR-206	-0.44
ugp2b	ENSDARG00000008200.5	24h,Adult,Ovary,Testis	2	1	0	1	dre-miR-206	-0.44
ugp2b	ENSDARG00000008200.6	24h	2	1	0	1	dre-miR-206	-0.44
CYTH2	ENSDARG00000028800.2	72h,Brain,Testis	3	1	0	2	dre-miR-1	-0.44
CYTH2	ENSDARG00000028800.3	72h,Testis	3	1	0	2	dre-miR-1	-0.44
CYTH2	ENSDARG00000028800.4	24h,72h,Adult,Brain,Ovary,Testis	3	1	0	2	dre-miR-1	-0.44
CYTH2	ENSDARG00000028800.5	24h,72h,Adult,Brain,Ovary,Testis	3	1	0	2	dre-miR-1	-0.44
hhat	ENSDARG00000074428.1	72h,Adult,Brain,Testis	3	0	2	1	dre-miR-206	-0.43
brd1	ENSDARG00000013596.4	72h,Adult,Brain,Ovary	2	1	1	0	dre-miR-206	-0.43
ywhaba	ENSDARG00000013078.3	24h,72h,Adult,Brain,Ovary,Testis	2	1	0	1	dre-miR-1	-0.43
mapk13	ENSDARG00000058470.3	24h,72h,Adult,Brain,Ovary,Testis	2	1	0	1	dre-miR-206	-0.43
calrl2	ENSDARG00000076290.5	72h,Ovary	2	0	2	0	dre-miR-1	-0.43
atic	ENSDARG00000016706.5	24h,72h,Adult,Brain,Ovary,Testis	1	1	0	0	dre-miR-206	-0.43
ITPKC (1 of 2)	ENSDARG00000067741.2	24h,72h,Adult,Brain,Ovary,Testis	2	2	0	0	dre-miR-206	-0.43
CXXC4	ENSDARG00000077817.2	Brain	2	1	1	0	dre-miR-206	-0.43
pax7b	ENSDARG00000070818.4	24h,72h,Ovary,Testis	3	1	0	2	dre-miR-1	-0.43
atp6v1ba	ENSDARG00000013443.1	24h,72h,Adult,Brain,Ovary,Testis	2	1	1	0	dre-miR-1	-0.43
alg9	ENSDARG00000012840.2	24h,72h,Adult,Brain,Ovary,Testis	2	1	0	1	dre-miR-1	-0.43
m6pr	ENSDARG00000018432.6	24h,72h,Adult,Brain,Ovary,Testis	1	1	0	0	dre-miR-1	-0.43
DUSP3 (1 of 2)	ENSDARG00000061255.2	72h,Testis	3	0	2	1	dre-miR-206	-0.43
trim2a	ENSDARG00000031817.2	72h,Adult,Brain,Testis	2	1	0	1	dre-miR-206	-0.43
CORO1C (2 of 2)	ENSDARG00000021193.4	72h,Ovary	2	1	0	1	dre-miR-206	-0.43
CORO1C (2 of 2)	ENSDARG00000021193.5	72h,Adult,Ovary,Testis	2	1	0	1	dre-miR-206	-0.43
PFAS	ENSDARG00000003750.3	24h	1	1	0	0	dre-miR-1	-0.43
ppat	ENSDARG00000004517.2	24h,72h,Adult,Brain,Ovary,Testis	1	1	0	0	dre-miR-1	-0.43
CYTH2	ENSDARG00000028800.6	24h,Testis	2	1	0	1	dre-miR-1	-0.43
CYTH2	ENSDARG00000028800.7	72h,Brain,Testis	2	1	0	1	dre-miR-1	-0.43
CYTH2	ENSDARG00000028800.8	Adult,Testis	2	1	0	1	dre-miR-1	-0.43
GUSB (2 of 2)	ENSDARG00000063126.1	24h,72h,Adult,Brain,Ovary,Testis	2	1	0	1	dre-miR-1	-0.43
sema3bl	ENSDARG00000007560.3	72h,Adult,Brain,Testis	2	1	1	0	dre-miR-1	-0.43
ARMC6	ENSDARG00000060763.3	24h,72h,Adult,Brain,Ovary,Testis	2	0	2	0	dre-miR-1	-0.42
C7H4orf48	ENSDARG00000089877.1	Brain	2	1	1	0	dre-miR-1	-0.42
C7H4orf48	ENSDARG00000089877.2	24h,72h,Adult,Brain,Ovary,Testis	2	1	1	0	dre-miR-1	-0.42
copz1	ENSDARG00000017844.2	24h,72h,Adult,Brain,Ovary,Testis	2	1	0	1	dre-miR-1	-0.42
ankfy1	ENSDARG00000061013.2	24h,72h,Adult,Brain,Ovary,Testis	2	1	0	1	dre-miR-206	-0.42
TPRA1	ENSDARG00000054930.5	72h,Adult,Ovary	2	0	2	0	dre-miR-1	-0.42
ITPKB	ENSDARG00000010059.2	72h,Ovary,Testis	1	1	0	0	dre-miR-1	-0.42
GABRR2 (1 of 2)	ENSDARG00000052982.5	72h,Testis	1	1	0	0	dre-miR-1	-0.42
phlda1	ENSDARG00000039714.1	72h,Adult,Brain,Ovary	2	1	0	1	dre-miR-1	-0.42
ablim1a	ENSDARG00000060149.1	24h,72h,Adult,Brain,Testis	2	1	1	0	dre-miR-1	-0.42
zgc:136895	ENSDARG00000054418.1	72h,Adult,Brain,Ovary,Testis	2	0	2	0	dre-miR-1	-0.42
abhd12	ENSDARG00000071004.5	72h,Ovary,Testis	1	1	0	0	dre-miR-206	-0.42
abhd6a	ENSDARG00000060756.1	72h,Adult,Brain,Testis	4	1	1	2	dre-miR-1	-0.42
yy1a	ENSDARG00000042796.1	24h,72h	2	1	1	0	dre-miR-206	-0.42
mthfd1l	ENSDARG00000042221.2	24h,72h,Testis	2	1	0	1	dre-miR-1	-0.42
atf3	ENSDARG00000007823.3	Adult,Brain,Ovary,Testis	1	1	0	0	dre-miR-206	-0.42
AGPAT5	ENSDARG00000063187.1	24h,72h,Adult,Brain,Ovary,Testis	2	2	0	0	dre-miR-1	-0.42
sdr16c5a	ENSDARG00000016233.3	72h,Brain,Testis	2	1	0	1	dre-miR-1	-0.42
C21H17orf85	ENSDARG00000044597.2	24h,72h,Adult,Brain,Ovary,Testis	2	0	2	0	dre-miR-1	-0.42
atp11c	ENSDARG00000036442.4	72h,Adult,Ovary	3	1	2	0	dre-miR-1	-0.42
PRKD3	ENSDARG00000079967.1	24h,72h,Adult,Brain,Ovary,Testis	2	1	0	1	dre-miR-1	-0.42
RHBDL1	ENSDARG00000087040.2	Brain,Testis	2	1	0	1	dre-miR-1	-0.42
BX511129.1	ENSDARG00000076893.2	Adult,Ovary,Testis	2	1	1	0	dre-miR-1	-0.42
alg9	ENSDARG00000012840.1	Testis	2	1	0	1	dre-miR-1	-0.41
ft2	ENSDARG00000059055.1	Adult,Testis	2	1	0	1	dre-miR-1	-0.41
CU607104.3	ENSDARG00000091550.1	24h,72h,Testis	1	1	0	0	dre-miR-1	-0.41
pax7b	ENSDARG00000070818.1	72h	3	1	0	2	dre-miR-1	-0.41
pax7b	ENSDARG00000070818.2	24h,72h,Adult,Brain,Ovary,Testis	3	1	0	2	dre-miR-1	-0.41
pax7b	ENSDARG00000070818.3	24h,Testis	3	1	0	2	dre-miR-1	-0.41
si:dkey-264m23.3	ENSDARG00000052903.3	72h,Ovary,Testis	2	1	0	1	dre-miR-206	-0.41
ACTN4 (2 of 2)	ENSDARG00000089776.3	Testis	1	1	0	0	dre-miR-1	-0.41
C17orf63 (1 of 2)	ENSDARG00000078578.2	24h,72h,Adult,Brain,Ovary,Testis	3	1	1	1	dre-miR-1	-0.41
gc3	ENSDARG00000026820.1	24h,72h,Adult,Brain,Ovary,Testis	2	1	1	0	dre-miR-1	-0.41
arpc5a	ENSDARG00000039142.2	72h	2	1	0	1	dre-miR-1	-0.41
TTC9	ENSDARG00000074363.1	24h,72h,Brain,Testis	2	1	1	0	dre-miR-1	-0.41
CR407583.2	ENSDARG00000078882.1	24h,72h,Adult,Brain,Ovary,Testis	2	1	1	0	dre-miR-1	-0.41
prrt1	ENSDARG00000062208.1	24h,72h,Adult,Brain,Testis	3	1	0	2	dre-miR-1	-0.41
prrt1	ENSDARG00000062208.2	72h,Brain,Testis	3	1	0	2	dre-miR-1	-0.41
CT573356.3	ENSDARG00000091570.1	Adult,Testis	1	1	0	0	dre-miR-1	-0.41
b4galt1	ENSDARG00000002634.1	24h,72h,Brain,Testis	2	1	1	0	dre-miR-1	-0.41
b4galt1	ENSDARG00000002634.2	24h,72h,Brain,Testis	2	1	1	0	dre-miR-1	-0.41
b4galt1	ENSDARG00000002634.3	72h,Adult,Brain,Testis	2	1	1	0	dre-miR-1	-0.41
mapk13	ENSDARG00000058470.2	Testis	2	1	0	1	dre-miR-206	-0.41
brd1	ENSDARG00000013596.3	24h,72h,Adult,Brain,Testis	2	1	1	0	dre-miR-206	-0.41
CPLX1 (1 of 2)	ENSDARG00000077736.3	Adult,Testis	2	1	1	0	dre-miR-206	-0.41
kif13ba	ENSDARG00000079731.5	72h	2	1	1	0	dre-miR-206	-0.41
thbs3b	ENSDARG00000012060.3	24h,72h	2	1	0	1	dre-miR-1	-0.41
thbs3b	ENSDARG00000012060.4	72h,Testis	2	1	0	1	dre-miR-1	-0.41
thbs3b	ENSDARG00000012060.5	72h,Adult,Testis	2	1	0	1	dre-miR-1	-0.41
ATP6V0A2 (1 of 2)	ENSDARG00000035565.1	24h,Adult,Brain,Ovary,Testis	3	2	0	1	dre-miR-1	-0.41
cnn2	ENSDARG00000035858.1	Adult,Testis	3	1	0	2	dre-miR-1	-0.41
MAP6 (2 of 2)	ENSDARG00000074073.3	24h	1	1	0	0	dre-miR-1	-0.41
ass1	ENSDARG00000032564.1	24h,72h,Adult,Brain,Testis	2	0	2	0	dre-miR-1	-0.4
zgc:194679	ENSDARG00000073723.3	24h,72h	1	1	0	0	dre-miR-1	-0.4
cad	ENSDARG00000041895.1	24h,72h,Ovary,Testis	1	1	0	0	dre-miR-206	-0.4
cad	ENSDARG00000041895.4	24h,72h,Ovary,Testis	1	1	0	0	dre-miR-206	-0.4
cad	ENSDARG00000041895.5	24h,72h,Ovary,Testis	1	1	0	0	dre-miR-206	-0.4
sh3gl2	ENSDARG00000023600.1	24h,72h,Adult,Brain,Ovary,Testis	2	2	0	0	dre-miR-206	-0.4
pafah1b3	ENSDARG00000058047.1	24h,72h,Adult,Brain,Ovary,Testis	2	1	0	1	dre-miR-1	-0.4
pafah1b3	ENSDARG00000058047.2	Brain	2	1	0	1	dre-miR-1	-0.4
prrt1	ENSDARG00000062208.3	72h,Brain,Testis	2	1	0	1	dre-miR-1	-0.4
m6pr	ENSDARG00000018432.5	Adult,Ovary	1	1	0	0	dre-miR-1	-0.4
zgc:136971	ENSDARG00000055970.1	24h,72h,Adult,Brain,Ovary,Testis	1	1	0	0	dre-miR-1	-0.4
ccl20	ENSDARG00000094511.1	72h,Adult,Brain,Testis	1	1	0	0	dre-miR-1	-0.4
rangap1	ENSDARG00000056059.1	24h,72h,Testis	1	1	0	0	dre-miR-1	-0.4
msna	ENSDARG00000058128.7	72h,Adult,Ovary	1	1	0	0	dre-miR-1	-0.4
prkcsh	ENSDARG00000004470.2	24h,72h,Adult,Brain,Ovary,Testis	1	1	0	0	dre-miR-1	-0.4
SLC44A1 (1 of 3)	ENSDARG00000090982.1	Brain	1	1	0	0	dre-miR-1	-0.4
SLC44A1 (1 of 3)	ENSDARG00000090982.2	24h,72h,Brain	1	1	0	0	dre-miR-1	-0.4
SLC44A1 (1 of 3)	ENSDARG00000090982.3	72h	1	1	0	0	dre-miR-1	-0.4
SLC44A1 (1 of 3)	ENSDARG00000090982.4	24h,72h,Adult,Brain,Testis	1	1	0	0	dre-miR-1	-0.4
SLC44A1 (1 of 3)	ENSDARG00000090982.5	24h,72h,Adult,Brain	1	1	0	0	dre-miR-1	-0.4
SLC44A1 (1 of 3)	ENSDARG00000090982.6	72h,Brain,Ovary	1	1	0	0	dre-miR-1	-0.4
SLC44A1 (1 of 3)	ENSDARG00000090982.7	72h,Brain,Ovary	1	1	0	0	dre-miR-1	-0.4
SLC44A1 (1 of 3)	ENSDARG00000090982.8	Brain,Ovary,Testis	1	1	0	0	dre-miR-1	-0.4
SLC44A1 (1 of 3)	ENSDARG00000090982.9	Adult,Brain,Ovary,Testis	1	1	0	0	dre-miR-1	-0.4
TIAM1 (1 of 2)	ENSDARG00000025920.3	24h	3	0	3	0	dre-miR-1	-0.4
roraa	ENSDARG00000031768.4	72h,Testis	2	1	0	1	dre-miR-1	-0.4
nrp1b	ENSDARG00000027290.3	24h,72h,Adult,Brain,Ovary,Testis	1	1	0	0	dre-miR-1	-0.4
CABZ01041769.1	ENSDARG00000029232.1	72h,Brain,Testis	1	1	0	0	dre-miR-1	-0.4
spryd7b	ENSDARG00000069485.6	72h,Adult,Ovary	1	1	0	0	dre-miR-1	-0.4
PRODH (3 of 3)	ENSDARG00000086512.1	Adult,Brain	1	1	0	0	dre-miR-1	-0.4
arpc5a	ENSDARG00000039142.1	24h,72h,Adult,Brain,Ovary,Testis	2	1	0	1	dre-miR-1	-0.4
bmp4	ENSDARG00000019995.1	72h,Ovary,Testis	1	1	0	0	dre-miR-1	-0.4
znf362	ENSDARG00000060900.1	24h,72h,Adult,Brain,Ovary,Testis	1	1	0	0	dre-miR-1	-0.4
znf362	ENSDARG00000060900.2	24h,72h	1	1	0	0	dre-miR-1	-0.4
znf362	ENSDARG00000060900.3	Adult,Ovary,Testis	1	1	0	0	dre-miR-1	-0.4
cadm1a	ENSDARG00000031075.2	Brain	3	1	2	0	dre-miR-206	-0.4
BX649554.4	ENSDARG00000091783.2	72h,Adult,Brain,Ovary,Testis	1	1	0	0	dre-miR-1	-0.4
ywhabl	ENSDARG00000040287.4	72h	2	1	0	1	dre-miR-206	-0.4
USP18	ENSDARG00000088078.1	24h,72h,Adult,Brain,Ovary,Testis	1	1	0	0	dre-miR-1	-0.4
ywhaba	ENSDARG00000013078.2	72h,Ovary,Testis	2	1	0	1	dre-miR-1	-0.39
alg8	ENSDARG00000044627.2	24h,Brain,Testis	2	0	2	0	dre-miR-206	-0.39
myo6a	ENSDARG00000044016.1	72h,Adult,Brain	2	1	0	1	dre-miR-1	-0.39
ccnk	ENSDARG00000034146.1	24h,72h,Adult,Brain,Ovary,Testis	1	1	0	0	dre-miR-206	-0.39
CU683898.1	ENSDARG00000076865.3	24h,72h,Adult,Brain,Ovary,Testis	1	1	0	0	dre-miR-1	-0.39
csrp1a	ENSDARG00000006603.1	24h,72h,Adult,Brain,Testis	2	1	1	0	dre-miR-1	-0.39
csrp1a	ENSDARG00000006603.3	72h,Adult,Testis	2	1	1	0	dre-miR-1	-0.39
csrp1a	ENSDARG00000006603.4	24h,72h,Adult,Brain,Ovary,Testis	2	1	1	0	dre-miR-1	-0.39
ddost	ENSDARG00000037318.1	24h,72h	1	1	0	0	dre-miR-206	-0.39
BCR (1 of 2)	ENSDARG00000042329.1	72h,Adult,Brain	2	1	1	0	dre-miR-1	-0.39
actr10	ENSDARG00000038432.2	24h,72h,Adult,Brain,Ovary,Testis	1	1	0	0	dre-miR-1	-0.39
PIM3	ENSDARG00000055129.3	Adult,Brain,Ovary,Testis	1	1	0	0	dre-miR-1	-0.39
PIM3	ENSDARG00000055129.6	Adult,Brain,Ovary,Testis	1	1	0	0	dre-miR-1	-0.39
cadm1a	ENSDARG00000031075.1	24h,72h,Brain,Ovary,Testis	3	1	2	0	dre-miR-206	-0.39
cbr1l	ENSDARG00000021149.1	24h,72h,Adult,Brain,Ovary,Testis	2	0	1	1	dre-miR-1	-0.39
ppat	ENSDARG00000004517.6	72h	1	1	0	0	dre-miR-1	-0.39
pgrmc1	ENSDARG00000054172.3	24h,72h,Adult,Brain,Ovary,Testis	1	1	0	0	dre-miR-1	-0.39
mab21l1	ENSDARG00000055089.2	24h,Brain	1	1	0	0	dre-miR-206	-0.39
oxsr1a	ENSDARG00000034189.1	24h,72h,Adult,Brain,Ovary,Testis	3	1	1	1	dre-miR-206	-0.39
fam83fb	ENSDARG00000023624.1	72h,Adult,Testis	2	2	0	0	dre-miR-1	-0.39
lasp1	ENSDARG00000057867.2	24h,72h,Adult,Brain,Ovary,Testis	2	1	1	0	dre-miR-1	-0.39
dio2	ENSDARG00000094857.1	72h,Adult,Brain,Ovary,Testis	2	1	1	0	dre-miR-206	-0.39
whsc1l1	ENSDARG00000062765.2	24h,72h,Brain,Testis	3	0	1	2	dre-miR-1	-0.39
trim2a	ENSDARG00000031817.1	72h,Adult,Brain,Testis	2	1	0	1	dre-miR-206	-0.39
ERBB2IP	ENSDARG00000044281.1	24h,72h,Adult,Brain,Ovary,Testis	1	1	0	0	dre-miR-1	-0.39
nadl1.1	ENSDARG00000015025.1	24h,72h,Adult,Brain,Testis	3	1	0	2	dre-miR-1	-0.39
nadl1.1	ENSDARG00000015025.2	72h,Adult,Brain,Testis	3	1	0	2	dre-miR-1	-0.39
CABZ01081674.1	ENSDARG00000077989.2	72h,Testis	4	0	0	4	dre-miR-1	-0.39
nbeal2	ENSDARG00000057508.1	24h,72h,Adult,Brain,Ovary,Testis	2	1	1	0	dre-miR-1	-0.39
sdr16c5a	ENSDARG00000016233.2	24h,72h,Adult,Brain	2	1	0	1	dre-miR-1	-0.39
FBXO41	ENSDARG00000078908.1	72h,Adult,Brain,Testis	1	1	0	0	dre-miR-1	-0.39
MPLKIP	ENSDARG00000078986.4	24h	1	1	0	0	dre-miR-1	-0.39
aco1	ENSDARG00000026376.3	24h,72h,Adult,Ovary,Testis	3	0	1	2	dre-miR-206	-0.39
upb1	ENSDARG00000011521.1	72h,Adult	2	0	1	1	dre-miR-1	-0.39
upb1	ENSDARG00000011521.2	72h	2	0	1	1	dre-miR-1	-0.39
CCDC61	ENSDARG00000062307.2	24h,72h,Adult,Ovary,Testis	1	1	0	0	dre-miR-1	-0.39
SLC17A3	ENSDARG00000086739.1	24h,72h,Adult,Brain,Ovary,Testis	1	1	0	0	dre-miR-1	-0.39
ddost	ENSDARG00000037318.2	24h,72h,Adult,Brain,Ovary,Testis	1	1	0	0	dre-miR-206	-0.39
atp11c	ENSDARG00000036442.3	72h,Adult,Ovary	3	1	2	0	dre-miR-1	-0.38
hoxb4a	ENSDARG00000013533.1	24h,72h,Adult,Brain,Testis	1	1	0	0	dre-miR-1	-0.38
aldh9a1a	ENSDARG00000069100.1	24h,72h,Adult,Brain,Ovary,Testis	1	1	0	0	dre-miR-1	-0.38
ern1	ENSDARG00000013997.4	24h,72h	2	1	1	0	dre-miR-206	-0.38
CR457441.4	ENSDARG00000091847.3	72h,Adult,Brain,Testis	2	1	0	1	dre-miR-1	-0.38
CEP57	ENSDARG00000067668.2	72h,Adult,Brain,Ovary,Testis	1	1	0	0	dre-miR-1	-0.38
CR759918.1	ENSDARG00000068638.2	72h,Brain,Testis	1	1	0	0	dre-miR-1	-0.38
hsp90a.2	ENSDARG00000024746.1	24h,72h,Adult,Brain,Ovary,Testis	2	0	1	1	dre-miR-1	-0.38
hs3st3b1a	ENSDARG00000059594.4	72h,Adult,Ovary	1	1	0	0	dre-miR-1	-0.38
spryd7b	ENSDARG00000069485.5	72h,Adult,Ovary	1	1	0	0	dre-miR-1	-0.38
tagln3a	ENSDARG00000079805.4	72h,Brain,Testis	1	1	0	0	dre-miR-1	-0.38
cad	ENSDARG00000041895.2	24h,72h,Adult,Brain,Ovary,Testis	1	1	0	0	dre-miR-206	-0.38
ppat	ENSDARG00000004517.4	72h,Ovary	1	1	0	0	dre-miR-1	-0.38
ppat	ENSDARG00000004517.5	24h,72h,Brain,Ovary,Testis	1	1	0	0	dre-miR-1	-0.38
NFKBIB	ENSDARG00000030087.3	72h,Brain,Ovary,Testis	1	1	0	0	dre-miR-1	-0.38
ywhabl	ENSDARG00000040287.3	72h,Ovary	2	1	0	1	dre-miR-206	-0.38
rac3b	ENSDARG00000020795.7	Testis	1	1	0	0	dre-miR-1	-0.38
arpc5a	ENSDARG00000039142.7	72h	1	1	0	0	dre-miR-1	-0.38
CU639413.3	ENSDARG00000076772.2	24h,72h,Adult,Brain,Ovary,Testis	1	1	0	0	dre-miR-1	-0.38
tnnc2	ENSDARG00000070835.3	24h,72h,Adult,Brain,Ovary,Testis	2	1	1	0	dre-miR-1	-0.38
nadl1.1	ENSDARG00000015025.3	24h,72h,Adult,Testis	2	1	0	1	dre-miR-1	-0.38
nadl1.1	ENSDARG00000015025.4	24h,72h,Testis	2	1	0	1	dre-miR-1	-0.38
E2F1	ENSDARG00000079349.3	72h	2	1	0	1	dre-miR-1	-0.38
ankfy1	ENSDARG00000061013.1	72h,Adult,Brain,Ovary,Testis	2	1	0	1	dre-miR-206	-0.38
calrl2	ENSDARG00000076290.4	72h,Adult,Brain,Ovary,Testis	2	0	2	0	dre-miR-1	-0.38
bcan	ENSDARG00000016736.4	Adult,Brain	1	1	0	0	dre-miR-1	-0.38
sult6b1	ENSDARG00000086826.2	24h,72h,Adult,Brain,Ovary,Testis	1	1	0	0	dre-miR-1	-0.38
wnt6b	ENSDARG00000073935.1	24h,Adult,Brain,Testis	2	1	0	1	dre-miR-1	-0.38
ern1	ENSDARG00000013997.3	72h	2	1	1	0	dre-miR-206	-0.38
dlx2b	ENSDARG00000017174.2	24h,72h,Adult,Brain,Ovary,Testis	1	1	0	0	dre-miR-1	-0.38
tprn	ENSDARG00000076063.1	24h,72h,Adult,Brain,Testis	1	1	0	0	dre-miR-206	-0.38
tprn	ENSDARG00000076063.2	24h,72h	1	1	0	0	dre-miR-206	-0.38
tprn	ENSDARG00000076063.3	24h,Adult	1	1	0	0	dre-miR-206	-0.38
prdm13	ENSDARG00000078701.1	24h,72h,Brain	1	1	0	0	dre-miR-206	-0.38
prkri	ENSDARG00000017874.1	24h,72h,Adult,Brain,Ovary,Testis	1	1	0	0	dre-miR-1	-0.37
sult6b1	ENSDARG00000086826.1	24h,72h,Adult,Brain,Testis	1	1	0	0	dre-miR-1	-0.37
ppapdc1a	ENSDARG00000067798.1	72h,Ovary,Testis	1	1	0	0	dre-miR-206	-0.37
bdnf	ENSDARG00000018817.3	72h,Adult,Brain	2	0	2	0	dre-miR-1	-0.37
DAPK1	ENSDARG00000060093.1	24h,72h,Adult,Brain,Ovary,Testis	3	0	2	1	dre-miR-1	-0.37
arhgap22	ENSDARG00000021255.4	72h,Brain,Ovary,Testis	2	1	0	1	dre-miR-206	-0.37
caspa	ENSDARG00000008165.2	Brain,Ovary,Testis	1	1	0	0	dre-miR-1	-0.37
ip6k2	ENSDARG00000008310.1	24h,72h,Adult,Brain,Ovary,Testis	1	1	0	0	dre-miR-1	-0.37
sec63	ENSDARG00000017740.4	24h,72h,Adult,Brain,Ovary,Testis	1	1	0	0	dre-miR-1	-0.37
camk2a	ENSDARG00000053617.1	24h,72h,Adult,Brain,Testis	1	1	0	0	dre-miR-1	-0.37
CCDC61	ENSDARG00000062307.1	24h,72h,Adult,Brain,Ovary,Testis	1	1	0	0	dre-miR-1	-0.37
BX321875.3	ENSDARG00000075080.1	72h,Adult	1	1	0	0	dre-miR-1	-0.37
CR382281.1	ENSDARG00000091803.1	72h,Adult,Ovary,Testis	1	1	0	0	dre-miR-1	-0.37
CPLX1 (1 of 2)	ENSDARG00000077736.2	72h,Adult,Brain,Testis	3	1	2	0	dre-miR-206	-0.37
rab13	ENSDARG00000034771.4	Testis	1	1	0	0	dre-miR-1	-0.37
junba	ENSDARG00000074378.1	24h,72h,Adult,Brain,Ovary,Testis	1	1	0	0	dre-miR-1	-0.37
kif13ba	ENSDARG00000079731.4	72h,Testis	2	1	1	0	dre-miR-206	-0.37
YEATS2	ENSDARG00000078767.1	Brain	1	1	0	0	dre-miR-1	-0.37
mab21l1	ENSDARG00000055089.1	24h,72h,Adult,Brain,Testis	1	1	0	0	dre-miR-206	-0.37
CERKL	ENSDARG00000079397.2	72h,Testis	1	1	0	0	dre-miR-206	-0.37
tmem145	ENSDARG00000088342.1	72h	4	0	2	2	dre-miR-1	-0.37
prkcsh	ENSDARG00000004470.1	24h,Brain,Testis	1	1	0	0	dre-miR-1	-0.37
zgc:56419	ENSDARG00000025493.4	Adult,Ovary,Testis	1	1	0	0	dre-miR-1	-0.37
ap3m1	ENSDARG00000029928.1	24h,72h,Brain,Ovary,Testis	1	1	0	0	dre-miR-1	-0.37
ap3m1	ENSDARG00000029928.2	24h,72h,Adult,Brain,Ovary,Testis	1	1	0	0	dre-miR-1	-0.37
WBP2	ENSDARG00000056605.9	Adult,Ovary,Testis	1	1	0	0	dre-miR-1	-0.37
C15orf57	ENSDARG00000073962.3	Adult	1	1	0	0	dre-miR-1	-0.37
mrpl15	ENSDARG00000041338.1	24h,72h,Brain,Testis	1	1	0	0	dre-miR-1	-0.37
snx12	ENSDARG00000019060.3	24h	2	0	2	0	dre-miR-206	-0.37
2003-09-01	ENSDARG00000030656.2	24h,72h,Adult,Brain,Testis	1	1	0	0	dre-miR-1	-0.37
efnb3a	ENSDARG00000044029.1	72h,Brain,Testis	1	1	0	0	dre-miR-1	-0.37
AGPAT5	ENSDARG00000063187.6	Adult,Ovary	1	1	0	0	dre-miR-1	-0.37
wnt6b	ENSDARG00000073935.2	72h,Adult,Testis	1	1	0	0	dre-miR-1	-0.37
mov10b.2	ENSDARG00000056065.1	Adult,Brain,Ovary,Testis	1	1	0	0	dre-miR-206	-0.37
ywhabl	ENSDARG00000040287.2	24h,72h,Adult,Brain,Ovary,Testis	2	1	0	1	dre-miR-206	-0.36
srsf9	ENSDARG00000008097.1	24h,72h,Adult,Brain,Ovary,Testis	1	1	0	0	dre-miR-1	-0.36
srsf9	ENSDARG00000008097.2	Adult	1	1	0	0	dre-miR-1	-0.36
RXFP2 (1 of 2)	ENSDARG00000019660.4	72h,Ovary,Testis	1	1	0	0	dre-miR-1	-0.36
DHX30	ENSDARG00000077839.1	24h,72h,Adult,Brain,Ovary,Testis	1	1	0	0	dre-miR-1	-0.36
DHX30	ENSDARG00000077839.2	24h,72h,Brain,Testis	1	1	0	0	dre-miR-1	-0.36
adrb2b	ENSDARG00000054510.1	24h,72h,Adult,Brain,Ovary,Testis	2	1	0	1	dre-miR-1	-0.36
asb4	ENSDARG00000034988.1	24h,72h,Adult,Brain,Ovary,Testis	1	1	0	0	dre-miR-1	-0.36
gprc5bb	ENSDARG00000075141.1	72h,Adult,Brain,Testis	2	0	1	1	dre-miR-1	-0.36
gfm2	ENSDARG00000005561.3	72h,Brain,Ovary,Testis	1	1	0	0	dre-miR-1	-0.36
erlin1	ENSDARG00000021991.9	Adult,Ovary	1	1	0	0	dre-miR-1	-0.36
ARMC6	ENSDARG00000060763.1	24h,72h,Adult,Brain,Ovary,Testis	3	1	2	0	dre-miR-1	-0.36
kcnj11l	ENSDARG00000031438.1	24h,72h,Adult,Brain,Ovary,Testis	2	1	1	0	dre-miR-1	-0.36
aco1	ENSDARG00000026376.4	24h,72h,Adult,Ovary	2	0	1	1	dre-miR-206	-0.36
arcn1	ENSDARG00000002792.1	24h,72h,Adult,Brain,Testis	1	1	0	0	dre-miR-1	-0.36
arrdc2	ENSDARG00000020761.1	72h,Adult,Brain,Ovary,Testis	1	1	0	0	dre-miR-1	-0.36
CABZ01070258.1	ENSDARG00000040503.1	24h,72h,Adult,Brain,Ovary,Testis	1	1	0	0	dre-miR-1	-0.36
pcsk5b	ENSDARG00000060518.5	24h,72h,Adult,Brain,Testis	1	1	0	0	dre-miR-1	-0.36
histh1l	ENSDARG00000035519.2	24h,72h,Adult,Brain,Ovary,Testis	1	1	0	0	dre-miR-1	-0.36
arhgef3l	ENSDARG00000037554.1	Adult,Brain,Ovary,Testis	1	1	0	0	dre-miR-1	-0.36
fkbp14	ENSDARG00000040695.1	24h	1	1	0	0	dre-miR-1	-0.36
ACTN4 (2 of 2)	ENSDARG00000089776.2	24h,72h,Adult,Brain,Ovary,Testis	1	1	0	0	dre-miR-1	-0.36
METTL18	ENSDARG00000074588.3	72h,Brain	2	2	0	0	dre-miR-206	-0.36
METTL18	ENSDARG00000074588.4	72h,Brain	2	2	0	0	dre-miR-206	-0.36
cfb	ENSDARG00000055278.4	24h,72h,Adult,Testis	2	1	0	1	dre-miR-1	-0.36
bdnf	ENSDARG00000018817.2	24h,72h,Adult,Brain,Testis	2	0	2	0	dre-miR-1	-0.36
calrl2	ENSDARG00000076290.3	72h	2	0	2	0	dre-miR-1	-0.36
glt25d2	ENSDARG00000014670.1	24h,72h,Adult,Brain,Testis	1	1	0	0	dre-miR-1	-0.36
sox11a	ENSDARG00000077811.2	24h,72h,Brain	1	1	0	0	dre-miR-206	-0.36
zgc:136930	ENSDARG00000055192.2	72h	1	0	1	0	dre-miR-1	-0.36
fer	ENSDARG00000012196.6	24h,72h,Adult,Brain,Ovary,Testis	3	2	0	1	dre-miR-1	-0.36
SLC25A22 (1 of 2)	ENSDARG00000020718.3	24h,72h	2	1	0	1	dre-miR-1	-0.36
brd1	ENSDARG00000013596.2	24h,Adult	2	1	1	0	dre-miR-206	-0.36
NEURL1B	ENSDARG00000029452.1	24h,72h,Adult,Brain,Ovary,Testis	2	1	0	1	dre-miR-206	-0.36
KCTD2	ENSDARG00000025875.3	72h	2	0	1	1	dre-miR-1	-0.36
m6pr	ENSDARG00000018432.4	72h	1	1	0	0	dre-miR-1	-0.36
dyrk1ab	ENSDARG00000023814.2	24h,72h,Adult,Brain,Ovary,Testis	1	1	0	0	dre-miR-1	-0.36
dyrk1ab	ENSDARG00000023814.5	24h,72h,Adult,Brain,Ovary,Testis	1	1	0	0	dre-miR-1	-0.36
coro1ca	ENSDARG00000035598.1	24h,72h,Adult,Brain,Testis	1	1	0	0	dre-miR-1	-0.36
coro1ca	ENSDARG00000035598.2	24h,72h,Adult,Brain,Ovary,Testis	1	1	0	0	dre-miR-1	-0.36
coro1ca	ENSDARG00000035598.3	24h	1	1	0	0	dre-miR-1	-0.36
coro1ca	ENSDARG00000035598.4	Testis	1	1	0	0	dre-miR-1	-0.36
coro1ca	ENSDARG00000035598.5	24h,72h,Adult,Brain,Ovary,Testis	1	1	0	0	dre-miR-1	-0.36
coro1ca	ENSDARG00000035598.6	24h,72h,Adult,Brain,Ovary,Testis	1	1	0	0	dre-miR-1	-0.36
nbeal2	ENSDARG00000057508.2	72h,Brain,Testis	1	1	0	0	dre-miR-1	-0.36
nbeal2	ENSDARG00000057508.3	24h,72h,Adult,Brain,Ovary,Testis	1	1	0	0	dre-miR-1	-0.36
nbeal2	ENSDARG00000057508.4	72h,Testis	1	1	0	0	dre-miR-1	-0.36
nbeal2	ENSDARG00000057508.5	72h,Adult,Brain,Ovary,Testis	1	1	0	0	dre-miR-1	-0.36
hs3st3b1a	ENSDARG00000059594.1	24h,72h,Adult,Brain,Testis	1	1	0	0	dre-miR-1	-0.36
hs3st3b1a	ENSDARG00000059594.2	72h,Ovary	1	1	0	0	dre-miR-1	-0.36
hs3st3b1a	ENSDARG00000059594.3	72h	1	1	0	0	dre-miR-1	-0.36
GANAB (2 of 3)	ENSDARG00000079701.1	24h,72h,Adult,Brain,Ovary,Testis	2	0	2	0	dre-miR-1	-0.36
fkbp8	ENSDARG00000001734.1	24h,72h,Adult,Brain,Ovary,Testis	2	0	1	1	dre-miR-206	-0.36
KCNK3 (2 of 2)	ENSDARG00000052898.2	Brain	1	1	0	0	dre-miR-1	-0.36
MON2	ENSDARG00000063694.1	24h,72h,Adult,Brain,Ovary,Testis	1	1	0	0	dre-miR-1	-0.36
spryd7b	ENSDARG00000069485.4	Adult	1	1	0	0	dre-miR-1	-0.36
ALDH9A1 (2 of 3)	ENSDARG00000055331.2	72h	1	1	0	0	dre-miR-206	-0.36
QKI (2 of 2)	ENSDARG00000010018.1	72h,Brain,Ovary	2	1	1	0	dre-miR-1	-0.36
QKI (2 of 2)	ENSDARG00000010018.2	72h,Adult,Brain	2	1	1	0	dre-miR-1	-0.36
QKI (2 of 2)	ENSDARG00000010018.3	Brain,Testis	2	1	1	0	dre-miR-1	-0.36
QKI (2 of 2)	ENSDARG00000010018.4	72h,Adult,Brain,Ovary	2	1	1	0	dre-miR-1	-0.36
QKI (2 of 2)	ENSDARG00000010018.5	72h,Brain	2	1	1	0	dre-miR-1	-0.36
aif1l	ENSDARG00000009336.6	72h,Ovary,Testis	2	1	0	1	dre-miR-1	-0.36
RHBDL1	ENSDARG00000087040.1	72h,Brain,Testis	2	1	0	1	dre-miR-1	-0.36
h2afy2	ENSDARG00000006687.1	24h,72h,Adult,Brain,Ovary,Testis	1	1	0	0	dre-miR-1	-0.36
H2AFY2 (1 of 2)	ENSDARG00000087897.1	24h,72h,Adult,Brain,Ovary,Testis	1	1	0	0	dre-miR-1	-0.36
cdc23	ENSDARG00000044484.1	72h,Brain	1	1	0	0	dre-miR-1	-0.36
cdc23	ENSDARG00000044484.2	24h	1	1	0	0	dre-miR-1	-0.36
cdc23	ENSDARG00000044484.3	24h,72h,Brain	1	1	0	0	dre-miR-1	-0.36
cdc23	ENSDARG00000044484.4	72h,Brain	1	1	0	0	dre-miR-1	-0.36
CERKL	ENSDARG00000079397.1	72h,Brain,Ovary,Testis	1	1	0	0	dre-miR-206	-0.36
aco1	ENSDARG00000026376.2	24h,72h,Adult,Brain,Ovary,Testis	3	0	1	2	dre-miR-206	-0.35
alg8	ENSDARG00000044627.1	24h	2	0	2	0	dre-miR-206	-0.35
phyhd1	ENSDARG00000029905.2	24h,72h,Adult,Brain,Ovary,Testis	1	1	0	0	dre-miR-1	-0.35
fgfr2	ENSDARG00000058115.2	24h,72h,Adult,Brain,Ovary,Testis	3	0	1	2	dre-miR-1	-0.35
C15orf57	ENSDARG00000073962.2	Adult,Ovary	1	1	0	0	dre-miR-1	-0.35
map3k10	ENSDARG00000055672.1	24h,72h,Adult,Brain,Testis	1	1	0	0	dre-miR-206	-0.35
csrp1a	ENSDARG00000006603.2	24h,72h,Adult,Brain,Testis	2	1	1	0	dre-miR-1	-0.35
C21H17orf85	ENSDARG00000044597.1	24h,72h,Brain	2	0	2	0	dre-miR-1	-0.35
ak2	ENSDARG00000005926.1	24h,72h,Adult,Brain,Ovary,Testis	1	1	0	0	dre-miR-1	-0.35
pafah1b1a	ENSDARG00000032013.1	24h,72h,Adult,Brain,Ovary,Testis	3	0	0	3	dre-miR-1	-0.35
calrl2	ENSDARG00000076290.2	72h,Ovary	2	0	2	0	dre-miR-1	-0.35
trim37	ENSDARG00000076473.2	24h,72h,Adult,Brain,Ovary,Testis	2	0	2	0	dre-miR-1	-0.35
fam192a	ENSDARG00000041631.2	24h	1	1	0	0	dre-miR-1	-0.35
fndc3ba	ENSDARG00000078179.1	24h,72h,Adult,Brain,Ovary,Testis	2	1	0	1	dre-miR-1	-0.35
mao	ENSDARG00000023712.1	24h,72h,Adult,Brain,Ovary,Testis	2	1	1	0	dre-miR-1	-0.35
ZCCHC4	ENSDARG00000018810.2	24h,Testis	1	1	0	0	dre-miR-1	-0.35
kdelc2	ENSDARG00000021408.1	24h,72h,Adult,Brain,Testis	1	1	0	0	dre-miR-1	-0.35
erlin1	ENSDARG00000021991.8	72h,Adult,Ovary	1	1	0	0	dre-miR-1	-0.35
tagln3a	ENSDARG00000079805.3	24h,72h,Adult,Brain,Testis	1	1	0	0	dre-miR-1	-0.35
tuba8l4	ENSDARG00000006260.1	24h,72h,Brain,Ovary,Testis	1	1	0	0	dre-miR-1	-0.35
golga1	ENSDARG00000008979.6	24h,72h,Adult,Brain,Ovary,Testis	1	1	0	0	dre-miR-1	-0.35
SYDE2	ENSDARG00000078537.1	24h,72h,Adult,Brain,Ovary,Testis	3	0	2	1	dre-miR-1	-0.35
RALGAPA2	ENSDARG00000005861.3	Testis	1	1	0	0	dre-miR-1	-0.35
caspa	ENSDARG00000008165.1	72h,Adult,Testis	1	1	0	0	dre-miR-1	-0.35
zgc:56419	ENSDARG00000025493.3	24h	1	1	0	0	dre-miR-1	-0.35
tk2	ENSDARG00000046127.1	24h,72h,Adult,Brain,Ovary,Testis	2	0	1	1	dre-miR-1	-0.35
rdh8b	ENSDARG00000013695.1	72h,Adult,Brain,Ovary,Testis	1	1	0	0	dre-miR-1	-0.35
rab13	ENSDARG00000034771.3	Adult	1	1	0	0	dre-miR-1	-0.35
acpl2	ENSDARG00000040644.2	24h,72h,Adult,Brain,Ovary,Testis	1	1	0	0	dre-miR-1	-0.35
RRBP1 (2 of 2)	ENSDARG00000013763.1	72h,Brain	1	1	0	0	dre-miR-206	-0.35
RRBP1 (2 of 2)	ENSDARG00000013763.4	24h,72h	1	1	0	0	dre-miR-206	-0.35
RRBP1 (2 of 2)	ENSDARG00000013763.5	24h,72h,Brain,Testis	1	1	0	0	dre-miR-206	-0.35
RRBP1 (2 of 2)	ENSDARG00000013763.6	24h,72h,Adult,Brain,Ovary,Testis	1	1	0	0	dre-miR-206	-0.35
ciapin1	ENSDARG00000045733.1	72h	1	1	0	0	dre-miR-1	-0.35
ciapin1	ENSDARG00000045733.2	24h,72h,Adult,Brain	1	1	0	0	dre-miR-1	-0.35
ciapin1	ENSDARG00000045733.3	24h,72h,Brain	1	1	0	0	dre-miR-1	-0.35
ciapin1	ENSDARG00000045733.4	24h,Adult,Brain,Testis	1	1	0	0	dre-miR-1	-0.35
ciapin1	ENSDARG00000045733.5	24h	1	1	0	0	dre-miR-1	-0.35
ciapin1	ENSDARG00000045733.6	Brain	1	1	0	0	dre-miR-1	-0.35
ciapin1	ENSDARG00000045733.7	24h,72h,Adult,Brain,Ovary,Testis	1	1	0	0	dre-miR-1	-0.35
ciapin1	ENSDARG00000045733.8	24h,72h,Adult,Ovary,Testis	1	1	0	0	dre-miR-1	-0.35
klc3	ENSDARG00000055965.1	72h,Adult,Brain,Ovary,Testis	1	1	0	0	dre-miR-1	-0.35
mtmr12	ENSDARG00000059817.3	Adult,Ovary	1	1	0	0	dre-miR-1	-0.35
crispld1a	ENSDARG00000077275.2	24h,72h,Adult,Ovary,Testis	1	1	0	0	dre-miR-1	-0.35
C25H11orf10	ENSDARG00000078785.1	24h,72h,Adult,Brain,Ovary,Testis	1	1	0	0	dre-miR-1	-0.35
PTP4A2 (2 of 2)	ENSDARG00000087443.2	Brain	1	1	0	0	dre-miR-1	-0.35
MEX3C	ENSDARG00000068971.5	72h	1	1	0	0	dre-miR-206	-0.35
dhrs13	ENSDARG00000041137.3	24h,Adult,Testis	3	1	0	2	dre-miR-1	-0.35
brd1	ENSDARG00000013596.1	24h,72h,Adult,Brain,Ovary,Testis	2	1	1	0	dre-miR-206	-0.35
syt13	ENSDARG00000012306.4	Testis	2	1	0	1	dre-miR-206	-0.35
bdnf	ENSDARG00000018817.1	72h,Adult,Brain,Testis	2	0	2	0	dre-miR-1	-0.35
ptbp1b	ENSDARG00000031907.7	24h,72h,Adult,Brain,Ovary,Testis	2	0	1	1	dre-miR-1	-0.35
fam114a1	ENSDARG00000008287.4	72h,Adult,Ovary	1	1	0	0	dre-miR-1	-0.35
2003-09-01	ENSDARG00000030656.1	24h,72h,Adult,Brain,Ovary,Testis	1	1	0	0	dre-miR-1	-0.35
actr10	ENSDARG00000038432.1	24h,Adult	1	1	0	0	dre-miR-1	-0.35
arpc5a	ENSDARG00000039142.6	72h,Adult,Ovary,Testis	1	1	0	0	dre-miR-1	-0.35
WAPAL (2 of 2)	ENSDARG00000044144.5	24h,72h,Testis	1	1	0	0	dre-miR-1	-0.35
pde7a	ENSDARG00000045305.3	Brain	1	1	0	0	dre-miR-1	-0.35
TRAF3IP3	ENSDARG00000086708.1	24h,72h,Adult,Ovary,Testis	1	1	0	0	dre-miR-1	-0.35
slc25a27	ENSDARG00000042873.1	24h,72h,Brain,Ovary,Testis	1	1	0	0	dre-miR-1	-0.34
fam172a	ENSDARG00000052697.3	72h,Adult,Brain,Ovary,Testis	1	1	0	0	dre-miR-1	-0.34
C23H1orf187 (2 of 2)	ENSDARG00000087681.3	24h,72h,Brain,Testis	2	0	2	0	dre-miR-1	-0.34
atp6v0b	ENSDARG00000031681.1	24h,72h,Adult,Brain,Ovary,Testis	1	1	0	0	dre-miR-1	-0.34
mier1a	ENSDARG00000041072.3	24h,72h,Adult,Brain,Ovary,Testis	1	1	0	0	dre-miR-1	-0.34
VGF	ENSDARG00000091371.3	72h,Adult,Brain,Testis	1	1	0	0	dre-miR-1	-0.34
fer	ENSDARG00000012196.4	72h	3	2	0	1	dre-miR-1	-0.34
fer	ENSDARG00000012196.5	24h,72h,Adult,Brain,Ovary,Testis	3	2	0	1	dre-miR-1	-0.34
MAST1 (1 of 2)	ENSDARG00000027497.1	72h,Brain	2	1	0	1	dre-miR-206	-0.34
ppat	ENSDARG00000004517.1	72h,Ovary	1	1	0	0	dre-miR-1	-0.34
cacnb3b	ENSDARG00000076030.2	72h,Brain	1	1	0	0	dre-miR-1	-0.34
cacnb3b	ENSDARG00000076030.4	Adult,Brain	1	1	0	0	dre-miR-1	-0.34
cacnb3b	ENSDARG00000076030.6	24h,Testis	1	1	0	0	dre-miR-1	-0.34
cacnb3b	ENSDARG00000076030.8	72h,Brain	1	1	0	0	dre-miR-1	-0.34
calrl2	ENSDARG00000076290.1	24h,72h,Adult,Brain	2	0	2	0	dre-miR-1	-0.34
TTBK2 (1 of 2)	ENSDARG00000005670.1	Brain,Testis	1	1	0	0	dre-miR-1	-0.34
TTBK2 (1 of 2)	ENSDARG00000005670.2	24h,72h,Adult,Brain,Ovary,Testis	1	1	0	0	dre-miR-1	-0.34
dlx2b	ENSDARG00000017174.1	24h,72h,Brain,Ovary,Testis	1	1	0	0	dre-miR-1	-0.34
BCR (1 of 2)	ENSDARG00000042329.5	Testis	1	1	0	0	dre-miR-1	-0.34
CEP57	ENSDARG00000067668.1	24h,72h,Adult,Brain,Ovary,Testis	1	1	0	0	dre-miR-1	-0.34
wu:fe37d09	ENSDARG00000070285.1	72h	1	1	0	0	dre-miR-1	-0.34
cacnb3b	ENSDARG00000076030.1	72h,Brain	1	1	0	0	dre-miR-1	-0.34
cacnb3b	ENSDARG00000076030.3	Adult,Brain	1	1	0	0	dre-miR-1	-0.34
cacnb3b	ENSDARG00000076030.5	24h,Testis	1	1	0	0	dre-miR-1	-0.34
cacnb3b	ENSDARG00000076030.7	72h,Brain	1	1	0	0	dre-miR-1	-0.34
GIPR	ENSDARG00000025478.1	Adult,Brain,Testis	2	1	0	1	dre-miR-1	-0.34
FRS3	ENSDARG00000078688.1	24h,72h,Adult,Brain,Testis	2	1	0	1	dre-miR-206	-0.34
cgnl1	ENSDARG00000015805.3	24h,72h,Adult,Brain,Ovary,Testis	2	0	1	1	dre-miR-1	-0.34
cyp20a1	ENSDARG00000006040.2	24h,72h,Adult,Brain,Ovary,Testis	1	1	0	0	dre-miR-1	-0.34
2002-09-01	ENSDARG00000027590.1	24h,72h,Adult,Brain,Ovary,Testis	1	1	0	0	dre-miR-1	-0.34
ftr23|ftr25	ENSDARG067985|093651.5	Testis	1	1	0	0	dre-miR-1	-0.34
glcci1	ENSDARG00000008503.4	24h,72h,Adult,Brain,Testis	3	1	0	2	dre-miR-206	-0.34
RNF111	ENSDARG00000078802.1	Brain,Testis	2	0	2	0	dre-miR-1	-0.34
pdk3a	ENSDARG00000014527.1	72h,Brain,Testis	2	1	1	0	dre-miR-1	-0.34
SLC25A22 (1 of 2)	ENSDARG00000020718.2	72h,Testis	2	1	0	1	dre-miR-1	-0.34
si:ch73-18b11.1	ENSDARG00000093374.1	24h,72h,Adult,Brain,Ovary,Testis	2	1	1	0	dre-miR-1	-0.34
cfb	ENSDARG00000055278.3	Adult	2	1	0	1	dre-miR-1	-0.34
zgc:56419	ENSDARG00000025493.1	24h,72h,Adult,Brain,Ovary,Testis	1	1	0	0	dre-miR-1	-0.34
zgc:56419	ENSDARG00000025493.2	Adult,Ovary	1	1	0	0	dre-miR-1	-0.34
TRIM62 (2 of 2)	ENSDARG00000095536.2	Testis	1	1	0	0	dre-miR-1	-0.34
ALDH9A1 (2 of 3)	ENSDARG00000055331.1	72h,Testis	1	1	0	0	dre-miR-206	-0.34
H6PD	ENSDARG00000060153.3	72h,Adult,Ovary	3	1	0	2	dre-miR-1	-0.34
tnnc2	ENSDARG00000070835.2	24h,72h	2	1	1	0	dre-miR-1	-0.34
zgc:91844	ENSDARG00000058287.3	24h,72h,Adult,Brain,Ovary,Testis	1	1	0	0	dre-miR-1	-0.34
CABZ01007794.1	ENSDARG00000088655.2	24h,72h,Adult	1	1	0	0	dre-miR-1	-0.34
RICTOR (1 of 3)	ENSDARG00000002020.3	Adult,Ovary	1	1	0	0	dre-miR-206	-0.34
TMSB15A	ENSDARG00000077777.1	24h,72h,Adult,Brain,Ovary,Testis	1	1	0	0	dre-miR-206	-0.34
cltcb	ENSDARG00000090716.1	24h,72h,Adult,Brain,Ovary,Testis	1	1	0	0	dre-miR-206	-0.34
cltcb	ENSDARG00000090716.3	24h,72h,Adult,Brain,Ovary,Testis	1	1	0	0	dre-miR-206	-0.34
trim37	ENSDARG00000076473.1	24h,72h,Adult,Brain,Ovary,Testis	2	0	2	0	dre-miR-1	-0.34
C1H4orf34	ENSDARG00000005799.1	Adult,Ovary	1	1	0	0	dre-miR-1	-0.34
C1H4orf34	ENSDARG00000005799.2	Adult,Ovary	1	1	0	0	dre-miR-1	-0.34
C1H4orf34	ENSDARG00000005799.3	Adult	1	1	0	0	dre-miR-1	-0.34
C1H4orf34	ENSDARG00000005799.4	72h,Ovary	1	1	0	0	dre-miR-1	-0.34
C1H4orf34	ENSDARG00000005799.5	Ovary,Testis	1	1	0	0	dre-miR-1	-0.34
C1H4orf34	ENSDARG00000005799.6	Adult,Ovary	1	1	0	0	dre-miR-1	-0.34
C1H4orf34	ENSDARG00000005799.7	Adult	1	1	0	0	dre-miR-1	-0.34
CYTH3 (3 of 3)	ENSDARG00000007807.4	Brain	1	1	0	0	dre-miR-1	-0.34
CRY2 (1 of 2)	ENSDARG00000024049.4	24h,72h,Adult	1	1	0	0	dre-miR-1	-0.34
ormdl2	ENSDARG00000058022.2	72h,Adult,Testis	1	1	0	0	dre-miR-1	-0.34
tagln3b	ENSDARG00000058394.1	24h,72h,Adult,Brain,Testis	1	1	0	0	dre-miR-1	-0.34
csf1a	ENSDARG00000075343.1	24h,72h,Adult,Brain,Ovary,Testis	1	1	0	0	dre-miR-206	-0.34
csf1a	ENSDARG00000075343.2	72h,Testis	1	1	0	0	dre-miR-206	-0.34
csf1a	ENSDARG00000075343.3	24h,Adult,Brain,Testis	1	1	0	0	dre-miR-206	-0.34
PRR7	ENSDARG00000089800.4	Brain,Testis	1	1	0	0	dre-miR-206	-0.34
sdr16c5a	ENSDARG00000016233.1	24h,72h,Adult,Brain,Testis	2	1	0	1	dre-miR-1	-0.34
meis3	ENSDARG00000002795.1	24h,72h,Adult,Brain,Testis	2	0	1	1	dre-miR-206	-0.34
meis3	ENSDARG00000002795.2	24h,72h,Adult,Brain,Testis	2	0	1	1	dre-miR-206	-0.34
meis3	ENSDARG00000002795.3	24h,72h,Adult,Brain,Testis	2	0	1	1	dre-miR-206	-0.34
meis3	ENSDARG00000002795.4	24h,72h,Brain,Testis	2	0	1	1	dre-miR-206	-0.34
meis3	ENSDARG00000002795.5	24h	2	0	1	1	dre-miR-206	-0.34
scamp5	ENSDARG00000018743.4	Testis	1	1	0	0	dre-miR-1	-0.34
NEURL1B	ENSDARG00000029452.2	72h,Testis	1	1	0	0	dre-miR-206	-0.34
wu:fd55e03	ENSDARG00000008491.1	72h,Adult,Ovary,Testis	1	1	0	0	dre-miR-1	-0.34
wu:fd55e03	ENSDARG00000008491.2	Adult,Brain,Ovary	1	1	0	0	dre-miR-1	-0.34
golga1	ENSDARG00000008979.5	72h,Adult,Ovary,Testis	1	1	0	0	dre-miR-1	-0.34
histh1l	ENSDARG00000035519.1	24h,72h,Adult,Brain,Ovary,Testis	1	1	0	0	dre-miR-1	-0.34
SNAP91 (2 of 2)	ENSDARG00000015931.2	Testis	1	1	0	0	dre-miR-206	-0.34
TPRA1	ENSDARG00000054930.4	24h,72h,Adult,Brain,Ovary,Testis	2	0	2	0	dre-miR-1	-0.33
m6pr	ENSDARG00000018432.3	72h,Brain,Ovary,Testis	1	1	0	0	dre-miR-1	-0.33
copz1	ENSDARG00000017844.1	Brain,Testis	2	1	0	1	dre-miR-1	-0.33
pdcd10b	ENSDARG00000012591.1	24h,72h,Adult,Brain,Ovary,Testis	1	1	0	0	dre-miR-1	-0.33
acbd6	ENSDARG00000039456.3	24h,72h,Adult,Brain,Ovary,Testis	1	1	0	0	dre-miR-1	-0.33
rpia	ENSDARG00000056640.5	24h,72h,Adult,Brain,Ovary,Testis	1	1	0	0	dre-miR-1	-0.33
ARHGEF17	ENSDARG00000063558.2	24h,72h,Adult,Ovary,Testis	1	1	0	0	dre-miR-1	-0.33
slc39a6	ENSDARG00000068143.2	24h,72h,Adult,Brain,Ovary,Testis	1	1	0	0	dre-miR-1	-0.33
tnfaip3	ENSDARG00000027777.1	24h,72h,Adult,Brain,Ovary,Testis	2	1	1	0	dre-miR-1	-0.33
atp10a	ENSDARG00000061039.2	72h,Adult,Ovary,Testis	2	1	1	0	dre-miR-206	-0.33
cgnl1	ENSDARG00000015805.2	72h,Adult,Testis	2	0	1	1	dre-miR-1	-0.33
m6pr	ENSDARG00000018432.1	24h,72h,Adult,Brain,Ovary,Testis	1	1	0	0	dre-miR-1	-0.33
m6pr	ENSDARG00000018432.2	Adult,Ovary	1	1	0	0	dre-miR-1	-0.33
mob3a	ENSDARG00000019113.1	72h,Brain,Testis	1	1	0	0	dre-miR-1	-0.33
mob3a	ENSDARG00000019113.2	24h,72h,Brain,Testis	1	1	0	0	dre-miR-1	-0.33
mob3a	ENSDARG00000019113.3	24h,72h,Brain	1	1	0	0	dre-miR-1	-0.33
mob3a	ENSDARG00000019113.4	24h,72h,Adult,Brain,Ovary,Testis	1	1	0	0	dre-miR-1	-0.33
mob3a	ENSDARG00000019113.5	24h,72h,Adult,Brain,Ovary,Testis	1	1	0	0	dre-miR-1	-0.33
mob3a	ENSDARG00000019113.6	24h,72h,Adult,Brain,Ovary,Testis	1	1	0	0	dre-miR-1	-0.33
mob3a	ENSDARG00000019113.7	72h,Adult,Ovary	1	1	0	0	dre-miR-1	-0.33
WAPAL (2 of 2)	ENSDARG00000044144.4	72h,Ovary,Testis	1	1	0	0	dre-miR-1	-0.33
pde7a	ENSDARG00000045305.2	24h,72h,Adult,Brain,Ovary,Testis	1	1	0	0	dre-miR-1	-0.33
kbtbd4	ENSDARG00000069271.1	24h,72h,Brain	1	1	0	0	dre-miR-1	-0.33
kbtbd4	ENSDARG00000069271.2	24h,72h,Adult,Brain,Testis	1	1	0	0	dre-miR-1	-0.33
RPP25	ENSDARG00000070131.1	72h,Adult,Brain	1	1	0	0	dre-miR-1	-0.33
PIK3R5	ENSDARG00000079451.2	Ovary,Testis	1	1	0	0	dre-miR-1	-0.33
MEX3C	ENSDARG00000068971.4	72h	1	1	0	0	dre-miR-206	-0.33
ydjc	ENSDARG00000062655.2	72h,Adult,Brain,Testis	2	1	1	0	dre-miR-1	-0.33
exoc5	ENSDARG00000060323.5	72h	1	1	0	0	dre-miR-1	-0.33
si:ch211-67f24.7	ENSDARG00000092721.1	72h,Adult,Brain,Testis	1	1	0	0	dre-miR-1	-0.33
si:ch211-67f24.7	ENSDARG00000092721.2	Brain	1	1	0	0	dre-miR-1	-0.33
C13H10orf32	ENSDARG00000055070.1	24h,72h,Adult,Brain,Ovary,Testis	1	1	0	0	dre-miR-206	-0.33
cnnm2a	ENSDARG00000061195.2	72h,Ovary	2	0	1	1	dre-miR-1	-0.33
lfng	ENSDARG00000037879.1	24h,72h,Adult,Brain,Testis	1	1	0	0	dre-miR-1	-0.33
ywhabl	ENSDARG00000040287.1	24h,72h	2	1	0	1	dre-miR-206	-0.33
rab13	ENSDARG00000034771.2	Brain	1	1	0	0	dre-miR-1	-0.33
aga	ENSDARG00000004889.2	72h,Brain,Ovary	1	0	1	0	dre-miR-206	-0.33
tnnc2	ENSDARG00000070835.1	24h,72h,Adult,Testis	2	1	1	0	dre-miR-1	-0.33
ptpra	ENSDARG00000001769.3	72h,Adult,Ovary,Testis	1	1	0	0	dre-miR-1	-0.33
sirt2	ENSDARG00000011488.3	Adult,Testis	1	1	0	0	dre-miR-1	-0.33
azin1b	ENSDARG00000035869.1	24h,72h,Adult,Brain,Ovary,Testis	1	1	0	0	dre-miR-1	-0.33
azin1b	ENSDARG00000035869.2	24h,Testis	1	1	0	0	dre-miR-1	-0.33
pik3cb	ENSDARG00000075253.2	72h,Adult,Brain,Ovary	1	1	0	0	dre-miR-1	-0.33
atp6v1ab	ENSDARG00000076318.1	24h,72h,Adult,Brain,Ovary,Testis	1	1	0	0	dre-miR-1	-0.33
atp6v1ab	ENSDARG00000076318.2	72h,Ovary,Testis	1	1	0	0	dre-miR-1	-0.33
atp6v1ab	ENSDARG00000076318.3	24h,Adult,Ovary,Testis	1	1	0	0	dre-miR-1	-0.33
fer	ENSDARG00000012196.3	72h	3	2	0	1	dre-miR-1	-0.33
cald1l	ENSDARG00000070314.1	24h,72h,Adult,Brain,Ovary,Testis	2	0	1	1	dre-miR-206	-0.33
gfm2	ENSDARG00000005561.2	72h,Adult,Brain,Ovary,Testis	1	1	0	0	dre-miR-1	-0.33
ptn	ENSDARG00000045798.2	24h,72h,Adult,Brain,Ovary,Testis	1	1	0	0	dre-miR-1	-0.33
zgc:112263	ENSDARG00000057365.1	Ovary	1	1	0	0	dre-miR-1	-0.33
zgc:112263	ENSDARG00000057365.2	Adult,Ovary,Testis	1	1	0	0	dre-miR-1	-0.33
zgc:112263	ENSDARG00000057365.3	24h,72h,Adult,Brain,Ovary,Testis	1	1	0	0	dre-miR-1	-0.33
ACTN4 (2 of 2)	ENSDARG00000089776.1	24h,72h,Adult,Brain,Ovary,Testis	1	1	0	0	dre-miR-1	-0.33
atf3	ENSDARG00000007823.2	72h,Adult,Brain,Ovary,Testis	1	1	0	0	dre-miR-206	-0.33
ern1	ENSDARG00000013997.1	24h,72h,Adult,Brain,Ovary,Testis	2	1	1	0	dre-miR-206	-0.33
ern1	ENSDARG00000013997.2	Adult,Brain,Testis	2	1	1	0	dre-miR-206	-0.33
cfb	ENSDARG00000055278.2	24h,Adult,Testis	2	1	0	1	dre-miR-1	-0.33
gas8	ENSDARG00000040871.4	24h,Adult	1	1	0	0	dre-miR-1	-0.33
PIM3	ENSDARG00000055129.2	Adult,Brain,Ovary,Testis	1	1	0	0	dre-miR-1	-0.33
PIM3	ENSDARG00000055129.5	Adult,Brain,Ovary,Testis	1	1	0	0	dre-miR-1	-0.33
rdh10a	ENSDARG00000058730.1	24h,72h,Adult,Brain,Ovary,Testis	1	1	0	0	dre-miR-1	-0.33
si:dkey-264m23.3	ENSDARG00000052903.1	24h,72h,Adult,Brain,Testis	6	1	0	5	dre-miR-206	-0.33
rpe	ENSDARG00000005251.6	24h,72h,Adult,Brain,Ovary,Testis	1	1	0	0	dre-miR-1	-0.33
zfp36l2	ENSDARG00000021806.1	24h,72h,Adult,Brain,Ovary,Testis	1	1	0	0	dre-miR-1	-0.33
zfp36l2	ENSDARG00000021806.2	24h,72h,Adult,Brain,Ovary,Testis	1	1	0	0	dre-miR-1	-0.33
si:dkey-281i8.2	ENSDARG00000032640.1	24h,72h,Adult,Brain,Ovary,Testis	1	1	0	0	dre-miR-1	-0.33
ikzf5	ENSDARG00000056491.1	24h,72h,Adult,Brain,Ovary,Testis	1	1	0	0	dre-miR-1	-0.33
ikzf5	ENSDARG00000056491.2	72h	1	1	0	0	dre-miR-1	-0.33
ikzf5	ENSDARG00000056491.3	Ovary,Testis	1	1	0	0	dre-miR-1	-0.33
CABZ01054965.1	ENSDARG00000090844.1	72h,Adult,Testis	1	1	0	0	dre-miR-1	-0.33
ormdl1	ENSDARG00000014333.4	Ovary	1	1	0	0	dre-miR-1	-0.32
nrp1b	ENSDARG00000027290.2	72h,Brain,Testis	1	1	0	0	dre-miR-1	-0.32
pak2a	ENSDARG00000068177.2	24h,72h,Adult,Brain,Ovary,Testis	1	1	0	0	dre-miR-1	-0.32
C12H17orf62 (1 of 2)	ENSDARG00000071414.1	72h,Adult,Brain,Ovary,Testis	1	1	0	0	dre-miR-1	-0.32
C12H17orf62 (1 of 2)	ENSDARG00000071414.2	24h,72h,Adult,Ovary	1	1	0	0	dre-miR-1	-0.32
tagln3a	ENSDARG00000079805.2	Brain,Testis	1	1	0	0	dre-miR-1	-0.32
BX000534.5	ENSDARG00000090977.1	Adult,Brain,Testis	1	1	0	0	dre-miR-1	-0.32
C12H17orf62 (2 of 2)	ENSDARG00000091228.1	24h,72h,Adult,Brain,Ovary,Testis	1	1	0	0	dre-miR-1	-0.32
C12H17orf62 (2 of 2)	ENSDARG00000091228.2	72h,Ovary	1	1	0	0	dre-miR-1	-0.32
C12H17orf62 (2 of 2)	ENSDARG00000091228.3	24h,72h,Adult,Ovary,Testis	1	1	0	0	dre-miR-1	-0.32
BX649554.4	ENSDARG00000091783.1	72h,Testis	1	1	0	0	dre-miR-1	-0.32
snx12	ENSDARG00000019060.2	24h,72h,Adult,Brain,Ovary,Testis	2	0	2	0	dre-miR-206	-0.32
slc38a4	ENSDARG00000018149.1	24h,72h,Adult,Brain,Ovary,Testis	1	1	0	0	dre-miR-1	-0.32
BX927308.3	ENSDARG00000080001.1	24h,72h	1	0	1	0	dre-miR-1	-0.32
BX927308.3	ENSDARG00000080001.2	24h,72h,Adult,Brain,Testis	1	0	1	0	dre-miR-1	-0.32
BX927308.3	ENSDARG00000080001.3	24h,72h,Adult,Brain,Ovary,Testis	1	0	1	0	dre-miR-1	-0.32
SAMD10 (1 of 2)	ENSDARG00000094377.4	Brain,Ovary,Testis	3	0	0	3	dre-miR-1	-0.32
SAMD10 (2 of 2)	ENSDARG00000079978.2	72h,Brain	2	0	2	0	dre-miR-1	-0.32
gas8	ENSDARG00000040871.1	72h,Adult,Brain	1	1	0	0	dre-miR-1	-0.32
gas8	ENSDARG00000040871.2	24h,72h,Adult,Brain,Ovary,Testis	1	1	0	0	dre-miR-1	-0.32
gas8	ENSDARG00000040871.3	72h,Brain,Ovary,Testis	1	1	0	0	dre-miR-1	-0.32
INSC (2 of 2)	ENSDARG00000090459.1	24h,72h,Adult,Testis	1	1	0	0	dre-miR-1	-0.32
aco1	ENSDARG00000026376.1	24h,72h,Adult,Brain,Ovary,Testis	3	0	1	2	dre-miR-206	-0.32
dok6	ENSDARG00000063032.1	24h,72h,Adult,Brain,Ovary,Testis	2	1	0	1	dre-miR-206	-0.32
nedd9	ENSDARG00000058891.1	24h,72h,Adult,Brain,Ovary,Testis	2	0	1	1	dre-miR-1	-0.32
bx248082.1	ENSDARG00000076829.1	24h,72h,Adult,Brain,Ovary,Testis	2	0	1	1	dre-miR-1	-0.32
katna1	ENSDARG00000021827.1	24h,72h,Adult,Brain,Ovary,Testis	1	1	0	0	dre-miR-1	-0.32
KIFC3	ENSDARG00000054978.2	72h,Adult,Brain,Ovary,Testis	1	1	0	0	dre-miR-1	-0.32
KIFC3	ENSDARG00000054978.3	24h,72h,Adult,Brain,Ovary,Testis	1	1	0	0	dre-miR-1	-0.32
cnn1b	ENSDARG00000093937.1	Testis	1	1	0	0	dre-miR-1	-0.32
cnn1b	ENSDARG00000093937.2	72h,Adult,Ovary,Testis	1	1	0	0	dre-miR-1	-0.32
cnn1b	ENSDARG00000093937.3	Brain,Ovary,Testis	1	1	0	0	dre-miR-1	-0.32
cnn1b	ENSDARG00000093937.4	Adult,Brain,Ovary,Testis	1	1	0	0	dre-miR-1	-0.32
cnn1b	ENSDARG00000093937.5	Adult,Testis	1	1	0	0	dre-miR-1	-0.32
casd1	ENSDARG00000023900.1	72h,Brain	9	0	1	8	dre-miR-1	-0.32
syt2a	ENSDARG00000025206.2	72h,Brain	3	0	1	2	dre-miR-1	-0.32
NEDD9 (1 of 2)	ENSDARG00000089878.1	24h,72h,Adult,Brain,Testis	2	0	1	1	dre-miR-1	-0.32
C13H10orf11	ENSDARG00000057166.1	24h,Brain,Ovary,Testis	1	1	0	0	dre-miR-1	-0.32
golgb1	ENSDARG00000061951.4	Adult	1	1	0	0	dre-miR-1	-0.32
si:ch211-13k12.1	ENSDARG00000001976.1	24h,72h,Adult,Brain,Ovary,Testis	2	0	1	1	dre-miR-206	-0.32
zgc:91985	ENSDARG00000007108.1	Testis	1	1	0	0	dre-miR-1	-0.32
zgc:91985	ENSDARG00000007108.2	24h,72h,Adult,Brain,Ovary,Testis	1	1	0	0	dre-miR-1	-0.32
bzw1a	ENSDARG00000010481.2	Adult	1	1	0	0	dre-miR-1	-0.32
slc26a5	ENSDARG00000022424.5	72h,Adult,Brain,Testis	1	1	0	0	dre-miR-1	-0.32
smg7	ENSDARG00000060767.1	24h,72h,Adult,Brain,Ovary,Testis	1	1	0	0	dre-miR-1	-0.32
C15orf57	ENSDARG00000073962.1	24h,72h,Adult,Brain,Ovary,Testis	1	1	0	0	dre-miR-1	-0.32
MPLKIP	ENSDARG00000078986.3	Adult	1	1	0	0	dre-miR-1	-0.32
atic	ENSDARG00000016706.4	Ovary	1	1	0	0	dre-miR-206	-0.32
SH3BGRL3	ENSDARG00000036016.5	24h,72h,Adult,Brain,Ovary,Testis	3	0	3	0	dre-miR-1	-0.32
KCNJ9	ENSDARG00000061636.1	Brain	2	1	0	1	dre-miR-1	-0.32
phgdh	ENSDARG00000001873.1	24h,Brain,Testis	1	1	0	0	dre-miR-1	-0.32
phgdh	ENSDARG00000001873.2	Brain	1	1	0	0	dre-miR-1	-0.32
phgdh	ENSDARG00000001873.3	24h,72h,Adult,Brain,Ovary,Testis	1	1	0	0	dre-miR-1	-0.32
phgdh	ENSDARG00000001873.4	Adult,Ovary	1	1	0	0	dre-miR-1	-0.32
bcan	ENSDARG00000016736.3	72h,Adult,Brain,Ovary,Testis	1	1	0	0	dre-miR-1	-0.32
dopey2	ENSDARG00000055857.3	72h,Adult,Ovary	1	1	0	0	dre-miR-1	-0.32
LRRC14B	ENSDARG00000060788.2	24h,72h,Adult,Brain,Testis	1	1	0	0	dre-miR-1	-0.32
meox2b	ENSDARG00000061818.1	72h,Testis	1	1	0	0	dre-miR-1	-0.32
pnpla7a	ENSDARG00000062986.1	24h,72h,Adult,Brain,Ovary,Testis	1	1	0	0	dre-miR-1	-0.32
pnpla7a	ENSDARG00000062986.2	24h,72h	1	1	0	0	dre-miR-1	-0.32
pnpla7a	ENSDARG00000062986.3	24h,72h,Adult,Brain,Ovary,Testis	1	1	0	0	dre-miR-1	-0.32
pnpla7a	ENSDARG00000062986.4	Testis	1	1	0	0	dre-miR-1	-0.32
cdh5	ENSDARG00000075549.1	24h,72h,Adult,Brain,Ovary,Testis	1	1	0	0	dre-miR-1	-0.32
aurkaip1	ENSDARG00000074985.1	24h	1	1	0	0	dre-miR-206	-0.32
aurkaip1	ENSDARG00000074985.2	24h	1	1	0	0	dre-miR-206	-0.32
DNAJB2	ENSDARG00000058644.2	Brain,Testis	1	1	0	0	dre-miR-1	-0.32
sema5b	ENSDARG00000061471.1	24h,72h,Adult,Brain,Testis	2	2	0	0	dre-miR-206	-0.32
HPCAL1	ENSDARG00000022763.3	72h,Adult,Ovary	3	0	2	1	dre-miR-1	-0.32
gdi1	ENSDARG00000056122.1	72h	2	1	1	0	dre-miR-1	-0.32
C19H1orf172 (2 of 2)	ENSDARG00000088588.3	Ovary,Testis	1	1	0	0	dre-miR-1	-0.32
lasp1	ENSDARG00000057867.1	72h,Adult,Brain,Ovary	2	1	1	0	dre-miR-1	-0.31
aif1l	ENSDARG00000009336.5	24h,72h,Adult,Brain,Ovary,Testis	2	1	0	1	dre-miR-1	-0.31
glcci1	ENSDARG00000008503.7	Adult,Ovary,Testis	1	1	0	0	dre-miR-1	-0.31
gtf2b	ENSDARG00000019489.4	Testis	1	1	0	0	dre-miR-1	-0.31
hgs	ENSDARG00000020960.4	24h,72h,Adult,Ovary,Testis	1	1	0	0	dre-miR-1	-0.31
rab13	ENSDARG00000034771.1	24h,72h,Adult,Brain,Ovary,Testis	1	1	0	0	dre-miR-1	-0.31
C1H9orf156	ENSDARG00000037245.8	24h,72h,Adult,Brain,Ovary,Testis	1	1	0	0	dre-miR-1	-0.31
marcksl1	ENSDARG00000039034.2	Ovary	1	1	0	0	dre-miR-1	-0.31
rbm4.2	ENSDARG00000055080.4	24h,72h,Adult,Brain,Ovary,Testis	1	1	0	0	dre-miR-1	-0.31
zgc:91844	ENSDARG00000058287.1	24h,Adult,Brain,Testis	1	1	0	0	dre-miR-1	-0.31
zgc:91844	ENSDARG00000058287.2	24h,72h,Adult,Brain,Ovary,Testis	1	1	0	0	dre-miR-1	-0.31
bcl11ab	ENSDARG00000063153.1	24h,72h,Adult,Brain,Ovary,Testis	1	1	0	0	dre-miR-1	-0.31
efnb2b	ENSDARG00000074050.1	24h,72h,Brain,Testis	2	1	0	1	dre-miR-1	-0.31
pax2a	ENSDARG00000028148.2	24h,72h,Adult,Brain,Testis	2	0	2	0	dre-miR-1	-0.31
pax2a	ENSDARG00000028148.4	24h,72h,Adult,Brain,Testis	2	0	2	0	dre-miR-1	-0.31
snx12	ENSDARG00000019060.1	24h,72h,Adult,Brain,Ovary,Testis	2	0	2	0	dre-miR-206	-0.31
LRRC16B	ENSDARG00000086990.1	24h,72h,Brain,Testis	2	0	1	1	dre-miR-206	-0.31
fkbp9	ENSDARG00000005023.1	24h,72h,Adult,Brain,Ovary,Testis	1	1	0	0	dre-miR-1	-0.31
pgrmc1	ENSDARG00000054172.2	24h,72h,Adult,Brain,Ovary,Testis	1	1	0	0	dre-miR-1	-0.31
MAP6D1	ENSDARG00000079777.1	72h,Brain,Testis	1	1	0	0	dre-miR-1	-0.31
atic	ENSDARG00000016706.1	24h,72h	1	1	0	0	dre-miR-206	-0.31
atic	ENSDARG00000016706.2	72h,Testis	1	1	0	0	dre-miR-206	-0.31
atic	ENSDARG00000016706.3	72h	1	1	0	0	dre-miR-206	-0.31
si:dkey-29p10.4	ENSDARG00000017173.1	24h,72h,Brain,Testis	2	2	0	0	dre-miR-206	-0.31
smarca5	ENSDARG00000052348.2	24h,72h,Adult,Brain,Ovary,Testis	1	1	0	0	dre-miR-1	-0.31
pcsk5b	ENSDARG00000060518.4	72h	1	1	0	0	dre-miR-1	-0.31
itgb4	ENSDARG00000028507.1	24h,72h,Adult,Brain,Testis	2	1	0	1	dre-miR-1	-0.31
itgb4	ENSDARG00000028507.2	72h,Adult	2	1	0	1	dre-miR-1	-0.31
cfb	ENSDARG00000055278.1	24h,72h,Adult,Testis	2	1	0	1	dre-miR-1	-0.31
cyp20a1	ENSDARG00000006040.1	Brain	1	1	0	0	dre-miR-1	-0.31
AMBRA1 (1 of 2)	ENSDARG00000008322.7	72h,Adult,Ovary,Testis	1	1	0	0	dre-miR-1	-0.31
AMBRA1 (1 of 2)	ENSDARG00000008322.9	72h,Adult,Ovary,Testis	1	1	0	0	dre-miR-1	-0.31
fam172a	ENSDARG00000052697.2	24h,72h,Adult,Brain,Ovary,Testis	1	1	0	0	dre-miR-1	-0.31
nkrf	ENSDARG00000055040.4	24h,72h,Adult,Brain,Testis	1	1	0	0	dre-miR-1	-0.31
zgc:165555	ENSDARG00000087472.1	72h	1	1	0	0	dre-miR-1	-0.31
zgc:165555	ENSDARG00000087472.2	72h,Adult	1	1	0	0	dre-miR-1	-0.31
sh3gl2	ENSDARG00000023600.3	Adult,Ovary	1	1	0	0	dre-miR-206	-0.31
PHLDB3 (1 of 2)	ENSDARG00000091016.1	72h,Adult,Brain,Ovary,Testis	1	0	1	0	dre-miR-1	-0.31
TIAM1 (1 of 2)	ENSDARG00000025920.2	24h	3	0	3	0	dre-miR-1	-0.31
RICTOR (1 of 3)	ENSDARG00000002020.1	24h,72h,Adult,Brain,Ovary,Testis	2	1	1	0	dre-miR-206	-0.31
RICTOR (1 of 3)	ENSDARG00000002020.2	72h,Brain,Ovary,Testis	2	1	1	0	dre-miR-206	-0.31
cgnl1	ENSDARG00000015805.1	24h,72h,Adult,Ovary,Testis	2	0	1	1	dre-miR-1	-0.31
tbx6l	ENSDARG00000006939.1	24h,72h,Adult,Brain,Testis	2	0	1	1	dre-miR-206	-0.31
tbx6l	ENSDARG00000006939.2	72h	2	0	1	1	dre-miR-206	-0.31
sirt2	ENSDARG00000011488.1	24h,72h,Adult,Brain,Testis	1	1	0	0	dre-miR-1	-0.31
sirt2	ENSDARG00000011488.2	24h,72h,Adult,Brain,Ovary,Testis	1	1	0	0	dre-miR-1	-0.31
GIPC3	ENSDARG00000053074.1	24h,72h,Adult,Brain,Ovary,Testis	1	1	0	0	dre-miR-1	-0.31
ARMC6	ENSDARG00000060763.7	24h,72h,Adult,Brain,Ovary,Testis	1	1	0	0	dre-miR-1	-0.31
gas2l1	ENSDARG00000078803.1	24h,72h,Adult,Brain,Ovary,Testis	1	1	0	0	dre-miR-1	-0.31
PIK3R5	ENSDARG00000079451.1	72h,Adult,Brain,Ovary,Testis	1	1	0	0	dre-miR-1	-0.31
adpgk2	ENSDARG00000062785.1	24h,72h,Adult,Brain,Ovary,Testis	1	0	1	0	dre-miR-1	-0.31
SH3BGRL3	ENSDARG00000036016.4	72h,Adult	3	0	3	0	dre-miR-1	-0.31
fam114a1	ENSDARG00000008287.1	24h,Adult,Brain	2	1	0	1	dre-miR-1	-0.31
CABZ01031627.1	ENSDARG00000004445.1	Brain,Testis	1	1	0	0	dre-miR-1	-0.31
erlin1	ENSDARG00000021991.7	72h	1	1	0	0	dre-miR-1	-0.31
zgc:113333	ENSDARG00000038242.2	72h,Adult,Testis	1	1	0	0	dre-miR-1	-0.31
zgc:113333	ENSDARG00000038242.5	24h,72h,Adult,Ovary,Testis	1	1	0	0	dre-miR-1	-0.31
zgc:113333	ENSDARG00000038242.6	24h,72h,Adult,Brain,Testis	1	1	0	0	dre-miR-1	-0.31
zgc:113333	ENSDARG00000038242.7	Adult,Ovary	1	1	0	0	dre-miR-1	-0.31
WBP2	ENSDARG00000056605.8	24h,Adult,Ovary,Testis	1	1	0	0	dre-miR-1	-0.31
ASTL	ENSDARG00000068593.1	Adult,Ovary	1	1	0	0	dre-miR-1	-0.31
CU929258.1	ENSDARG00000016527.1	Adult,Brain,Ovary,Testis	1	1	0	0	dre-miR-206	-0.31
ppap2c	ENSDARG00000028896.2	24h,72h,Adult,Brain,Ovary,Testis	1	0	1	0	dre-miR-1	-0.31
ptpn18	ENSDARG00000006308.2	24h,72h,Adult,Brain,Ovary,Testis	3	0	2	1	dre-miR-1	-0.31
hpca	ENSDARG00000018397.1	24h,72h,Adult,Brain,Ovary,Testis	2	1	1	0	dre-miR-1	-0.31
ranbp1	ENSDARG00000014817.2	24h	2	0	1	1	dre-miR-206	-0.31
BAZ1A (2 of 2)	ENSDARG00000063233.6	24h	1	1	0	0	dre-miR-1	-0.31
ftr23|ftr25	ENSDARG067985|093651.1	Adult,Brain,Ovary,Testis	1	1	0	0	dre-miR-1	-0.31
ftr23|ftr25	ENSDARG067985|093651.2	72h,Adult,Testis	1	1	0	0	dre-miR-1	-0.31
smarcd2	ENSDARG00000088877.1	24h,72h,Adult,Brain,Ovary,Testis	1	1	0	0	dre-miR-206	-0.31
CU302436.6	ENSDARG00000089719.2	72h	1	1	0	0	dre-miR-206	-0.31
aga	ENSDARG00000004889.1	24h,72h,Adult,Brain,Ovary,Testis	1	0	1	0	dre-miR-206	-0.31
nup93	ENSDARG00000003487.2	24h,72h,Adult,Brain,Testis	2	0	1	1	dre-miR-1	-0.31
wu:fc51f04	ENSDARG00000078748.2	24h,72h,Adult,Brain,Testis	2	0	1	1	dre-miR-1	-0.31
cxcl12a	ENSDARG00000037116.2	24h,72h,Adult,Brain,Ovary,Testis	1	1	0	0	dre-miR-1	-0.31
marcksl1	ENSDARG00000039034.1	24h,72h,Adult,Brain,Ovary,Testis	1	1	0	0	dre-miR-1	-0.31
pde7a	ENSDARG00000045305.1	Ovary	1	1	0	0	dre-miR-1	-0.31
gabpb2b	ENSDARG00000054344.2	72h	1	1	0	0	dre-miR-1	-0.31
comta	ENSDARG00000015337.1	72h,Brain,Testis	1	1	0	0	dre-miR-206	-0.31
comta	ENSDARG00000015337.2	Adult,Brain,Testis	1	1	0	0	dre-miR-206	-0.31
comta	ENSDARG00000015337.3	Adult,Brain	1	1	0	0	dre-miR-206	-0.31
pls3	ENSDARG00000037655.1	24h,72h,Adult,Brain,Ovary,Testis	1	1	0	0	dre-miR-206	-0.31
mboat2b	ENSDARG00000042551.1	24h,72h,Adult,Brain,Ovary,Testis	1	1	0	0	dre-miR-206	-0.31
scamp5	ENSDARG00000018743.1	24h,72h,Adult,Brain,Ovary,Testis	2	1	0	1	dre-miR-1	-0.31
scamp5	ENSDARG00000018743.2	24h,72h,Brain,Testis	2	1	0	1	dre-miR-1	-0.31
scamp5	ENSDARG00000018743.3	24h	2	1	0	1	dre-miR-1	-0.31
wu:fc51f04	ENSDARG00000078748.1	24h,72h,Brain	2	0	1	1	dre-miR-1	-0.31
zfp36l1a	ENSDARG00000016154.2	24h,72h,Adult,Ovary	1	1	0	0	dre-miR-1	-0.31
BRDT	ENSDARG00000020076.7	Adult	1	1	0	0	dre-miR-1	-0.31
gng13b	ENSDARG00000037921.2	Adult	1	1	0	0	dre-miR-1	-0.31
CLEC11A	ENSDARG00000079107.1	72h,Adult,Brain,Ovary,Testis	1	1	0	0	dre-miR-1	-0.31
si:ch211-120p12.3	ENSDARG00000079473.4	Adult,Brain	1	1	0	0	dre-miR-1	-0.31
FAM65C	ENSDARG00000020979.1	24h,72h,Adult,Brain,Ovary,Testis	1	1	0	0	dre-miR-1	-0.3
FAM65C	ENSDARG00000020979.2	Adult,Ovary,Testis	1	1	0	0	dre-miR-1	-0.3
zgc:194679	ENSDARG00000073723.1	24h,72h,Adult	1	1	0	0	dre-miR-1	-0.3
zgc:194679	ENSDARG00000073723.2	24h,72h,Adult,Brain	1	1	0	0	dre-miR-1	-0.3
tmem35	ENSDARG00000052567.5	Ovary	1	1	0	0	dre-miR-206	-0.3
pofut1	ENSDARG00000008953.2	24h,72h,Adult,Brain,Testis	1	0	1	0	dre-miR-1	-0.3
TPRA1	ENSDARG00000054930.1	72h	3	0	2	1	dre-miR-1	-0.3
ANK1 (1 of 2)|ank1	ENSDARG059093|092143.9	24h,72h,Adult,Testis	1	1	0	0	dre-miR-1	-0.3
comtb	ENSDARG00000025679.3	24h,Adult,Brain,Testis	1	1	0	0	dre-miR-206	-0.3
CABZ01081674.1	ENSDARG00000077989.1	72h,Adult,Ovary,Testis	4	0	0	4	dre-miR-1	-0.3
atp10a	ENSDARG00000061039.1	24h,72h,Adult,Brain,Ovary,Testis	3	1	1	1	dre-miR-206	-0.3
slc4a2b	ENSDARG00000052330.1	24h,72h,Adult,Brain,Ovary,Testis	2	1	1	0	dre-miR-1	-0.3
crsp7	ENSDARG00000009793.3	Adult	1	1	0	0	dre-miR-1	-0.3
slc4a2a	ENSDARG00000028173.3	72h,Testis	1	1	0	0	dre-miR-1	-0.3
BX323876.2	ENSDARG00000052948.1	72h,Adult,Brain,Testis	1	1	0	0	dre-miR-1	-0.3
PIM3	ENSDARG00000055129.1	24h,72h,Adult,Brain,Ovary,Testis	1	1	0	0	dre-miR-1	-0.3
PIM3	ENSDARG00000055129.4	24h,72h,Adult,Brain,Ovary,Testis	1	1	0	0	dre-miR-1	-0.3
msna	ENSDARG00000058128.1	24h,72h,Adult,Brain,Ovary,Testis	1	1	0	0	dre-miR-1	-0.3
msna	ENSDARG00000058128.2	72h	1	1	0	0	dre-miR-1	-0.3
msna	ENSDARG00000058128.3	72h	1	1	0	0	dre-miR-1	-0.3
msna	ENSDARG00000058128.4	24h,Adult	1	1	0	0	dre-miR-1	-0.3
msna	ENSDARG00000058128.5	24h,72h,Adult,Brain,Ovary,Testis	1	1	0	0	dre-miR-1	-0.3
msna	ENSDARG00000058128.6	Ovary	1	1	0	0	dre-miR-1	-0.3
fgfr4	ENSDARG00000069105.1	24h,72h,Adult,Brain,Ovary,Testis	1	1	0	0	dre-miR-1	-0.3
cask	ENSDARG00000059809.6	24h,72h,Adult,Brain,Ovary,Testis	1	1	0	0	dre-miR-206	-0.3
C23H1orf187 (2 of 2)	ENSDARG00000087681.2	72h,Brain,Testis	2	0	2	0	dre-miR-1	-0.3
CU019646.2	ENSDARG00000091234.4	Adult,Ovary	2	0	2	0	dre-miR-1	-0.3
dbnlb	ENSDARG00000016016.2	72h	2	0	1	1	dre-miR-1	-0.3
CRY2 (1 of 2)	ENSDARG00000024049.3	24h,72h,Adult,Brain,Ovary,Testis	1	1	0	0	dre-miR-1	-0.3
arcn1l	ENSDARG00000031214.2	24h,72h,Adult,Brain,Ovary,Testis	1	1	0	0	dre-miR-1	-0.3
pkib	ENSDARG00000053110.1	24h,72h,Adult,Brain,Testis	1	1	0	0	dre-miR-1	-0.3
AL840638.1	ENSDARG00000074519.1	72h,Brain,Testis	1	1	0	0	dre-miR-1	-0.3
AL840638.1	ENSDARG00000074519.2	72h,Brain	1	1	0	0	dre-miR-1	-0.3
AL840638.1	ENSDARG00000074519.3	72h,Adult,Ovary	1	1	0	0	dre-miR-1	-0.3
AL840638.1	ENSDARG00000074519.4	72h,Adult,Ovary	1	1	0	0	dre-miR-1	-0.3
CU856207.1	ENSDARG00000074630.1	Brain,Testis	1	1	0	0	dre-miR-1	-0.3
CU856207.1	ENSDARG00000074630.2	72h,Brain,Testis	1	1	0	0	dre-miR-1	-0.3
CU856207.1	ENSDARG00000074630.3	Testis	1	1	0	0	dre-miR-1	-0.3
CU856207.1	ENSDARG00000074630.4	Testis	1	1	0	0	dre-miR-1	-0.3
CU856207.1	ENSDARG00000074630.5	Testis	1	1	0	0	dre-miR-1	-0.3
PTP4A2 (2 of 2)	ENSDARG00000087443.1	72h,Brain	1	1	0	0	dre-miR-1	-0.3
ppp2r5d	ENSDARG00000014428.1	72h,Adult,Brain,Ovary,Testis	2	1	0	1	dre-miR-1	-0.3
efhd2	ENSDARG00000055759.3	24h,72h,Adult,Brain,Ovary,Testis	2	1	0	1	dre-miR-1	-0.3
gabbr1a	ENSDARG00000018967.1	Brain,Testis	2	0	2	0	dre-miR-1	-0.3
EFNB2 (2 of 3)	ENSDARG00000003783.1	24h,72h,Adult,Brain,Testis	1	1	0	0	dre-miR-1	-0.3
CYTH3 (3 of 3)	ENSDARG00000007807.3	Brain,Ovary,Testis	1	1	0	0	dre-miR-1	-0.3
C1H9orf156	ENSDARG00000037245.1	72h	1	1	0	0	dre-miR-1	-0.3
C1H9orf156	ENSDARG00000037245.2	24h,72h,Adult,Brain,Testis	1	1	0	0	dre-miR-1	-0.3
C1H9orf156	ENSDARG00000037245.3	Brain,Testis	1	1	0	0	dre-miR-1	-0.3
C1H9orf156	ENSDARG00000037245.4	Brain,Testis	1	1	0	0	dre-miR-1	-0.3
C1H9orf156	ENSDARG00000037245.5	72h,Brain,Testis	1	1	0	0	dre-miR-1	-0.3
C1H9orf156	ENSDARG00000037245.6	72h,Brain,Testis	1	1	0	0	dre-miR-1	-0.3
C1H9orf156	ENSDARG00000037245.7	72h,Adult,Brain,Testis	1	1	0	0	dre-miR-1	-0.3
ormdl2	ENSDARG00000058022.1	24h,72h,Adult,Brain,Ovary,Testis	1	1	0	0	dre-miR-1	-0.3
zgc:172120	ENSDARG00000069199.2	24h,72h,Adult,Testis	1	1	0	0	dre-miR-1	-0.3
FBXO33	ENSDARG00000075400.3	72h,Adult,Ovary	1	1	0	0	dre-miR-1	-0.3
nudt9	ENSDARG00000087927.4	Adult,Testis	1	1	0	0	dre-miR-1	-0.3
actr2a	ENSDARG00000052438.1	24h,72h,Adult,Brain,Ovary,Testis	2	1	0	1	dre-miR-1	-0.3
rragc	ENSDARG00000069829.3	Ovary	2	0	1	1	dre-miR-1	-0.3
golga1	ENSDARG00000008979.1	24h,72h,Brain,Testis	1	1	0	0	dre-miR-1	-0.3
golga1	ENSDARG00000008979.2	24h,72h,Adult,Brain,Ovary,Testis	1	1	0	0	dre-miR-1	-0.3
golga1	ENSDARG00000008979.3	72h,Brain,Testis	1	1	0	0	dre-miR-1	-0.3
golga1	ENSDARG00000008979.4	72h,Adult,Brain	1	1	0	0	dre-miR-1	-0.3
nutf2l	ENSDARG00000014499.1	24h,72h,Adult,Brain,Ovary,Testis	1	1	0	0	dre-miR-1	-0.3
RXFP2 (1 of 2)	ENSDARG00000019660.1	Adult,Brain,Testis	2	1	0	1	dre-miR-1	-0.3
PTX3 (1 of 2)	ENSDARG00000079515.1	72h,Testis	3	0	0	3	dre-miR-206	-0.3
PTX3 (1 of 2)	ENSDARG00000079515.2	Adult	3	0	0	3	dre-miR-206	-0.3
smarca5	ENSDARG00000052348.1	24h,72h,Adult,Brain,Ovary,Testis	1	1	0	0	dre-miR-1	-0.3
SOCS6 (1 of 2)	ENSDARG00000058565.3	24h,Ovary	1	1	0	0	dre-miR-1	-0.3
slc25a15b	ENSDARG00000062271.1	Brain	1	1	0	0	dre-miR-1	-0.3
bcl2l1	ENSDARG00000008434.2	24h,72h,Adult,Ovary,Testis	1	1	0	0	dre-miR-1	-0.3
bcl2l1	ENSDARG00000008434.3	24h,Brain,Testis	1	1	0	0	dre-miR-1	-0.3
bcl2l1	ENSDARG00000008434.4	24h,72h,Adult,Brain,Ovary,Testis	1	1	0	0	dre-miR-1	-0.3
bcl2l1	ENSDARG00000008434.5	24h,72h,Adult,Brain,Ovary,Testis	1	1	0	0	dre-miR-1	-0.3
bcl2l1	ENSDARG00000008434.6	72h,Adult,Ovary,Testis	1	1	0	0	dre-miR-1	-0.3
bcl2l1	ENSDARG00000008434.7	Testis	1	1	0	0	dre-miR-1	-0.3
sec63	ENSDARG00000017740.3	24h,72h,Adult,Ovary,Testis	1	1	0	0	dre-miR-1	-0.3
zgc:85910	ENSDARG00000056381.5	24h,72h,Adult,Brain,Ovary,Testis	1	1	0	0	dre-miR-1	-0.3
fscn1	ENSDARG00000059680.2	Ovary	1	1	0	0	dre-miR-1	-0.3
acana	ENSDARG00000035891.1	72h,Adult,Testis	3	1	1	1	dre-miR-206	-0.3
pax2a	ENSDARG00000028148.7	72h,Brain,Testis	2	0	2	0	dre-miR-1	-0.3
pycard	ENSDARG00000040076.1	Adult	2	0	2	0	dre-miR-206	-0.3
itgb3a	ENSDARG00000056767.4	72h,Adult	2	0	1	1	dre-miR-206	-0.3
gfm2	ENSDARG00000005561.1	72h,Brain,Testis	1	1	0	0	dre-miR-1	-0.3
dpm3	ENSDARG00000058650.2	72h,Adult,Brain,Ovary,Testis	1	1	0	0	dre-miR-1	-0.3
nadkb	ENSDARG00000060362.1	72h,Testis	1	1	0	0	dre-miR-1	-0.3
nadkb	ENSDARG00000060362.2	24h,72h,Adult,Brain,Ovary,Testis	1	1	0	0	dre-miR-1	-0.3
nadkb	ENSDARG00000060362.3	Ovary,Testis	1	1	0	0	dre-miR-1	-0.3
nadkb	ENSDARG00000060362.4	24h,72h,Adult,Ovary,Testis	1	1	0	0	dre-miR-1	-0.3
nadkb	ENSDARG00000060362.5	Adult,Ovary	1	1	0	0	dre-miR-1	-0.3
nadkb	ENSDARG00000060362.6	Adult,Ovary	1	1	0	0	dre-miR-1	-0.3
si:dkey-200c24.1	ENSDARG00000094402.1	24h,Adult	1	1	0	0	dre-miR-1	-0.3
lztfl1	ENSDARG00000041997.1	24h,72h,Adult,Brain,Ovary,Testis	1	1	0	0	dre-miR-206	-0.3
lztfl1	ENSDARG00000041997.2	24h,72h,Adult,Brain,Ovary,Testis	1	1	0	0	dre-miR-206	-0.3
lztfl1	ENSDARG00000041997.3	24h,72h,Adult,Brain,Ovary,Testis	1	1	0	0	dre-miR-206	-0.3
PTPRZ1 (1 of 2)	ENSDARG00000020871.4	24h,Testis	1	0	1	0	dre-miR-1	-0.3
gdi1	ENSDARG00000056122.3	72h,Brain	2	1	1	0	dre-miR-1	-0.3
aif1l	ENSDARG00000009336.4	24h,72h,Adult,Brain,Ovary,Testis	2	1	0	1	dre-miR-1	-0.3
akap11	ENSDARG00000075435.1	24h,72h,Adult,Brain,Ovary,Testis	2	0	2	0	dre-miR-1	-0.3
SAMD10 (2 of 2)	ENSDARG00000079978.1	24h,72h,Adult,Brain,Testis	2	0	2	0	dre-miR-1	-0.3
adh8b	ENSDARG00000024278.1	72h,Testis	1	1	0	0	dre-miR-1	-0.3
adh8b	ENSDARG00000024278.2	72h,Adult,Ovary	1	1	0	0	dre-miR-1	-0.3
adh8b	ENSDARG00000024278.3	Adult,Ovary	1	1	0	0	dre-miR-1	-0.3
adh8b	ENSDARG00000024278.4	24h,72h,Adult,Ovary,Testis	1	1	0	0	dre-miR-1	-0.3
adh8b	ENSDARG00000024278.5	Adult,Ovary,Testis	1	1	0	0	dre-miR-1	-0.3
PKN1 (2 of 2)	ENSDARG00000060184.6	24h,Adult,Brain,Ovary,Testis	1	1	0	0	dre-miR-1	-0.3
zgc:158409	ENSDARG00000062326.2	Ovary	1	1	0	0	dre-miR-1	-0.3
vezf1a	ENSDARG00000008247.2	Adult,Ovary,Testis	1	1	0	0	dre-miR-206	-0.3
pax2a	ENSDARG00000028148.1	24h,72h,Adult,Brain,Testis	2	0	2	0	dre-miR-1	-0.29
pax2a	ENSDARG00000028148.3	24h,72h,Adult,Brain,Testis	2	0	2	0	dre-miR-1	-0.29
pax2a	ENSDARG00000028148.5	24h,72h,Adult,Brain,Testis	2	0	2	0	dre-miR-1	-0.29
pax2a	ENSDARG00000028148.6	24h,Brain	2	0	2	0	dre-miR-1	-0.29
hhat	ENSDARG00000074428.3	24h,72h,Adult,Brain,Ovary,Testis	2	0	1	1	dre-miR-206	-0.29
zgc:123105	ENSDARG00000003127.1	24h,72h,Adult,Brain,Ovary,Testis	1	1	0	0	dre-miR-1	-0.29
bcan	ENSDARG00000016736.2	72h	1	1	0	0	dre-miR-1	-0.29
CDK6	ENSDARG00000070228.4	72h	1	1	0	0	dre-miR-1	-0.29
pfn1	ENSDARG00000088091.1	24h,72h,Adult,Brain,Ovary,Testis	1	1	0	0	dre-miR-1	-0.29
CU019646.2	ENSDARG00000091234.3	Adult,Ovary,Testis	2	0	2	0	dre-miR-1	-0.29
cltca	ENSDARG00000043493.5	24h,72h,Adult,Brain,Ovary,Testis	1	1	0	0	dre-miR-1	-0.29
AGPAT5	ENSDARG00000063187.4	24h,72h,Adult,Brain,Ovary,Testis	1	1	0	0	dre-miR-1	-0.29
AGPAT5	ENSDARG00000063187.5	Ovary	1	1	0	0	dre-miR-1	-0.29
zgc:172120	ENSDARG00000069199.1	24h,72h,Adult,Testis	1	1	0	0	dre-miR-1	-0.29
zgc:101566	ENSDARG00000086342.1	24h,72h,Adult,Brain,Ovary,Testis	1	1	0	0	dre-miR-1	-0.29
FP102311.1	ENSDARG00000089309.1	72h,Adult	1	1	0	0	dre-miR-1	-0.29
htr6	ENSDARG00000016095.1	Brain	1	1	0	0	dre-miR-206	-0.29
sh3gl2	ENSDARG00000023600.2	72h,Adult,Brain,Ovary	1	1	0	0	dre-miR-206	-0.29
si:dkeyp-73d8.6	ENSDARG00000079589.1	Adult,Brain	1	0	1	0	dre-miR-1	-0.29
si:dkeyp-73d8.6	ENSDARG00000079589.2	Adult,Brain	1	0	1	0	dre-miR-1	-0.29
si:dkeyp-73d8.6	ENSDARG00000079589.3	Adult,Brain,Testis	1	0	1	0	dre-miR-1	-0.29
SEMA4B (2 of 2)	ENSDARG00000076104.2	24h,72h,Adult,Brain,Ovary,Testis	2	1	0	1	dre-miR-206	-0.29
efnb3b	ENSDARG00000042277.1	72h,Brain,Ovary,Testis	2	0	1	1	dre-miR-1	-0.29
rpe	ENSDARG00000005251.5	24h,72h,Brain,Testis	1	1	0	0	dre-miR-1	-0.29
COL4A3BP (2 of 2)	ENSDARG00000063542.1	24h,72h,Adult,Brain,Ovary,Testis	1	1	0	0	dre-miR-1	-0.29
fam89b	ENSDARG00000069106.1	Brain	1	1	0	0	dre-miR-1	-0.29
pnp5a	ENSDARG00000078619.4	72h,Adult,Ovary,Testis	1	0	1	0	dre-miR-1	-0.29
KLHL38 (2 of 2)	ENSDARG00000040278.1	72h,Adult,Testis	2	0	1	1	dre-miR-1	-0.29
hhat	ENSDARG00000074428.2	Adult,Ovary	2	0	1	1	dre-miR-206	-0.29
BRDT	ENSDARG00000020076.6	72h,Adult,Ovary,Testis	1	1	0	0	dre-miR-1	-0.29
GUK1 (2 of 2)	ENSDARG00000030340.4	24h,72h,Adult,Ovary,Testis	1	1	0	0	dre-miR-1	-0.29
GUK1 (2 of 2)	ENSDARG00000030340.5	24h,Adult,Ovary,Testis	1	1	0	0	dre-miR-1	-0.29
erap2	ENSDARG00000075029.1	24h,72h,Adult,Brain,Testis	1	1	0	0	dre-miR-1	-0.29
C2H3orf58 (1 of 2)	ENSDARG00000012816.1	24h,72h,Adult,Brain,Testis	1	1	0	0	dre-miR-206	-0.29
AL772300.3	ENSDARG00000086459.2	24h,72h,Adult,Brain,Ovary,Testis	1	0	1	0	dre-miR-1	-0.29
DUSP3 (1 of 2)	ENSDARG00000061255.1	24h,72h,Adult,Brain,Ovary,Testis	3	0	2	1	dre-miR-206	-0.29
DTX4 (1 of 2)	ENSDARG00000076302.2	24h,72h,Ovary,Testis	2	1	1	0	dre-miR-206	-0.29
RXFP2 (1 of 2)	ENSDARG00000019660.3	Adult,Ovary,Testis	1	1	0	0	dre-miR-1	-0.29
DTX4 (1 of 2)	ENSDARG00000076302.3	72h,Adult,Ovary,Testis	1	1	0	0	dre-miR-206	-0.29
ptprh	ENSDARG00000079560.4	72h,Adult,Ovary,Testis	2	0	1	1	dre-miR-1	-0.29
sec23b	ENSDARG00000019360.2	24h,72h,Adult,Brain,Ovary,Testis	1	1	0	0	dre-miR-1	-0.29
melk	ENSDARG00000030759.1	Adult	1	1	0	0	dre-miR-1	-0.29
TNPO1	ENSDARG00000035390.2	72h	1	1	0	0	dre-miR-1	-0.29
slc25a15b	ENSDARG00000062271.2	24h,72h,Brain,Testis	1	1	0	0	dre-miR-1	-0.29
BAZ1A (2 of 2)	ENSDARG00000063233.2	24h,Brain	1	1	0	0	dre-miR-1	-0.29
BAZ1A (2 of 2)	ENSDARG00000063233.3	24h,72h,Adult,Brain,Ovary,Testis	1	1	0	0	dre-miR-1	-0.29
BAZ1A (2 of 2)	ENSDARG00000063233.4	24h	1	1	0	0	dre-miR-1	-0.29
BAZ1A (2 of 2)	ENSDARG00000063233.5	24h,72h,Adult,Brain,Ovary,Testis	1	1	0	0	dre-miR-1	-0.29
numbl	ENSDARG00000024043.1	24h,72h,Adult,Brain,Ovary,Testis	1	1	0	0	dre-miR-206	-0.29
six4.3	ENSDARG00000068406.2	Brain	1	1	0	0	dre-miR-206	-0.29
afap1l1a	ENSDARG00000006518.1	72h,Adult,Brain,Ovary,Testis	1	0	1	0	dre-miR-1	-0.29
PTPRZ1 (1 of 2)	ENSDARG00000020871.3	Brain	1	0	1	0	dre-miR-1	-0.29
CEP57	ENSDARG00000067668.3	72h	1	0	1	0	dre-miR-1	-0.29
afap1l1a	ENSDARG00000087755.1	24h,72h,Adult,Brain,Ovary,Testis	1	0	1	0	dre-miR-1	-0.29
afap1l1a	ENSDARG00000089162.1	24h,72h,Adult,Brain,Ovary,Testis	1	0	1	0	dre-miR-1	-0.29
gdi1	ENSDARG00000056122.2	24h,72h,Adult,Brain,Testis	2	1	1	0	dre-miR-1	-0.29
cask	ENSDARG00000059809.5	24h,72h,Adult,Brain,Ovary,Testis	1	1	0	0	dre-miR-206	-0.29
tpst2	ENSDARG00000001972.3	Adult,Brain,Testis	2	0	1	1	dre-miR-1	-0.29
gnl1	ENSDARG00000061789.2	Adult,Brain,Testis	2	0	1	1	dre-miR-1	-0.29
panx1b	ENSDARG00000014910.1	24h,72h,Adult,Brain,Ovary,Testis	1	1	0	0	dre-miR-1	-0.29
acbd6	ENSDARG00000039456.2	72h,Brain,Testis	1	1	0	0	dre-miR-1	-0.29
pofut1	ENSDARG00000008953.1	Adult,Ovary	1	0	1	0	dre-miR-1	-0.29
cdk2	ENSDARG00000026577.6	Adult	1	1	0	0	dre-miR-1	-0.29
si:dkey-12h9.6	ENSDARG00000056092.1	24h,72h,Adult,Brain,Testis	1	1	0	0	dre-miR-1	-0.29
si:dkey-12h9.6	ENSDARG00000056092.2	24h,72h,Brain	1	1	0	0	dre-miR-1	-0.29
tesk2	ENSDARG00000061450.2	Adult,Brain,Ovary,Testis	1	1	0	0	dre-miR-1	-0.29
MAST1 (1 of 2)	ENSDARG00000027497.2	72h,Testis	1	1	0	0	dre-miR-206	-0.29
sema5b	ENSDARG00000061471.3	Brain,Ovary,Testis	1	1	0	0	dre-miR-206	-0.29
LYPLA2	ENSDARG00000053656.5	24h,72h,Adult,Brain,Ovary,Testis	1	0	1	0	dre-miR-1	-0.29
CGN (2 of 2)	ENSDARG00000058690.3	72h,Adult,Ovary,Testis	1	0	1	0	dre-miR-1	-0.29
ITPKB	ENSDARG00000010059.1	24h,72h,Adult,Brain,Ovary,Testis	2	2	0	0	dre-miR-1	-0.29
PEA15	ENSDARG00000079771.3	24h,72h,Brain,Ovary,Testis	5	4	1	0	dre-miR-1	-0.29
glcci1	ENSDARG00000008503.3	72h,Adult,Testis	3	1	0	2	dre-miR-206	-0.28
CU019646.2	ENSDARG00000091234.2	Adult,Ovary	2	0	2	0	dre-miR-1	-0.28
gtf2b	ENSDARG00000019489.1	24h,72h,Adult,Brain,Ovary,Testis	1	1	0	0	dre-miR-1	-0.28
gtf2b	ENSDARG00000019489.2	Adult	1	1	0	0	dre-miR-1	-0.28
gtf2b	ENSDARG00000019489.3	24h,Adult,Ovary	1	1	0	0	dre-miR-1	-0.28
CU302436.6	ENSDARG00000089719.1	72h	1	1	0	0	dre-miR-206	-0.28
bmp4	ENSDARG00000019995.2	24h,72h,Adult,Brain,Ovary,Testis	1	0	1	0	dre-miR-1	-0.28
WIPF2 (2 of 2)	ENSDARG00000006712.1	24h,72h,Adult,Brain,Ovary,Testis	2	0	1	1	dre-miR-1	-0.28
AMBRA1 (1 of 2)	ENSDARG00000008322.2	24h,72h,Adult,Brain,Ovary,Testis	1	1	0	0	dre-miR-1	-0.28
AMBRA1 (1 of 2)	ENSDARG00000008322.5	Adult,Ovary	1	1	0	0	dre-miR-1	-0.28
AMBRA1 (1 of 2)	ENSDARG00000008322.6	Adult,Testis	1	1	0	0	dre-miR-1	-0.28
sec63	ENSDARG00000017740.2	24h,Ovary	1	1	0	0	dre-miR-1	-0.28
smarcb1a	ENSDARG00000033647.1	24h,72h,Adult,Brain,Ovary,Testis	1	1	0	0	dre-miR-1	-0.28
arpc5a	ENSDARG00000039142.3	Testis	1	1	0	0	dre-miR-1	-0.28
arpc5a	ENSDARG00000039142.4	24h,72h,Testis	1	1	0	0	dre-miR-1	-0.28
arpc5a	ENSDARG00000039142.5	Ovary	1	1	0	0	dre-miR-1	-0.28
CU633991.1	ENSDARG00000086314.3	Brain,Testis	1	1	0	0	dre-miR-1	-0.28
nudt9	ENSDARG00000087927.1	72h,Adult	1	1	0	0	dre-miR-1	-0.28
nudt9	ENSDARG00000087927.2	72h,Adult	1	1	0	0	dre-miR-1	-0.28
nudt9	ENSDARG00000087927.3	24h,72h,Adult,Brain,Ovary,Testis	1	1	0	0	dre-miR-1	-0.28
ust	ENSDARG00000006044.1	24h,72h,Adult,Brain,Ovary,Testis	2	0	1	1	dre-miR-1	-0.28
rragc	ENSDARG00000069829.2	72h,Brain,Ovary,Testis	2	0	1	1	dre-miR-1	-0.28
RAB43	ENSDARG00000059404.1	24h,72h,Adult,Brain,Ovary,Testis	1	1	0	0	dre-miR-1	-0.28
RAB43	ENSDARG00000059404.2	72h,Adult,Testis	1	1	0	0	dre-miR-1	-0.28
RAB43	ENSDARG00000059404.3	72h,Testis	1	1	0	0	dre-miR-1	-0.28
zgc:158409	ENSDARG00000062326.1	24h,72h,Adult,Brain,Ovary,Testis	1	1	0	0	dre-miR-1	-0.28
rnf26	ENSDARG00000074074.1	24h,72h,Adult,Brain,Ovary,Testis	3	0	0	3	dre-miR-1	-0.28
TIAM1 (1 of 2)	ENSDARG00000025920.5	24h,72h,Adult,Ovary,Testis	2	0	2	0	dre-miR-1	-0.28
TTYH3 (1 of 2)	ENSDARG00000034473.4	24h,72h,Adult,Ovary,Testis	2	0	2	0	dre-miR-1	-0.28
KIAA0317	ENSDARG00000090858.2	72h,Adult,Testis	2	0	1	1	dre-miR-1	-0.28
ranbp1	ENSDARG00000014817.1	24h,72h,Adult,Brain,Ovary,Testis	2	0	1	1	dre-miR-206	-0.28
erlin1	ENSDARG00000021991.6	72h	1	1	0	0	dre-miR-1	-0.28
actr2a	ENSDARG00000052438.2	24h,72h	1	1	0	0	dre-miR-1	-0.28
actr2a	ENSDARG00000052438.3	Ovary,Testis	1	1	0	0	dre-miR-1	-0.28
actr2a	ENSDARG00000052438.4	24h,72h,Adult,Brain,Ovary,Testis	1	1	0	0	dre-miR-1	-0.28
atp6v0d1	ENSDARG00000069090.1	24h	1	1	0	0	dre-miR-1	-0.28
atp6v0d1	ENSDARG00000069090.2	72h,Adult	1	1	0	0	dre-miR-1	-0.28
atp6v0d1	ENSDARG00000069090.3	24h,72h,Adult,Brain,Ovary,Testis	1	1	0	0	dre-miR-1	-0.28
atp6v0d1	ENSDARG00000069090.4	24h,72h,Adult,Brain,Ovary,Testis	1	1	0	0	dre-miR-1	-0.28
atp6v0d1	ENSDARG00000069090.5	24h,72h,Adult,Brain,Ovary,Testis	1	1	0	0	dre-miR-1	-0.28
gtf2h2	ENSDARG00000016514.1	24h,72h,Adult,Brain,Ovary,Testis	1	0	1	0	dre-miR-1	-0.28
PAX7 (1 of 3)	ENSDARG00000091353.1	24h,72h,Adult,Brain,Ovary,Testis	3	1	1	1	dre-miR-206	-0.28
tmem145	ENSDARG00000088342.2	72h,Adult,Brain,Ovary,Testis	3	0	1	2	dre-miR-206	-0.28
nup93	ENSDARG00000003487.1	24h,Brain	2	0	1	1	dre-miR-1	-0.28
RXFP2 (1 of 2)	ENSDARG00000019660.2	Adult,Ovary,Testis	1	1	0	0	dre-miR-1	-0.28
AP1AR	ENSDARG00000031496.1	24h,72h,Adult,Brain,Ovary,Testis	1	1	0	0	dre-miR-1	-0.28
vti1b	ENSDARG00000039270.3	72h,Brain,Ovary,Testis	1	1	0	0	dre-miR-1	-0.28
FAM53C	ENSDARG00000045127.1	72h	1	1	0	0	dre-miR-1	-0.28
FAM53C	ENSDARG00000045127.2	24h,72h,Adult,Brain,Testis	1	1	0	0	dre-miR-1	-0.28
FAM53C	ENSDARG00000045127.3	24h,72h,Adult,Brain,Ovary,Testis	1	1	0	0	dre-miR-1	-0.28
FAM53C	ENSDARG00000045127.4	24h	1	1	0	0	dre-miR-1	-0.28
BX321875.4	ENSDARG00000079844.1	72h,Adult,Brain	1	1	0	0	dre-miR-1	-0.28
clcn3	ENSDARG00000003269.2	Ovary	2	1	0	1	dre-miR-1	-0.28
WDR17	ENSDARG00000075098.1	24h,72h,Adult,Brain,Ovary,Testis	2	0	1	1	dre-miR-1	-0.28
WDR17	ENSDARG00000075098.2	72h,Adult,Brain,Testis	2	0	1	1	dre-miR-1	-0.28
WDR17	ENSDARG00000075098.3	Testis	2	0	1	1	dre-miR-1	-0.28
NBR1 (1 of 2)	ENSDARG00000078772.1	24h,72h,Adult,Brain,Ovary,Testis	2	0	1	1	dre-miR-1	-0.28
nr6a1a	ENSDARG00000018030.3	72h,Testis	1	1	0	0	dre-miR-1	-0.28
tfap2d	ENSDARG00000023272.2	72h,Ovary,Testis	1	1	0	0	dre-miR-1	-0.28
mier1a	ENSDARG00000041072.2	24h,72h,Adult,Brain,Ovary,Testis	1	1	0	0	dre-miR-1	-0.28
pgrmc1	ENSDARG00000054172.1	24h,72h,Adult,Brain,Ovary,Testis	1	1	0	0	dre-miR-1	-0.28
uba5	ENSDARG00000063588.1	24h,72h,Adult,Brain,Ovary,Testis	1	0	1	0	dre-miR-1	-0.28
sdr16c5a	ENSDARG00000016233.7	24h,72h,Adult,Brain,Ovary,Testis	1	1	0	0	dre-miR-1	-0.28
BCR (1 of 2)	ENSDARG00000042329.4	Brain,Ovary,Testis	1	1	0	0	dre-miR-1	-0.28
fscn1	ENSDARG00000059680.1	24h,72h,Adult,Brain,Ovary,Testis	1	1	0	0	dre-miR-1	-0.28
aars	ENSDARG00000069142.1	24h	1	1	0	0	dre-miR-1	-0.28
aars	ENSDARG00000069142.2	24h,72h,Adult,Brain,Ovary,Testis	1	1	0	0	dre-miR-1	-0.28
aars	ENSDARG00000069142.3	72h	1	1	0	0	dre-miR-1	-0.28
zgc:152938	ENSDARG00000091442.1	24h,72h,Adult,Brain,Ovary,Testis	1	1	0	0	dre-miR-1	-0.28
ZEB1 (2 of 2)	ENSDARG00000016788.4	72h,Adult,Brain	1	1	0	0	dre-miR-206	-0.28
ACOXL	ENSDARG00000020149.2	24h,Brain,Testis	3	1	1	1	dre-miR-1	-0.28
C22H19orf60	ENSDARG00000073867.1	24h,72h,Brain,Testis	2	1	1	0	dre-miR-1	-0.28
E2F1	ENSDARG00000079349.2	72h	2	1	0	1	dre-miR-1	-0.28
BRDT	ENSDARG00000020076.5	72h,Adult,Brain,Ovary,Testis	1	1	0	0	dre-miR-1	-0.28
notch1b	ENSDARG00000052094.1	24h,72h,Adult,Brain,Ovary,Testis	1	1	0	0	dre-miR-1	-0.28
notch1b	ENSDARG00000052094.2	72h,Testis	1	1	0	0	dre-miR-1	-0.28
wu:fj30f06	ENSDARG00000089353.2	24h,72h,Adult,Brain,Ovary,Testis	1	1	0	0	dre-miR-1	-0.28
slc30a7	ENSDARG00000019998.1	24h,72h,Adult,Brain,Ovary,Testis	1	0	1	0	dre-miR-1	-0.28
USP43 (2 of 2)	ENSDARG00000088072.1	Brain,Testis	4	2	1	1	dre-miR-206	-0.28
renbp	ENSDARG00000008931.1	24h	3	0	3	0	dre-miR-1	-0.28
btr01	ENSDARG00000051965.1	24h,72h,Adult,Testis	2	1	0	1	dre-miR-1	-0.28
TOM1L2 (2 of 2)	ENSDARG00000056394.2	24h,72h,Adult,Testis	2	1	0	1	dre-miR-1	-0.28
st3gal3b	ENSDARG00000015252.2	24h,72h,Adult,Brain,Ovary,Testis	2	2	0	0	dre-miR-206	-0.28
mapk13	ENSDARG00000058470.1	24h,72h,Adult,Brain,Ovary,Testis	2	1	0	1	dre-miR-206	-0.28
nphs1l	ENSDARG00000060758.1	Testis	1	0	1	0	dre-miR-1	-0.28
nphs1l	ENSDARG00000060758.2	Brain,Testis	1	0	1	0	dre-miR-1	-0.28
nphs1l	ENSDARG00000060758.3	24h,72h,Adult,Brain,Testis	1	0	1	0	dre-miR-1	-0.28
nphs1l	ENSDARG00000060758.4	24h,72h,Adult,Brain,Ovary,Testis	1	0	1	0	dre-miR-1	-0.28
FGL2	ENSDARG00000019686.1	Adult,Brain,Testis	1	0	1	0	dre-miR-206	-0.28
cdk10	ENSDARG00000034256.4	24h,72h,Adult,Brain,Testis	1	0	1	0	dre-miR-206	-0.28
TUB	ENSDARG00000062165.2	72h,Brain,Testis	3	1	1	1	dre-miR-1	-0.28
IQSEC2	ENSDARG00000077709.1	24h,72h,Adult,Brain,Ovary,Testis	2	2	0	0	dre-miR-1	-0.28
rab8a	ENSDARG00000067920.3	Adult,Ovary,Testis	2	0	1	1	dre-miR-1	-0.28
acpl2	ENSDARG00000040644.1	72h,Adult	1	1	0	0	dre-miR-1	-0.28
dok6	ENSDARG00000063032.2	24h,72h,Adult,Brain,Ovary,Testis	1	1	0	0	dre-miR-206	-0.28
tnfsf13b	ENSDARG00000012945.2	24h,72h,Adult,Ovary,Testis	1	0	1	0	dre-miR-1	-0.28
GPR17	ENSDARG00000062030.2	24h,72h,Adult,Brain,Ovary,Testis	1	0	1	0	dre-miR-1	-0.28
C22H19orf60	ENSDARG00000073867.4	72h,Adult,Brain,Ovary,Testis	1	0	1	0	dre-miR-1	-0.28
gfra2a	ENSDARG00000042723.2	24h,72h,Adult	2	1	0	1	dre-miR-1	-0.28
phactr3a	ENSDARG00000058243.1	72h,Brain,Testis	2	1	1	0	dre-miR-1	-0.28
cav2	ENSDARG00000052000.2	24h,72h,Adult,Brain,Ovary,Testis	2	0	1	1	dre-miR-1	-0.28
setd1bb	ENSDARG00000077244.1	Testis	2	0	1	1	dre-miR-1	-0.28
ARHGAP33	ENSDARG00000011333.1	24h,72h,Adult,Brain,Ovary,Testis	1	1	0	0	dre-miR-1	-0.28
ARHGAP33	ENSDARG00000011333.2	24h,72h,Adult	1	1	0	0	dre-miR-1	-0.28
capns1b	ENSDARG00000013804.1	24h,72h,Adult,Brain,Ovary,Testis	1	1	0	0	dre-miR-1	-0.28
dpm3	ENSDARG00000058650.1	24h,72h,Brain,Testis	1	1	0	0	dre-miR-1	-0.28
tagln3a	ENSDARG00000079805.1	Brain,Testis	1	1	0	0	dre-miR-1	-0.28
C24H3orf58 (2 of 2)	ENSDARG00000055629.1	24h,72h,Brain,Testis	1	1	0	0	dre-miR-206	-0.28
pak4	ENSDARG00000018110.2	24h,72h,Adult,Brain,Ovary,Testis	2	0	2	0	dre-miR-1	-0.27
CU019646.2	ENSDARG00000091234.1	72h,Adult,Brain,Ovary,Testis	2	0	2	0	dre-miR-1	-0.27
map2k5	ENSDARG00000011851.6	72h,Adult,Brain,Ovary,Testis	2	0	2	0	dre-miR-206	-0.27
pho	ENSDARG00000035133.3	72h	2	0	1	1	dre-miR-206	-0.27
rpe	ENSDARG00000005251.4	Brain	1	1	0	0	dre-miR-1	-0.27
rbm4.2	ENSDARG00000055080.3	Adult	1	1	0	0	dre-miR-1	-0.27
spry4	ENSDARG00000068732.2	24h,72h,Adult	1	1	0	0	dre-miR-1	-0.27
WNK1 (2 of 3)	ENSDARG00000078992.1	24h,72h,Adult,Brain,Ovary,Testis	1	1	0	0	dre-miR-1	-0.27
slc9a3r1	ENSDARG00000000068.5	Adult,Ovary	1	0	1	0	dre-miR-1	-0.27
zgc:85717	ENSDARG00000035715.2	24h,72h	1	0	1	0	dre-miR-1	-0.27
c1galt1c1	ENSDARG00000036335.8	72h,Adult,Testis	1	0	1	0	dre-miR-206	-0.27
vwa2	ENSDARG00000075441.2	24h,72h,Adult,Brain,Ovary,Testis	2	1	0	1	dre-miR-1	-0.27
dnajb6b	ENSDARG00000020953.5	24h,72h,Adult,Brain,Ovary,Testis	2	0	1	1	dre-miR-1	-0.27
dnajb6b	ENSDARG00000020953.6	24h,72h,Adult,Brain,Ovary,Testis	2	0	1	1	dre-miR-1	-0.27
dnajb6b	ENSDARG00000020953.8	72h,Adult,Brain,Ovary,Testis	2	0	1	1	dre-miR-1	-0.27
atf3	ENSDARG00000007823.1	72h,Adult,Brain,Ovary,Testis	1	1	0	0	dre-miR-206	-0.27
aclya	ENSDARG00000017738.1	24h,72h	1	1	0	0	dre-miR-206	-0.27
aclya	ENSDARG00000017738.2	24h,72h,Adult,Brain,Ovary,Testis	1	1	0	0	dre-miR-206	-0.27
cdc14ab	ENSDARG00000057016.1	24h,72h,Adult,Brain,Ovary,Testis	1	1	0	0	dre-miR-206	-0.27
PRR7	ENSDARG00000089800.3	Brain	1	1	0	0	dre-miR-206	-0.27
insm1a	ENSDARG00000091756.2	24h,72h	1	1	0	0	dre-miR-206	-0.27
DTX4 (1 of 2)	ENSDARG00000076302.1	24h,72h,Adult,Brain,Ovary,Testis	2	1	1	0	dre-miR-206	-0.27
BX511129.1	ENSDARG00000076893.1	24h,72h,Adult,Brain,Ovary,Testis	2	1	1	0	dre-miR-1	-0.27
TIAM1 (1 of 2)	ENSDARG00000025920.4	72h,Adult,Testis	2	0	2	0	dre-miR-1	-0.27
coro1b	ENSDARG00000008660.1	24h,72h,Adult,Brain,Ovary,Testis	1	1	0	0	dre-miR-1	-0.27
cdk2	ENSDARG00000026577.5	24h,72h,Adult,Brain,Ovary,Testis	1	1	0	0	dre-miR-1	-0.27
mier1a	ENSDARG00000041072.1	24h,72h,Testis	1	1	0	0	dre-miR-1	-0.27
nkrf	ENSDARG00000055040.3	24h,72h,Adult,Brain,Ovary,Testis	1	1	0	0	dre-miR-1	-0.27
WBP2	ENSDARG00000056605.1	72h	1	1	0	0	dre-miR-1	-0.27
WBP2	ENSDARG00000056605.2	Brain,Testis	1	1	0	0	dre-miR-1	-0.27
WBP2	ENSDARG00000056605.3	24h,72h,Adult,Brain,Ovary,Testis	1	1	0	0	dre-miR-1	-0.27
WBP2	ENSDARG00000056605.4	24h	1	1	0	0	dre-miR-1	-0.27
WBP2	ENSDARG00000056605.5	72h,Ovary,Testis	1	1	0	0	dre-miR-1	-0.27
WBP2	ENSDARG00000056605.6	Adult	1	1	0	0	dre-miR-1	-0.27
WBP2	ENSDARG00000056605.7	72h,Ovary,Testis	1	1	0	0	dre-miR-1	-0.27
cask	ENSDARG00000059809.4	72h,Adult	1	1	0	0	dre-miR-206	-0.27
TMCO4	ENSDARG00000078924.5	72h,Adult,Brain,Testis	1	1	0	0	dre-miR-206	-0.27
si:dkey-257h21.1	ENSDARG00000095901.1	24h,72h,Adult,Brain,Testis	1	1	0	0	dre-miR-206	-0.27
BRPF3 (2 of 2)	ENSDARG00000070513.1	24h,72h,Adult,Brain,Ovary,Testis	2	2	0	0	dre-miR-1	-0.27
BRPF3 (2 of 2)	ENSDARG00000070513.2	24h,Adult	2	2	0	0	dre-miR-1	-0.27
lmbrd2b	ENSDARG00000017312.1	24h,72h,Adult,Brain,Ovary,Testis	2	1	0	1	dre-miR-206	-0.27
gmps	ENSDARG00000079848.1	24h,72h,Adult,Brain,Ovary,Testis	2	0	2	0	dre-miR-1	-0.27
gmps	ENSDARG00000079848.2	72h,Testis	2	0	2	0	dre-miR-1	-0.27
fgfr3	ENSDARG00000004782.1	24h,72h,Adult,Brain,Ovary,Testis	2	0	1	1	dre-miR-1	-0.27
atad1a	ENSDARG00000023267.3	72h,Brain,Testis	2	0	1	1	dre-miR-1	-0.27
SYTL4	ENSDARG00000013269.1	24h	1	1	0	0	dre-miR-1	-0.27
SYTL4	ENSDARG00000013269.2	72h,Brain,Ovary,Testis	1	1	0	0	dre-miR-1	-0.27
SYTL4	ENSDARG00000013269.3	24h,72h,Adult,Brain,Ovary,Testis	1	1	0	0	dre-miR-1	-0.27
SYTL4	ENSDARG00000013269.4	72h,Adult,Brain,Ovary,Testis	1	1	0	0	dre-miR-1	-0.27
sdr16c5a	ENSDARG00000016233.4	24h,72h,Adult,Brain,Ovary,Testis	1	1	0	0	dre-miR-1	-0.27
sdr16c5a	ENSDARG00000016233.5	72h,Adult	1	1	0	0	dre-miR-1	-0.27
sdr16c5a	ENSDARG00000016233.6	72h	1	1	0	0	dre-miR-1	-0.27
aqp11	ENSDARG00000042617.4	Brain,Testis	1	1	0	0	dre-miR-1	-0.27
pik3cb	ENSDARG00000075253.1	24h,72h,Adult,Brain,Ovary,Testis	1	1	0	0	dre-miR-1	-0.27
tra2b	ENSDARG00000002168.1	Brain	1	0	1	0	dre-miR-1	-0.27
rcc2	ENSDARG00000011510.1	24h,72h,Adult,Brain,Ovary,Testis	1	0	1	0	dre-miR-1	-0.27
nccrp1	ENSDARG00000035326.2	24h,72h,Adult,Brain,Ovary,Testis	1	0	1	0	dre-miR-1	-0.27
pm20d1.2	ENSDARG00000062096.2	Ovary,Testis	1	0	1	0	dre-miR-1	-0.27
C23H1orf187 (2 of 2)	ENSDARG00000087681.1	72h,Brain,Testis	2	0	2	0	dre-miR-1	-0.27
BX511245.1	ENSDARG00000056836.1	72h	2	0	0	2	dre-miR-206	-0.27
fn1	ENSDARG00000019815.1	24h,72h,Testis	1	1	0	0	dre-miR-1	-0.27
erlin1	ENSDARG00000021991.1	24h,72h,Adult,Brain,Ovary,Testis	1	1	0	0	dre-miR-1	-0.27
erlin1	ENSDARG00000021991.2	24h,72h,Adult,Brain,Ovary,Testis	1	1	0	0	dre-miR-1	-0.27
erlin1	ENSDARG00000021991.3	72h	1	1	0	0	dre-miR-1	-0.27
erlin1	ENSDARG00000021991.4	Adult,Ovary	1	1	0	0	dre-miR-1	-0.27
erlin1	ENSDARG00000021991.5	Adult,Ovary	1	1	0	0	dre-miR-1	-0.27
b3gntl1	ENSDARG00000043431.1	24h,72h,Brain,Testis	1	1	0	0	dre-miR-1	-0.27
zgc:85910	ENSDARG00000056381.1	72h	1	1	0	0	dre-miR-1	-0.27
zgc:85910	ENSDARG00000056381.2	24h,72h,Brain,Testis	1	1	0	0	dre-miR-1	-0.27
zgc:85910	ENSDARG00000056381.3	72h	1	1	0	0	dre-miR-1	-0.27
zgc:85910	ENSDARG00000056381.4	72h,Brain	1	1	0	0	dre-miR-1	-0.27
TMEM151A (2 of 2)	ENSDARG00000079908.5	Brain,Testis	1	1	0	0	dre-miR-1	-0.27
KLHL3	ENSDARG00000056647.1	24h,72h,Adult,Brain,Ovary,Testis	1	1	0	0	dre-miR-206	-0.27
bcl2l13	ENSDARG00000062370.1	Testis	1	1	0	0	dre-miR-206	-0.27
yipf5	ENSDARG00000007279.2	24h,72h,Adult,Brain,Ovary,Testis	1	0	1	0	dre-miR-1	-0.27
paics	ENSDARG00000033539.1	24h,72h,Adult,Brain,Ovary,Testis	1	0	1	0	dre-miR-1	-0.27
dynll1	ENSDARG00000058454.1	24h,72h,Adult,Brain,Ovary,Testis	1	0	1	0	dre-miR-1	-0.27
pnp5a	ENSDARG00000078619.3	72h	1	0	1	0	dre-miR-1	-0.27
si:dkey-105h11.2	ENSDARG00000092898.1	Adult,Ovary,Testis	1	0	1	0	dre-miR-1	-0.27
efhd2	ENSDARG00000055759.2	72h	3	1	0	2	dre-miR-1	-0.27
hgs	ENSDARG00000020960.3	24h,Ovary,Testis	1	1	0	0	dre-miR-1	-0.27
BX323448.1	ENSDARG00000037256.1	24h,72h,Adult,Brain,Testis	1	1	0	0	dre-miR-1	-0.27
comtb	ENSDARG00000025679.2	24h,72h,Adult,Brain,Ovary,Testis	1	1	0	0	dre-miR-206	-0.27
ACAP1	ENSDARG00000056346.2	Testis	1	1	0	0	dre-miR-206	-0.27
bcl2l1	ENSDARG00000008434.8	Testis	1	0	1	0	dre-miR-1	-0.27
slit3	ENSDARG00000034268.1	24h,72h	1	0	1	0	dre-miR-1	-0.27
slit3	ENSDARG00000034268.2	24h,72h,Adult,Brain,Ovary,Testis	1	0	1	0	dre-miR-1	-0.27
slit3	ENSDARG00000034268.3	24h,72h,Adult,Brain,Ovary,Testis	1	0	1	0	dre-miR-1	-0.27
KCNQ2 (2 of 3)	ENSDARG00000091130.1	24h,Brain	4	0	2	2	dre-miR-1	-0.27
AL935181.3	ENSDARG00000086261.1	72h,Adult,Testis	2	0	1	1	dre-miR-1	-0.27
tmem145	ENSDARG00000088342.4	24h,Ovary,Testis	2	0	1	1	dre-miR-1	-0.27
ptbp1a	ENSDARG00000019362.3	Adult,Ovary	2	0	0	2	dre-miR-1	-0.27
bzw1a	ENSDARG00000010481.1	24h,72h,Adult,Brain,Ovary,Testis	1	1	0	0	dre-miR-1	-0.27
mthfd2l	ENSDARG00000054199.2	72h,Brain,Ovary,Testis	1	1	0	0	dre-miR-1	-0.27
cln8	ENSDARG00000075525.1	24h,72h,Adult,Brain,Testis	1	1	0	0	dre-miR-1	-0.27
MTHFD2 (2 of 2)	ENSDARG00000026666.1	24h,72h,Adult,Brain,Ovary,Testis	1	1	0	0	dre-miR-206	-0.27
MTHFD2 (2 of 2)	ENSDARG00000026666.2	Ovary	1	1	0	0	dre-miR-206	-0.27
mthfd2	ENSDARG00000090044.1	24h,72h,Adult,Brain,Ovary,Testis	1	1	0	0	dre-miR-206	-0.27
mthfd2	ENSDARG00000090044.2	Adult,Ovary	1	1	0	0	dre-miR-206	-0.27
tnfaip3	ENSDARG00000027777.3	72h,Adult,Brain	1	0	1	0	dre-miR-1	-0.27
isg15	ENSDARG00000086374.1	72h,Adult,Brain,Testis	1	0	1	0	dre-miR-1	-0.27
CABLES2 (2 of 2)	ENSDARG00000017154.2	Adult,Brain,Testis	2	0	2	0	dre-miR-1	-0.27
CABZ01084570.1	ENSDARG00000006544.1	72h,Adult,Brain,Ovary,Testis	1	1	0	0	dre-miR-1	-0.27
slc4a2a	ENSDARG00000028173.2	24h,72h,Adult,Brain,Ovary,Testis	1	1	0	0	dre-miR-1	-0.27
NFKBIB	ENSDARG00000030087.2	72h,Adult,Brain,Testis	1	1	0	0	dre-miR-1	-0.27
cep19	ENSDARG00000059175.1	72h,Brain,Ovary,Testis	1	1	0	0	dre-miR-1	-0.27
syngr1a	ENSDARG00000002564.1	Brain	1	0	1	0	dre-miR-1	-0.27
mmp2	ENSDARG00000017676.2	72h,Adult,Brain	1	0	1	0	dre-miR-1	-0.27
CU464087.2	ENSDARG00000089319.1	Testis	2	0	2	0	dre-miR-1	-0.27
aacs	ENSDARG00000012468.1	24h,72h,Adult,Brain,Ovary,Testis	1	1	0	0	dre-miR-1	-0.27
skila	ENSDARG00000023933.5	24h,72h,Adult,Brain,Ovary,Testis	1	1	0	0	dre-miR-1	-0.27
sgk1	ENSDARG00000025522.1	24h,72h,Adult,Brain,Ovary,Testis	1	1	0	0	dre-miR-1	-0.27
PRR12 (2 of 2)	ENSDARG00000075849.1	Brain,Testis	1	1	0	0	dre-miR-1	-0.27
tbp	ENSDARG00000014994.1	24h,72h,Adult,Brain,Ovary,Testis	1	0	1	0	dre-miR-1	-0.27
lox	ENSDARG00000003259.1	72h,Adult,Brain,Testis	1	1	0	0	dre-miR-1	-0.27
ormdl3	ENSDARG00000025555.5	72h,Adult,Ovary,Testis	1	1	0	0	dre-miR-1	-0.27
vti1b	ENSDARG00000039270.2	Adult,Brain,Ovary	1	1	0	0	dre-miR-1	-0.27
glt25d1	ENSDARG00000073974.1	24h,72h,Adult,Brain,Testis	1	1	0	0	dre-miR-1	-0.27
hip1r	ENSDARG00000077445.1	24h,72h,Adult,Brain,Ovary,Testis	1	1	0	0	dre-miR-1	-0.27
wu:fj30f06	ENSDARG00000089353.1	Ovary	1	1	0	0	dre-miR-1	-0.27
igf2a	ENSDARG00000018643.2	Adult,Testis	1	0	1	0	dre-miR-1	-0.27
CGN (2 of 2)	ENSDARG00000058690.2	Testis	1	0	1	0	dre-miR-1	-0.27
C22H19orf60	ENSDARG00000073867.3	24h,72h,Adult,Brain,Ovary,Testis	1	0	1	0	dre-miR-1	-0.27
slc39a6	ENSDARG00000068143.1	24h,72h	1	1	0	0	dre-miR-1	-0.26
tnfsf13b	ENSDARG00000012945.1	Adult,Testis	1	0	1	0	dre-miR-1	-0.26
ajuba	ENSDARG00000077842.1	24h,72h,Adult,Brain,Ovary,Testis	1	0	1	0	dre-miR-1	-0.26
grap2a	ENSDARG00000006468.1	72h,Adult,Brain,Ovary,Testis	2	0	1	1	dre-miR-1	-0.26
ptprh	ENSDARG00000079560.1	72h,Adult,Testis	2	0	1	1	dre-miR-1	-0.26
ptprh	ENSDARG00000079560.2	Adult	2	0	1	1	dre-miR-1	-0.26
ptprh	ENSDARG00000079560.3	Adult,Testis	2	0	1	1	dre-miR-1	-0.26
eif5a	ENSDARG00000017235.1	24h,72h,Adult,Brain,Ovary,Testis	2	0	1	1	dre-miR-206	-0.26
eif5a	ENSDARG00000017235.4	24h,72h,Adult,Brain,Ovary,Testis	2	0	1	1	dre-miR-206	-0.26
eif5a	ENSDARG00000017235.6	24h,72h,Adult,Brain,Ovary,Testis	2	0	1	1	dre-miR-206	-0.26
tram1	ENSDARG00000019137.2	24h,72h,Adult,Brain,Ovary,Testis	1	1	0	0	dre-miR-1	-0.26
prkab1b	ENSDARG00000046143.3	24h,72h,Adult,Brain,Ovary,Testis	1	0	1	0	dre-miR-1	-0.26
si:ch211-161h7.4	ENSDARG00000087238.4	72h,Adult	1	0	1	0	dre-miR-1	-0.26
CLIP3	ENSDARG00000054456.1	24h,72h,Adult,Brain,Ovary,Testis	3	1	1	1	dre-miR-206	-0.26
atl3	ENSDARG00000004270.9	24h,72h,Adult,Brain,Ovary,Testis	2	0	1	1	dre-miR-1	-0.26
tp53bp2	ENSDARG00000009136.2	72h,Adult,Brain,Testis	2	0	1	1	dre-miR-1	-0.26
TSPAN2 (1 of 2)	ENSDARG00000003754.1	24h,72h,Adult,Brain,Testis	1	1	0	0	dre-miR-206	-0.26
TSPAN2 (1 of 2)	ENSDARG00000003754.2	72h	1	1	0	0	dre-miR-206	-0.26
TSPAN2 (1 of 2)	ENSDARG00000003754.3	72h,Adult	1	1	0	0	dre-miR-206	-0.26
TSPAN2 (1 of 2)	ENSDARG00000003754.4	Adult,Ovary,Testis	1	1	0	0	dre-miR-206	-0.26
TSPAN2 (1 of 2)	ENSDARG00000003754.5	Ovary,Testis	1	1	0	0	dre-miR-206	-0.26
TSPAN2 (1 of 2)	ENSDARG00000003754.6	Ovary,Testis	1	1	0	0	dre-miR-206	-0.26
TSPAN2 (1 of 2)	ENSDARG00000003754.7	24h,Adult,Ovary,Testis	1	1	0	0	dre-miR-206	-0.26
DENND4C	ENSDARG00000059571.2	72h,Adult	1	1	0	0	dre-miR-206	-0.26
pth2r	ENSDARG00000006678.1	Adult,Testis	1	0	1	0	dre-miR-1	-0.26
pnp5a	ENSDARG00000078619.2	24h,72h,Adult,Brain,Ovary,Testis	1	0	1	0	dre-miR-1	-0.26
TIAM1 (1 of 2)	ENSDARG00000025920.1	24h,72h,Adult,Brain,Ovary,Testis	3	0	3	0	dre-miR-1	-0.26
tom1l2	ENSDARG00000009217.3	24h,72h,Brain,Ovary,Testis	2	0	0	2	dre-miR-206	-0.26
fam114a1	ENSDARG00000008287.2	24h,72h,Ovary,Testis	1	1	0	0	dre-miR-1	-0.26
fam114a1	ENSDARG00000008287.3	24h,72h,Adult,Brain,Ovary,Testis	1	1	0	0	dre-miR-1	-0.26
rassf2	ENSDARG00000029865.1	24h,72h,Adult,Brain,Ovary,Testis	1	1	0	0	dre-miR-1	-0.26
BCR (1 of 2)	ENSDARG00000042329.2	Brain,Testis	1	1	0	0	dre-miR-1	-0.26
BCR (1 of 2)	ENSDARG00000042329.3	72h,Adult,Brain,Ovary,Testis	1	1	0	0	dre-miR-1	-0.26
NOB1	ENSDARG00000016080.5	24h,72h,Adult,Brain,Ovary,Testis	1	0	1	0	dre-miR-1	-0.26
SERP1	ENSDARG00000076223.8	Ovary,Testis	1	0	1	0	dre-miR-1	-0.26
cdk10	ENSDARG00000034256.3	24h,Brain,Testis	1	0	1	0	dre-miR-206	-0.26
FP236835.1	ENSDARG00000076210.1	24h,72h,Adult,Brain,Ovary,Testis	2	1	1	0	dre-miR-1	-0.26
SEMA4B (2 of 2)	ENSDARG00000076104.1	24h,72h,Testis	2	1	0	1	dre-miR-206	-0.26
SH3BGRL3	ENSDARG00000036016.7	72h,Adult,Ovary,Testis	2	0	2	0	dre-miR-1	-0.26
aldocb	ENSDARG00000019702.1	24h,72h,Adult,Brain,Ovary,Testis	2	0	1	1	dre-miR-1	-0.26
C20H1orf198	ENSDARG00000043842.5	72h	2	0	1	1	dre-miR-206	-0.26
WAPAL (2 of 2)	ENSDARG00000044144.3	24h,72h,Brain,Ovary,Testis	1	1	0	0	dre-miR-1	-0.26
dock11	ENSDARG00000062485.1	24h,72h,Adult,Brain	1	1	0	0	dre-miR-1	-0.26
dock11	ENSDARG00000062485.2	72h,Adult,Brain,Ovary,Testis	1	1	0	0	dre-miR-1	-0.26
dock11	ENSDARG00000062485.3	24h,72h,Brain,Ovary,Testis	1	1	0	0	dre-miR-1	-0.26
dock11	ENSDARG00000062485.4	24h,72h,Adult,Brain,Ovary,Testis	1	1	0	0	dre-miR-1	-0.26
dock11	ENSDARG00000062485.5	Adult,Ovary	1	1	0	0	dre-miR-1	-0.26
dock11	ENSDARG00000062485.6	72h,Adult,Ovary	1	1	0	0	dre-miR-1	-0.26
pak2a	ENSDARG00000068177.1	Brain	1	1	0	0	dre-miR-1	-0.26
rabif	ENSDARG00000002690.4	24h,72h,Adult,Brain,Ovary,Testis	1	0	1	0	dre-miR-1	-0.26
SRCAP	ENSDARG00000005236.1	24h,72h,Adult,Brain,Ovary,Testis	1	0	1	0	dre-miR-1	-0.26
si:dkey-261h17.1	ENSDARG00000095268.1	24h,72h,Adult,Brain,Testis	1	0	1	0	dre-miR-1	-0.26
map2k5	ENSDARG00000011851.5	72h	2	0	2	0	dre-miR-206	-0.26
ptprua	ENSDARG00000059611.1	24h,72h,Adult,Brain,Ovary,Testis	1	0	1	0	dre-miR-1	-0.26
METTL18	ENSDARG00000074588.11	72h,Brain,Ovary,Testis	1	0	1	0	dre-miR-1	-0.26
METTL18	ENSDARG00000074588.12	72h,Brain,Ovary,Testis	1	0	1	0	dre-miR-1	-0.26
npdc1	ENSDARG00000074697.1	24h,72h,Brain,Ovary,Testis	1	0	1	0	dre-miR-206	-0.26
npdc1	ENSDARG00000074697.2	24h,72h,Adult,Brain,Ovary,Testis	1	0	1	0	dre-miR-206	-0.26
npdc1	ENSDARG00000074697.3	Adult,Ovary	1	0	1	0	dre-miR-206	-0.26
npdc1	ENSDARG00000074697.4	24h,Adult,Ovary,Testis	1	0	1	0	dre-miR-206	-0.26
cltca	ENSDARG00000043493.1	24h,72h	1	1	0	0	dre-miR-1	-0.26
cltca	ENSDARG00000043493.2	24h,72h,Adult,Brain,Ovary,Testis	1	1	0	0	dre-miR-1	-0.26
cltca	ENSDARG00000043493.3	Brain,Testis	1	1	0	0	dre-miR-1	-0.26
cltca	ENSDARG00000043493.4	24h,72h,Adult,Brain,Ovary,Testis	1	1	0	0	dre-miR-1	-0.26
entpd1	ENSDARG00000045066.1	24h,72h,Adult,Brain,Ovary,Testis	1	1	0	0	dre-miR-1	-0.26
dopey2	ENSDARG00000055857.1	24h,72h,Adult,Brain,Ovary,Testis	1	1	0	0	dre-miR-1	-0.26
dopey2	ENSDARG00000055857.2	24h,72h,Adult,Brain,Ovary,Testis	1	1	0	0	dre-miR-1	-0.26
RP1L1	ENSDARG00000089458.1	72h,Adult,Brain,Ovary,Testis	1	1	0	0	dre-miR-1	-0.26
CH25H	ENSDARG00000093818.1	72h,Adult,Brain,Ovary,Testis	1	1	0	0	dre-miR-1	-0.26
TANC1 (1 of 2)	ENSDARG00000089190.1	72h,Brain,Testis	1	1	0	0	dre-miR-206	-0.26
TANC1 (1 of 2)	ENSDARG00000089190.2	24h,72h,Adult,Brain,Testis	1	1	0	0	dre-miR-206	-0.26
hsp90b1	ENSDARG00000003570.3	24h,72h,Adult,Brain,Ovary,Testis	1	0	1	0	dre-miR-1	-0.26
zgc:173480	ENSDARG00000076783.1	72h,Adult,Brain,Ovary,Testis	1	0	1	0	dre-miR-1	-0.26
kcnk1	ENSDARG00000045067.1	24h,72h,Adult,Brain,Ovary,Testis	2	1	0	1	dre-miR-1	-0.26
FBXO31	ENSDARG00000062195.1	24h,72h,Adult,Brain,Ovary,Testis	2	0	1	1	dre-miR-1	-0.26
PARD3B (1 of 2)	ENSDARG00000034555.2	24h,72h,Brain,Ovary,Testis	2	0	0	2	dre-miR-1	-0.26
cask	ENSDARG00000059809.3	24h,72h,Adult,Brain,Ovary,Testis	1	1	0	0	dre-miR-206	-0.26
zgc:153896	ENSDARG00000003977.1	24h,Adult	1	0	1	0	dre-miR-1	-0.26
pm20d1.2	ENSDARG00000062096.1	24h,72h,Adult,Brain,Ovary,Testis	1	0	1	0	dre-miR-1	-0.26
si:ch211-195o19.4	ENSDARG00000093561.1	24h,72h,Brain,Testis	1	0	1	0	dre-miR-1	-0.26
grna	ENSDARG00000004954.1	24h,72h,Adult,Brain,Ovary,Testis	1	0	1	0	dre-miR-206	-0.26
grna	ENSDARG00000004954.2	24h,72h,Adult,Brain,Ovary,Testis	1	0	1	0	dre-miR-206	-0.26
grna	ENSDARG00000004954.3	Adult,Testis	1	0	1	0	dre-miR-206	-0.26
dbnlb	ENSDARG00000016016.1	24h,72h,Adult,Brain,Ovary,Testis	5	0	1	4	dre-miR-1	-0.26
CABZ01088149.1	ENSDARG00000039322.1	24h,72h,Adult,Brain,Ovary,Testis	2	0	2	0	dre-miR-1	-0.26
tfap2d	ENSDARG00000023272.1	24h,72h,Adult,Brain,Ovary,Testis	1	1	0	0	dre-miR-1	-0.26
ACAP1	ENSDARG00000056346.1	24h,72h,Adult,Brain,Ovary,Testis	1	1	0	0	dre-miR-206	-0.26
prkab1b	ENSDARG00000046143.2	Adult,Brain,Ovary	1	0	1	0	dre-miR-1	-0.26
AMPD3 (1 of 2)	ENSDARG00000005800.6	72h,Adult,Testis	1	1	0	0	dre-miR-1	-0.26
CYTH3 (3 of 3)	ENSDARG00000007807.2	24h,72h,Adult,Brain,Ovary,Testis	1	1	0	0	dre-miR-1	-0.26
CR790377.1	ENSDARG00000040430.2	24h,72h,Adult,Brain,Ovary,Testis	1	1	0	0	dre-miR-1	-0.26
rabif	ENSDARG00000002690.1	Brain,Testis	1	0	1	0	dre-miR-1	-0.26
rabif	ENSDARG00000002690.2	24h,72h,Adult,Ovary,Testis	1	0	1	0	dre-miR-1	-0.26
rabif	ENSDARG00000002690.3	24h,72h,Adult,Brain,Testis	1	0	1	0	dre-miR-1	-0.26
nccrp1	ENSDARG00000035326.1	24h,72h,Adult,Brain,Ovary	1	0	1	0	dre-miR-1	-0.26
ppp4ca	ENSDARG00000070570.1	Brain	2	0	2	0	dre-miR-1	-0.25
PAMR1	ENSDARG00000093480.1	72h,Adult,Brain,Testis	2	0	1	1	dre-miR-206	-0.25
nkrf	ENSDARG00000055040.1	72h,Adult	1	1	0	0	dre-miR-1	-0.25
nkrf	ENSDARG00000055040.2	72h,Adult	1	1	0	0	dre-miR-1	-0.25
kcnma1a	ENSDARG00000079840.3	Ovary,Testis	1	1	0	0	dre-miR-1	-0.25
gon4l|GPATCH4	ENSDARG005867|091931.2	72h	1	1	0	0	dre-miR-1	-0.25
gon4l|GPATCH4	ENSDARG005867|091931.5	72h	1	1	0	0	dre-miR-1	-0.25
lpp	ENSDARG00000023578.1	24h,72h,Adult,Brain,Ovary,Testis	1	1	0	0	dre-miR-206	-0.25
lpp	ENSDARG00000023578.2	Testis	1	1	0	0	dre-miR-206	-0.25
lpp	ENSDARG00000023578.3	24h,Adult,Ovary	1	1	0	0	dre-miR-206	-0.25
lrrc3b	ENSDARG00000063215.2	72h,Brain	1	1	0	0	dre-miR-206	-0.25
TUFT1 (2 of 2)	ENSDARG00000071010.1	24h,72h,Adult,Brain,Ovary,Testis	1	1	0	0	dre-miR-206	-0.25
KCTD15	ENSDARG00000058255.5	Adult,Ovary	1	0	1	0	dre-miR-1	-0.25
ncl	ENSDARG00000002710.1	24h,72h,Adult,Brain,Ovary,Testis	1	1	0	0	dre-miR-1	-0.25
ncl	ENSDARG00000002710.2	24h,72h,Adult,Brain,Ovary,Testis	1	1	0	0	dre-miR-1	-0.25
tmem161a	ENSDARG00000012790.1	24h,72h,Adult,Brain,Ovary,Testis	1	1	0	0	dre-miR-1	-0.25
lin7c	ENSDARG00000027322.1	24h,Ovary	1	1	0	0	dre-miR-1	-0.25
FBXO33	ENSDARG00000075400.2	72h,Ovary	1	1	0	0	dre-miR-1	-0.25
pabpc1a	ENSDARG00000017219.2	24h,72h,Adult,Brain,Ovary,Testis	1	0	1	0	dre-miR-1	-0.25
syt2a	ENSDARG00000025206.1	24h,72h	3	0	1	2	dre-miR-1	-0.25
sema3bl	ENSDARG00000007560.2	24h,72h,Adult,Brain,Testis	2	1	1	0	dre-miR-1	-0.25
glcci1	ENSDARG00000008503.1	Brain	3	1	0	2	dre-miR-1	-0.25
glcci1	ENSDARG00000008503.2	72h,Brain,Testis	3	1	0	2	dre-miR-1	-0.25
atl3	ENSDARG00000004270.8	Ovary	2	0	1	1	dre-miR-1	-0.25
C20H1orf198	ENSDARG00000043842.1	24h,72h,Adult,Brain,Testis	2	0	1	1	dre-miR-206	-0.25
C20H1orf198	ENSDARG00000043842.2	72h	2	0	1	1	dre-miR-206	-0.25
C20H1orf198	ENSDARG00000043842.3	24h,72h,Adult,Brain,Ovary,Testis	2	0	1	1	dre-miR-206	-0.25
C20H1orf198	ENSDARG00000043842.4	24h,72h,Adult,Brain,Ovary,Testis	2	0	1	1	dre-miR-206	-0.25
slc26a5	ENSDARG00000022424.1	Adult,Ovary,Testis	1	1	0	0	dre-miR-1	-0.25
slc26a5	ENSDARG00000022424.2	24h,72h,Adult,Brain,Ovary,Testis	1	1	0	0	dre-miR-1	-0.25
slc26a5	ENSDARG00000022424.3	72h	1	1	0	0	dre-miR-1	-0.25
slc26a5	ENSDARG00000022424.4	72h,Adult,Brain,Ovary	1	1	0	0	dre-miR-1	-0.25
BX571794.1	ENSDARG00000079502.2	72h,Brain,Testis	1	1	0	0	dre-miR-1	-0.25
gdap1l1	ENSDARG00000028628.2	24h,72h,Adult,Brain,Testis	1	0	1	0	dre-miR-1	-0.25
hyi	ENSDARG00000030166.2	24h,72h,Adult,Brain,Ovary,Testis	1	0	1	0	dre-miR-1	-0.25
KCTD15	ENSDARG00000058255.4	Adult	1	0	1	0	dre-miR-1	-0.25
aes	ENSDARG00000021805.1	24h,72h,Adult,Brain,Ovary,Testis	3	0	0	3	dre-miR-1	-0.25
HECW2 (1 of 2)	ENSDARG00000063253.1	24h,72h,Adult,Brain,Testis	2	1	1	0	dre-miR-1	-0.25
rragc	ENSDARG00000069829.1	24h,72h,Adult,Brain,Ovary,Testis	2	0	1	1	dre-miR-1	-0.25
SNX19 (1 of 2)	ENSDARG00000079931.1	72h,Adult,Brain,Ovary,Testis	2	0	1	1	dre-miR-1	-0.25
eif5a	ENSDARG00000017235.5	24h,72h,Adult,Brain,Ovary,Testis	2	0	1	1	dre-miR-206	-0.25
cdk2	ENSDARG00000026577.4	24h,72h,Adult,Ovary,Testis	1	1	0	0	dre-miR-1	-0.25
ctso	ENSDARG00000052855.2	24h	1	1	0	0	dre-miR-1	-0.25
phactr3a	ENSDARG00000058243.2	72h	1	1	0	0	dre-miR-1	-0.25
pdxka	ENSDARG00000088959.1	Brain,Ovary,Testis	1	1	0	0	dre-miR-1	-0.25
bcl11aa	ENSDARG00000061352.2	72h,Adult	1	1	0	0	dre-miR-206	-0.25
tp53bp2	ENSDARG00000009136.4	24h,72h,Adult,Brain,Ovary,Testis	1	0	1	0	dre-miR-1	-0.25
C21H17orf85	ENSDARG00000044597.3	24h,72h,Adult,Brain,Ovary,Testis	1	0	1	0	dre-miR-1	-0.25
si:ch211-161h7.4	ENSDARG00000087238.3	24h,72h,Adult,Brain,Ovary,Testis	1	0	1	0	dre-miR-1	-0.25
ACOXL	ENSDARG00000020149.1	24h,Adult,Brain,Testis	3	1	1	1	dre-miR-1	-0.25
tmem145	ENSDARG00000088342.3	72h,Adult,Ovary,Testis	2	0	1	1	dre-miR-1	-0.25
SLC22A23 (1 of 2)	ENSDARG00000078856.1	24h,72h,Adult,Brain,Ovary,Testis	2	0	0	2	dre-miR-1	-0.25
slc40a1	ENSDARG00000000241.1	24h,72h,Adult,Brain,Ovary,Testis	1	1	0	0	dre-miR-1	-0.25
tcf19l	ENSDARG00000040036.4	Ovary	1	1	0	0	dre-miR-1	-0.25
vwa2	ENSDARG00000075441.3	72h,Testis	1	1	0	0	dre-miR-1	-0.25
lrrc8c	ENSDARG00000059718.1	24h,72h,Adult,Brain,Ovary,Testis	1	0	1	0	dre-miR-1	-0.25
lrrc8c	ENSDARG00000059718.2	24h,72h,Adult	1	0	1	0	dre-miR-1	-0.25
lrrc8c	ENSDARG00000059718.3	72h,Adult,Brain,Ovary,Testis	1	0	1	0	dre-miR-1	-0.25
atp11c	ENSDARG00000036442.2	72h,Adult	4	1	2	1	dre-miR-1	-0.25
aif1l	ENSDARG00000009336.3	24h,72h,Adult,Brain,Ovary,Testis	2	1	0	1	dre-miR-1	-0.25
vwa2	ENSDARG00000075441.1	72h	2	1	0	1	dre-miR-1	-0.25
zic2a	ENSDARG00000015554.1	72h,Brain	2	0	1	1	dre-miR-206	-0.25
eif5a	ENSDARG00000017235.2	72h,Adult,Brain,Ovary,Testis	2	0	1	1	dre-miR-206	-0.25
eif5a	ENSDARG00000017235.3	24h,72h,Adult,Brain,Ovary,Testis	2	0	1	1	dre-miR-206	-0.25
zfp36l1a	ENSDARG00000016154.1	24h,72h,Adult,Brain,Ovary,Testis	1	1	0	0	dre-miR-1	-0.25
gata5	ENSDARG00000017821.1	24h,72h,Adult,Ovary,Testis	1	1	0	0	dre-miR-1	-0.25
efnb2a	ENSDARG00000020164.2	24h,72h,Adult,Brain,Ovary,Testis	1	1	0	0	dre-miR-1	-0.25
pcdh17	ENSDARG00000027041.4	Brain	1	1	0	0	dre-miR-1	-0.25
mier2	ENSDARG00000071413.6	24h,72h,Adult,Brain,Ovary,Testis	1	1	0	0	dre-miR-1	-0.25
COL23A1 (1 of 2)	ENSDARG00000095339.1	24h,72h,Adult,Brain,Ovary,Testis	1	1	0	0	dre-miR-1	-0.25
COL23A1 (1 of 2)	ENSDARG00000095339.2	24h,72h,Adult,Brain,Testis	1	1	0	0	dre-miR-1	-0.25
COL23A1 (1 of 2)	ENSDARG00000095339.3	72h,Adult,Ovary,Testis	1	1	0	0	dre-miR-1	-0.25
TANC2 (2 of 2)	ENSDARG00000079004.1	24h,72h,Adult,Brain,Ovary,Testis	1	1	0	0	dre-miR-206	-0.25
F8A2	ENSDARG00000025518.3	24h	1	0	1	0	dre-miR-1	-0.25
F8A2	ENSDARG00000025518.4	24h,72h,Adult,Brain,Ovary,Testis	1	0	1	0	dre-miR-1	-0.25
F8A2	ENSDARG00000025518.5	Testis	1	0	1	0	dre-miR-1	-0.25
aco1	ENSDARG00000026376.5	Adult,Testis	1	0	1	0	dre-miR-1	-0.25
CR456623.1	ENSDARG00000062672.1	72h,Adult,Brain,Ovary,Testis	1	0	1	0	dre-miR-1	-0.25
C22H19orf60	ENSDARG00000073867.2	72h,Brain,Ovary	1	0	1	0	dre-miR-1	-0.25
gnai2l	ENSDARG00000018174.2	24h,72h,Adult,Brain,Ovary,Testis	1	0	1	0	dre-miR-206	-0.25
rufy2	ENSDARG00000062019.1	72h,Brain	3	1	1	1	dre-miR-1	-0.25
ptbp1b	ENSDARG00000031907.1	Adult,Testis	3	0	1	2	dre-miR-206	-0.25
efhd2	ENSDARG00000055759.1	24h,72h,Adult,Brain,Ovary,Testis	3	1	0	2	dre-miR-1	-0.25
kif13ba	ENSDARG00000079731.3	72h	2	1	1	0	dre-miR-206	-0.25
cfl1	ENSDARG00000021124.3	24h	2	0	1	1	dre-miR-1	-0.25
glrbb	ENSDARG00000052769.1	24h,72h,Adult,Brain,Ovary,Testis	2	0	0	2	dre-miR-1	-0.25
hspa9	ENSDARG00000003035.5	Adult	1	1	0	0	dre-miR-1	-0.25
unc119b	ENSDARG00000044362.3	Adult,Ovary,Testis	1	1	0	0	dre-miR-1	-0.25
si:ch211-120p12.3	ENSDARG00000079473.3	72h,Ovary	1	1	0	0	dre-miR-1	-0.25
zgc:174356	ENSDARG00000088263.1	Adult,Brain,Ovary,Testis	1	1	0	0	dre-miR-1	-0.25
hsp90b1	ENSDARG00000003570.1	Brain	1	0	1	0	dre-miR-1	-0.25
hsp90b1	ENSDARG00000003570.2	72h	1	0	1	0	dre-miR-1	-0.25
qtrtd1	ENSDARG00000016093.1	24h,72h,Adult,Brain,Ovary,Testis	1	0	1	0	dre-miR-1	-0.25
cdk10	ENSDARG00000034256.2	72h,Adult,Brain,Testis	1	0	1	0	dre-miR-206	-0.25
YKT6	ENSDARG00000038308.4	24h,Testis	1	1	0	0	dre-miR-1	-0.25
TMEM151A (2 of 2)	ENSDARG00000079908.4	72h,Adult,Brain,Testis	1	1	0	0	dre-miR-1	-0.25
wfs1b	ENSDARG00000074617.4	72h,Adult,Brain,Ovary,Testis	1	1	0	0	dre-miR-206	-0.25
zgc:85717	ENSDARG00000035715.1	24h,72h,Adult,Brain,Ovary,Testis	1	0	1	0	dre-miR-1	-0.25
paqr7a	ENSDARG00000036017.1	Adult,Brain,Ovary,Testis	1	0	1	0	dre-miR-1	-0.25
AKT3 (1 of 2)	ENSDARG00000063400.2	72h,Brain,Testis	4	0	2	2	dre-miR-1	-0.25
fgfr2	ENSDARG00000058115.1	24h,72h,Adult,Brain,Ovary,Testis	3	0	1	2	dre-miR-1	-0.25
AP2A1	ENSDARG00000054320.1	24h,72h,Adult,Brain,Ovary,Testis	2	1	1	0	dre-miR-1	-0.25
clcn3	ENSDARG00000003269.1	24h,72h,Adult,Brain,Ovary,Testis	2	1	0	1	dre-miR-1	-0.25
SH3BGRL3	ENSDARG00000036016.6	72h,Adult,Ovary,Testis	2	0	2	0	dre-miR-1	-0.25
ndufa4l2	ENSDARG00000091163.1	72h,Adult,Brain	2	0	1	1	dre-miR-206	-0.25
rpe	ENSDARG00000005251.3	72h	1	1	0	0	dre-miR-1	-0.25
homer3	ENSDARG00000010789.1	24h,72h,Adult,Brain	1	1	0	0	dre-miR-1	-0.25
homer3	ENSDARG00000010789.2	24h,72h,Adult,Brain,Ovary,Testis	1	1	0	0	dre-miR-1	-0.25
mier2	ENSDARG00000071413.1	24h,72h,Adult,Brain,Ovary,Testis	1	1	0	0	dre-miR-1	-0.25
mier2	ENSDARG00000071413.2	Ovary,Testis	1	1	0	0	dre-miR-1	-0.25
mier2	ENSDARG00000071413.3	72h,Adult	1	1	0	0	dre-miR-1	-0.25
mier2	ENSDARG00000071413.4	24h,72h,Adult,Brain,Ovary,Testis	1	1	0	0	dre-miR-1	-0.25
mier2	ENSDARG00000071413.5	Adult,Ovary	1	1	0	0	dre-miR-1	-0.25
ppp4ca	ENSDARG00000070570.4	Adult	1	0	1	0	dre-miR-1	-0.25
RNF5	ENSDARG00000075606.4	72h	1	0	1	0	dre-miR-1	-0.25
TMEM14A	ENSDARG00000095157.2	72h,Adult,Brain,Testis	1	0	1	0	dre-miR-1	-0.25
cerk	ENSDARG00000069169.2	Testis	1	0	1	0	dre-miR-206	-0.25
pqlc3	ENSDARG00000054251.3	24h,72h,Adult,Brain,Ovary,Testis	2	0	1	1	dre-miR-206	-0.24
pqlc3	ENSDARG00000054251.4	Brain,Testis	2	0	1	1	dre-miR-206	-0.24
mao	ENSDARG00000023712.2	72h,Adult,Ovary,Testis	1	1	0	0	dre-miR-1	-0.24
mao	ENSDARG00000023712.3	72h,Ovary,Testis	1	1	0	0	dre-miR-1	-0.24
exoc5	ENSDARG00000060323.4	72h	1	1	0	0	dre-miR-1	-0.24
shisa7	ENSDARG00000063144.1	72h,Adult	1	1	0	0	dre-miR-1	-0.24
shisa7	ENSDARG00000063144.2	24h,72h,Adult,Brain,Testis	1	1	0	0	dre-miR-1	-0.24
shisa7	ENSDARG00000063144.3	72h,Brain,Testis	1	1	0	0	dre-miR-1	-0.24
MICAL2 (1 of 2)	ENSDARG00000075608.1	Brain,Testis	1	1	0	0	dre-miR-1	-0.24
cxcl14	ENSDARG00000056627.5	Ovary	1	0	1	0	dre-miR-1	-0.24
kri1|spc24	ENSDARG075380|093622.8	24h,72h,Adult,Brain,Testis	1	0	1	0	dre-miR-1	-0.24
tjp3	ENSDARG00000002909.1	24h	1	0	1	0	dre-miR-206	-0.24
cdk2	ENSDARG00000026577.1	72h	1	1	0	0	dre-miR-1	-0.24
cdk2	ENSDARG00000026577.2	24h,72h	1	1	0	0	dre-miR-1	-0.24
cdk2	ENSDARG00000026577.3	24h,72h	1	1	0	0	dre-miR-1	-0.24
mtmr12	ENSDARG00000059817.2	72h,Ovary	1	1	0	0	dre-miR-1	-0.24
prss35	ENSDARG00000017213.1	Brain	1	0	1	0	dre-miR-1	-0.24
prss35	ENSDARG00000017213.2	24h,72h,Adult,Brain,Testis	1	0	1	0	dre-miR-1	-0.24
prss35	ENSDARG00000017213.3	24h,72h,Adult,Brain,Ovary,Testis	1	0	1	0	dre-miR-1	-0.24
prss35	ENSDARG00000017213.4	24h,Adult	1	0	1	0	dre-miR-1	-0.24
rab3ab	ENSDARG00000043835.4	24h,Testis	1	0	1	0	dre-miR-1	-0.24
syt2a	ENSDARG00000025206.3	72h,Testis	2	0	1	1	dre-miR-1	-0.24
syt2a	ENSDARG00000025206.4	24h,72h	2	0	1	1	dre-miR-1	-0.24
syt2a	ENSDARG00000025206.5	72h,Brain	2	0	1	1	dre-miR-1	-0.24
atad1b	ENSDARG00000056609.5	72h	2	0	0	2	dre-miR-1	-0.24
hspa9	ENSDARG00000003035.1	Brain	1	1	0	0	dre-miR-1	-0.24
hspa9	ENSDARG00000003035.2	24h,72h,Adult,Brain,Ovary,Testis	1	1	0	0	dre-miR-1	-0.24
hspa9	ENSDARG00000003035.3	24h,72h,Adult,Ovary	1	1	0	0	dre-miR-1	-0.24
hspa9	ENSDARG00000003035.4	72h,Adult,Brain	1	1	0	0	dre-miR-1	-0.24
NFKBIB	ENSDARG00000030087.1	72h,Adult,Brain,Ovary,Testis	1	1	0	0	dre-miR-1	-0.24
fam134c	ENSDARG00000059804.4	24h,72h,Adult,Ovary,Testis	1	1	0	0	dre-miR-1	-0.24
golgb1	ENSDARG00000061951.3	72h,Adult,Brain,Ovary,Testis	1	1	0	0	dre-miR-1	-0.24
yipf5	ENSDARG00000007279.1	24h,72h,Adult,Brain,Testis	1	0	1	0	dre-miR-1	-0.24
pdha1b	ENSDARG00000010555.1	24h,72h,Adult,Brain,Testis	1	0	1	0	dre-miR-1	-0.24
eif4eb	ENSDARG00000013274.4	72h	1	0	1	0	dre-miR-1	-0.24
emx2	ENSDARG00000039701.1	24h,72h,Adult,Brain,Testis	1	0	1	0	dre-miR-1	-0.24
atl3	ENSDARG00000004270.7	Ovary	2	0	1	1	dre-miR-1	-0.24
FBXO31	ENSDARG00000062195.2	24h,Brain,Testis	2	0	1	1	dre-miR-1	-0.24
adam15	ENSDARG00000089213.1	72h,Adult,Brain,Ovary,Testis	2	0	1	1	dre-miR-1	-0.24
PARD3B (1 of 2)	ENSDARG00000034555.1	24h,72h,Adult,Brain,Ovary,Testis	2	0	0	2	dre-miR-1	-0.24
PTX3 (1 of 2)	ENSDARG00000079515.3	72h,Adult	2	0	0	2	dre-miR-206	-0.24
KCNK3 (2 of 2)	ENSDARG00000052898.1	Brain,Testis	1	1	0	0	dre-miR-1	-0.24
CABZ01084273.1	ENSDARG00000090064.1	72h,Brain	1	1	0	0	dre-miR-1	-0.24
CABZ01084273.1	ENSDARG00000090064.2	72h,Brain	1	1	0	0	dre-miR-1	-0.24
GCGR (2 of 2)	ENSDARG00000036272.1	72h,Brain,Testis	1	0	1	0	dre-miR-1	-0.24
CCDC13	ENSDARG00000063451.3	Testis	1	0	1	0	dre-miR-1	-0.24
TIMMDC1	ENSDARG00000053466.1	72h,Adult,Brain	3	1	2	0	dre-miR-206	-0.24
mri1	ENSDARG00000075754.3	72h	2	0	0	2	dre-miR-1	-0.24
slc46a1	ENSDARG00000026149.1	72h,Adult,Brain	1	1	0	0	dre-miR-1	-0.24
camkk1	ENSDARG00000035452.4	24h,Adult	1	1	0	0	dre-miR-1	-0.24
vezf1b	ENSDARG00000061030.1	24h,72h,Adult,Brain,Ovary,Testis	1	0	1	0	dre-miR-1	-0.24
SERP1	ENSDARG00000076223.7	Adult,Ovary,Testis	1	0	1	0	dre-miR-1	-0.24
KIAA1199 (1 of 2)	ENSDARG00000039881.1	24h,72h,Adult,Brain,Testis	2	0	1	1	dre-miR-206	-0.24
raver2	ENSDARG00000075034.2	24h,72h,Adult,Brain,Ovary,Testis	2	0	0	2	dre-miR-1	-0.24
CCDC9	ENSDARG00000004636.1	24h,72h,Adult,Brain,Ovary,Testis	1	1	0	0	dre-miR-1	-0.24
glcci1	ENSDARG00000008503.6	24h,Adult,Ovary	1	1	0	0	dre-miR-1	-0.24
skila	ENSDARG00000023933.4	24h	1	1	0	0	dre-miR-1	-0.24
zmym2	ENSDARG00000027353.3	72h	1	1	0	0	dre-miR-1	-0.24
ssbp3a	ENSDARG00000058237.3	72h,Adult,Brain,Ovary,Testis	1	1	0	0	dre-miR-1	-0.24
ssbp3a	ENSDARG00000058237.4	24h,72h,Adult,Brain,Ovary,Testis	1	1	0	0	dre-miR-1	-0.24
ssbp3a	ENSDARG00000058237.6	24h,72h,Adult,Brain,Ovary,Testis	1	1	0	0	dre-miR-1	-0.24
vhl	ENSDARG00000070617.1	72h,Brain,Testis	1	1	0	0	dre-miR-206	-0.24
cyp7c1	ENSDARG00000008858.3	24h,72h,Adult,Brain,Testis	1	0	1	0	dre-miR-1	-0.24
elk4	ENSDARG00000077092.4	24h,72h,Adult,Brain,Ovary,Testis	2	1	1	0	dre-miR-1	-0.24
C17orf63 (1 of 2)	ENSDARG00000078578.1	24h,72h,Adult	3	1	1	1	dre-miR-1	-0.24
si:dkey-177p2.6	ENSDARG00000042322.3	Adult,Ovary,Testis	1	1	0	0	dre-miR-1	-0.24
SV2A	ENSDARG00000059945.1	24h,72h,Adult,Brain,Testis	1	1	0	0	dre-miR-1	-0.24
SV2A	ENSDARG00000059945.2	24h,72h,Adult,Brain,Testis	1	1	0	0	dre-miR-1	-0.24
SV2A	ENSDARG00000059945.3	72h,Adult,Brain,Testis	1	1	0	0	dre-miR-1	-0.24
dnmt6	ENSDARG00000015566.1	24h,72h,Adult,Brain,Testis	1	1	0	0	dre-miR-206	-0.24
tp53bp2	ENSDARG00000009136.3	24h,72h,Adult,Brain,Ovary,Testis	1	0	1	0	dre-miR-1	-0.24
cdk10	ENSDARG00000034256.1	24h,72h,Adult,Brain,Ovary,Testis	1	0	1	0	dre-miR-206	-0.24
mipa	ENSDARG00000037285.4	72h,Adult	1	0	1	0	dre-miR-206	-0.24
si:ch211-253p2.2	ENSDARG00000071772.1	24h,72h,Adult,Brain,Ovary,Testis	1	0	1	0	dre-miR-206	-0.24
ATG16L2	ENSDARG00000086191.1	24h,72h,Adult,Brain,Testis	4	0	2	2	dre-miR-1	-0.24
KIAA0317	ENSDARG00000090858.1	24h,72h,Adult,Brain,Ovary,Testis	2	0	1	1	dre-miR-1	-0.24
MYLK (1 of 2)	ENSDARG00000004753.1	72h,Adult,Testis	1	1	0	0	dre-miR-1	-0.24
MYLK (1 of 2)	ENSDARG00000004753.2	72h,Testis	1	1	0	0	dre-miR-1	-0.24
MYLK (1 of 2)	ENSDARG00000004753.3	Ovary,Testis	1	1	0	0	dre-miR-1	-0.24
MYLK (1 of 2)	ENSDARG00000004753.4	72h	1	1	0	0	dre-miR-1	-0.24
MYLK (1 of 2)	ENSDARG00000004753.5	72h,Testis	1	1	0	0	dre-miR-1	-0.24
MYLK (1 of 2)	ENSDARG00000004753.6	72h,Testis	1	1	0	0	dre-miR-1	-0.24
mmrn2a	ENSDARG00000076135.1	24h,72h,Adult,Brain,Testis	1	1	0	0	dre-miR-1	-0.24
mmrn2a	ENSDARG00000076135.2	72h,Adult,Brain,Testis	1	1	0	0	dre-miR-1	-0.24
mmrn2a	ENSDARG00000076135.3	24h,72h,Adult,Brain,Ovary,Testis	1	1	0	0	dre-miR-1	-0.24
insm1a	ENSDARG00000091756.1	24h,72h,Adult,Brain,Ovary	1	1	0	0	dre-miR-206	-0.24
slc9a3r1	ENSDARG00000000068.1	24h,72h,Adult,Brain,Ovary,Testis	1	0	1	0	dre-miR-1	-0.24
slc9a3r1	ENSDARG00000000068.2	Adult	1	0	1	0	dre-miR-1	-0.24
slc9a3r1	ENSDARG00000000068.3	Adult	1	0	1	0	dre-miR-1	-0.24
phospho1	ENSDARG00000008403.10	24h,72h,Adult,Brain,Testis	1	0	1	0	dre-miR-1	-0.24
pabpc1a	ENSDARG00000017219.1	24h	1	0	1	0	dre-miR-1	-0.24
SGSM1 (1 of 2)	ENSDARG00000075376.1	24h,72h,Adult,Brain,Ovary,Testis	2	0	2	0	dre-miR-1	-0.24
TPRA1	ENSDARG00000054930.2	24h,72h,Adult,Brain,Ovary,Testis	2	0	2	0	dre-miR-1	-0.24
TPRA1	ENSDARG00000054930.3	Adult,Brain,Ovary	2	0	2	0	dre-miR-1	-0.24
C12H16orf62	ENSDARG00000020041.1	24h,72h,Adult,Brain,Ovary,Testis	1	1	0	0	dre-miR-1	-0.24
cyp2p6	ENSDARG00000042978.3	72h,Adult,Brain,Testis	1	1	0	0	dre-miR-1	-0.24
golgb1	ENSDARG00000061951.1	24h,72h,Adult,Brain,Ovary,Testis	1	1	0	0	dre-miR-1	-0.24
golgb1	ENSDARG00000061951.2	24h,72h,Adult,Brain,Ovary,Testis	1	1	0	0	dre-miR-1	-0.24
slc25a6	ENSDARG00000005853.3	24h,72h,Adult,Brain,Testis	1	0	1	0	dre-miR-1	-0.24
net1	ENSDARG00000032765.2	Testis	1	0	1	0	dre-miR-1	-0.24
vegfab	ENSDARG00000034700.3	Adult,Ovary,Testis	1	0	1	0	dre-miR-1	-0.24
slc3a2b	ENSDARG00000037012.1	24h,72h,Adult,Brain,Ovary,Testis	1	0	1	0	dre-miR-1	-0.24
si:ch211-161h7.4	ENSDARG00000087238.2	24h,72h,Adult,Brain,Ovary,Testis	1	0	1	0	dre-miR-1	-0.24
TMEM14A	ENSDARG00000095157.1	Brain,Testis	1	0	1	0	dre-miR-1	-0.24
lrrfip1b	ENSDARG00000095170.1	24h,72h,Adult,Brain,Ovary,Testis	3	1	2	0	dre-miR-1	-0.24
myef2	ENSDARG00000059398.1	24h	1	0	1	0	dre-miR-1	-0.24
abcc13	ENSDARG00000062519.2	24h,72h,Adult,Brain,Ovary,Testis	1	0	1	0	dre-miR-1	-0.24
ppp4ca	ENSDARG00000070570.3	24h,72h,Adult,Brain,Ovary,Testis	1	0	1	0	dre-miR-1	-0.24
SH3BGRL3	ENSDARG00000036016.1	72h,Brain	3	0	3	0	dre-miR-1	-0.24
SH3BGRL3	ENSDARG00000036016.2	72h,Adult	3	0	3	0	dre-miR-1	-0.24
SH3BGRL3	ENSDARG00000036016.3	Testis	3	0	3	0	dre-miR-1	-0.24
aif1l	ENSDARG00000009336.2	24h	2	1	0	1	dre-miR-1	-0.23
GALNT12	ENSDARG00000055490.5	Ovary,Testis	2	0	0	2	dre-miR-1	-0.23
si:ch211-220i18.4	ENSDARG00000030262.1	24h,72h,Adult,Testis	1	1	0	0	dre-miR-1	-0.23
zgc:162576	ENSDARG00000079753.1	24h,72h,Adult,Brain,Ovary,Testis	1	1	0	0	dre-miR-1	-0.23
zgc:162576	ENSDARG00000079753.2	Brain	1	1	0	0	dre-miR-1	-0.23
zgc:162576	ENSDARG00000079753.3	24h,72h,Adult,Brain,Ovary,Testis	1	1	0	0	dre-miR-1	-0.23
slc6a1	ENSDARG00000041205.2	72h	1	0	1	0	dre-miR-1	-0.23
ppp4ca	ENSDARG00000070570.2	72h,Adult	1	0	1	0	dre-miR-1	-0.23
TSHZ3 (2 of 2)	ENSDARG00000087394.2	72h,Ovary	1	0	1	0	dre-miR-1	-0.23
ppfibp2b	ENSDARG00000029168.1	24h,72h,Brain,Testis	1	0	1	0	dre-miR-1	-0.23
kri1|spc24	ENSDARG075380|093622.1	24h,72h,Adult,Brain,Ovary,Testis	1	0	1	0	dre-miR-1	-0.23
kri1|spc24	ENSDARG075380|093622.2	72h,Adult,Ovary	1	0	1	0	dre-miR-1	-0.23
kri1|spc24	ENSDARG075380|093622.3	24h,72h,Adult,Ovary,Testis	1	0	1	0	dre-miR-1	-0.23
kri1|spc24	ENSDARG075380|093622.6	72h	1	0	1	0	dre-miR-1	-0.23
slc9a6a	ENSDARG00000009209.5	Testis	2	0	2	0	dre-miR-1	-0.23
btbd11a	ENSDARG00000063255.5	72h,Testis	2	0	1	1	dre-miR-1	-0.23
zfr	ENSDARG00000027109.10	Ovary	2	0	1	1	dre-miR-206	-0.23
CR450714.1	ENSDARG00000076381.1	24h,72h,Adult,Brain,Ovary,Testis	2	0	0	2	dre-miR-1	-0.23
glcci1	ENSDARG00000008503.5	24h,72h,Adult,Brain,Ovary,Testis	1	1	0	0	dre-miR-1	-0.23
rac3b	ENSDARG00000020795.6	72h	1	1	0	0	dre-miR-1	-0.23
SCARF2	ENSDARG00000079757.11	72h,Adult,Testis	1	1	0	0	dre-miR-1	-0.23
SCARF2	ENSDARG00000079757.13	24h,Brain,Ovary,Testis	1	1	0	0	dre-miR-1	-0.23
SCARF2	ENSDARG00000079757.1	24h,72h,Adult,Brain,Ovary,Testis	1	1	0	0	dre-miR-1	-0.23
SCARF2	ENSDARG00000079757.2	24h,Adult	1	1	0	0	dre-miR-1	-0.23
SCARF2	ENSDARG00000079757.3	72h,Brain,Ovary,Testis	1	1	0	0	dre-miR-1	-0.23
SCARF2	ENSDARG00000079757.4	24h,72h,Adult	1	1	0	0	dre-miR-1	-0.23
SCARF2	ENSDARG00000079757.9	24h,Brain,Testis	1	1	0	0	dre-miR-1	-0.23
robo4	ENSDARG00000009387.1	24h,72h,Brain,Ovary,Testis	1	0	1	0	dre-miR-1	-0.23
hlxb9lb	ENSDARG00000030350.1	24h,72h,Adult,Brain	1	0	1	0	dre-miR-1	-0.23
si:dkey-238c7.16	ENSDARG00000069537.2	72h	1	0	1	0	dre-miR-1	-0.23
ppih	ENSDARG00000041530.1	Brain	1	0	1	0	dre-miR-206	-0.23
ppih	ENSDARG00000041530.2	Brain	1	0	1	0	dre-miR-206	-0.23
CABZ01045212.1	ENSDARG00000087525.4	24h,Adult,Ovary	1	0	1	0	dre-miR-206	-0.23
atl3	ENSDARG00000004270.6	24h,72h,Adult,Brain,Ovary,Testis	2	0	1	1	dre-miR-1	-0.23
wnt11r	ENSDARG00000014796.1	72h,Brain,Testis	1	1	0	0	dre-miR-206	-0.23
wfs1b	ENSDARG00000074617.3	24h,72h,Adult,Brain,Ovary,Testis	1	1	0	0	dre-miR-206	-0.23
cd2apl	ENSDARG00000015224.4	Ovary,Testis	1	0	1	0	dre-miR-1	-0.23
stxbp6l	ENSDARG00000028354.1	Brain,Testis	1	0	1	0	dre-miR-1	-0.23
znf148	ENSDARG00000055106.3	24h,72h,Adult,Brain,Testis	1	0	1	0	dre-miR-1	-0.23
cfl1	ENSDARG00000021124.2	24h,72h,Adult,Brain,Ovary,Testis	2	0	1	1	dre-miR-1	-0.23
PAQR8 (2 of 2)	ENSDARG00000024212.2	72h	2	0	1	1	dre-miR-206	-0.23
BRDT	ENSDARG00000020076.4	72h,Ovary	1	1	0	0	dre-miR-1	-0.23
nr5a1b	ENSDARG00000023362.4	Testis	1	1	0	0	dre-miR-1	-0.23
APCDD1L	ENSDARG00000075557.2	24h,72h	1	1	0	0	dre-miR-1	-0.23
RNF145 (1 of 2)	ENSDARG00000002609.1	24h,72h,Adult,Brain,Ovary,Testis	1	1	0	0	dre-miR-206	-0.23
WDR1	ENSDARG00000077991.1	24h,72h,Adult,Brain,Ovary,Testis	1	1	0	0	dre-miR-206	-0.23
si:ch211-288d18.1	ENSDARG00000011088.5	24h,72h,Adult,Brain,Testis	1	0	1	0	dre-miR-1	-0.23
lipeb	ENSDARG00000078373.3	72h,Ovary,Testis	1	0	1	0	dre-miR-1	-0.23
DBF4B	ENSDARG00000086550.4	Adult,Testis	1	0	1	0	dre-miR-1	-0.23
NOTUM (1 of 2)	ENSDARG00000031126.2	Adult	2	1	0	1	dre-miR-206	-0.23
capg	ENSDARG00000021318.1	24h	2	0	1	1	dre-miR-1	-0.23
SLC22A23 (1 of 2)	ENSDARG00000078856.2	72h,Adult,Brain,Testis	2	0	0	2	dre-miR-1	-0.23
rpe	ENSDARG00000005251.2	24h,72h,Adult,Brain	1	1	0	0	dre-miR-1	-0.23
trpm1a	ENSDARG00000011259.1	72h,Brain,Testis	1	1	0	0	dre-miR-1	-0.23
si:ch211-51a6.2	ENSDARG00000030967.4	24h,72h,Testis	1	1	0	0	dre-miR-1	-0.23
si:dkey-162b23.4	ENSDARG00000052700.1	24h,72h,Adult,Brain,Ovary,Testis	1	1	0	0	dre-miR-1	-0.23
ssbp3a	ENSDARG00000058237.5	24h,72h,Adult,Brain,Ovary,Testis	1	1	0	0	dre-miR-1	-0.23
kcnf1a	ENSDARG00000027940.2	72h,Brain	1	0	1	0	dre-miR-1	-0.23
cox4i1	ENSDARG00000032970.1	24h,72h,Adult,Brain	1	0	1	0	dre-miR-1	-0.23
rab34a	ENSDARG00000045628.4	Adult,Brain,Testis	1	0	1	0	dre-miR-1	-0.23
ARMC6	ENSDARG00000060763.4	72h	1	0	1	0	dre-miR-1	-0.23
ARMC6	ENSDARG00000060763.6	72h	1	0	1	0	dre-miR-1	-0.23
slc38a10	ENSDARG00000077081.6	Adult,Ovary,Testis	1	0	1	0	dre-miR-1	-0.23
SAMD10 (2 of 2)	ENSDARG00000079978.4	72h,Adult,Brain,Ovary,Testis	1	0	1	0	dre-miR-1	-0.23
PPP1R16B	ENSDARG00000079860.3	Adult,Ovary	1	0	1	0	dre-miR-206	-0.23
ANKS1A (2 of 2)	ENSDARG00000078901.1	72h,Brain,Ovary,Testis	2	0	1	1	dre-miR-1	-0.23
znf367	ENSDARG00000021086.2	Adult,Ovary	1	1	0	0	dre-miR-1	-0.23
rbm4.2	ENSDARG00000055080.2	24h	1	1	0	0	dre-miR-1	-0.23
rpia	ENSDARG00000056640.1	24h,72h,Adult,Brain,Ovary,Testis	1	1	0	0	dre-miR-1	-0.23
rpia	ENSDARG00000056640.2	24h,72h,Adult,Brain,Testis	1	1	0	0	dre-miR-1	-0.23
rpia	ENSDARG00000056640.3	24h,Adult	1	1	0	0	dre-miR-1	-0.23
rpia	ENSDARG00000056640.4	24h,72h	1	1	0	0	dre-miR-1	-0.23
cask	ENSDARG00000059809.2	24h,72h,Adult,Brain,Ovary,Testis	1	1	0	0	dre-miR-206	-0.23
SLC16A3 (1 of 2)	ENSDARG00000028583.4	24h,72h,Adult,Brain,Testis	1	0	1	0	dre-miR-1	-0.23
tk2	ENSDARG00000046127.2	Adult,Ovary	1	0	1	0	dre-miR-1	-0.23
abcc13	ENSDARG00000062519.1	24h,72h,Adult,Ovary,Testis	1	0	1	0	dre-miR-1	-0.23
si:ch211-161h7.4	ENSDARG00000087238.1	24h,72h,Adult,Brain,Ovary,Testis	1	0	1	0	dre-miR-1	-0.23
zmynd8	ENSDARG00000007601.2	24h,72h,Adult,Brain,Testis	1	0	1	0	dre-miR-206	-0.23
gnai2l	ENSDARG00000018174.1	24h,72h,Adult,Brain,Ovary,Testis	1	0	1	0	dre-miR-206	-0.23
zgc:193504	ENSDARG00000053364.1	72h,Brain,Testis	1	0	1	0	dre-miR-206	-0.23
TSPAN2 (2 of 2)	ENSDARG00000059202.1	24h,72h,Adult,Brain,Ovary,Testis	1	0	1	0	dre-miR-206	-0.23
TSPAN2 (2 of 2)	ENSDARG00000059202.2	24h,72h,Adult,Brain,Ovary,Testis	1	0	1	0	dre-miR-206	-0.23
TSPAN2 (2 of 2)	ENSDARG00000059202.3	24h,Ovary	1	0	1	0	dre-miR-206	-0.23
sgk3	ENSDARG00000062460.1	24h,72h,Adult,Brain,Ovary,Testis	1	0	1	0	dre-miR-206	-0.23
sgk3	ENSDARG00000062460.2	Adult,Testis	1	0	1	0	dre-miR-206	-0.23
sgk3	ENSDARG00000062460.3	72h,Adult,Ovary	1	0	1	0	dre-miR-206	-0.23
gpsm1a	ENSDARG00000092517.3	24h,72h,Adult,Brain,Testis	1	0	1	0	dre-miR-206	-0.23
CABZ01055343.2	ENSDARG00000061660.2	Ovary,Testis	3	1	0	2	dre-miR-1	-0.23
zfr	ENSDARG00000027109.6	24h,72h,Adult,Brain,Ovary,Testis	2	0	1	1	dre-miR-206	-0.23
zfr	ENSDARG00000027109.7	Ovary	2	0	1	1	dre-miR-206	-0.23
zfr	ENSDARG00000027109.8	Adult	2	0	1	1	dre-miR-206	-0.23
zfr	ENSDARG00000027109.9	Ovary	2	0	1	1	dre-miR-206	-0.23
zgc:153901	ENSDARG00000062423.2	Adult,Brain,Testis	2	0	1	1	dre-miR-206	-0.23
kif5c	ENSDARG00000076027.1	24h,72h,Adult,Brain,Ovary,Testis	2	0	1	1	dre-miR-206	-0.23
kif5c	ENSDARG00000076027.2	Adult,Ovary,Testis	2	0	1	1	dre-miR-206	-0.23
dlgap4a	ENSDARG00000060849.1	24h,72h,Adult,Brain,Ovary,Testis	2	0	0	2	dre-miR-1	-0.23
sh3gl1b	ENSDARG00000002642.1	24h,72h,Adult,Brain,Testis	1	1	0	0	dre-miR-1	-0.23
sh3gl1b	ENSDARG00000002642.2	24h,Adult,Brain,Ovary,Testis	1	1	0	0	dre-miR-1	-0.23
slc5a8l	ENSDARG00000003697.3	24h,Testis	1	1	0	0	dre-miR-1	-0.23
FUT9 (1 of 16)	ENSDARG00000016460.5	72h,Brain	1	1	0	0	dre-miR-1	-0.23
tram1	ENSDARG00000019137.1	24h,72h,Adult,Brain,Ovary,Testis	1	1	0	0	dre-miR-1	-0.23
tesk2	ENSDARG00000061450.1	24h,72h,Adult,Brain,Ovary,Testis	1	1	0	0	dre-miR-1	-0.23
GPR156	ENSDARG00000086215.1	24h,72h,Adult,Brain,Ovary,Testis	1	1	0	0	dre-miR-1	-0.23
RRBP1 (2 of 2)	ENSDARG00000013763.2	24h,72h	1	1	0	0	dre-miR-206	-0.23
RRBP1 (2 of 2)	ENSDARG00000013763.3	24h,72h,Brain,Testis	1	1	0	0	dre-miR-206	-0.23
DENND4C	ENSDARG00000059571.1	24h,72h,Adult,Brain,Ovary,Testis	1	1	0	0	dre-miR-206	-0.23
phf20a	ENSDARG00000002750.1	24h,72h,Adult,Brain,Ovary,Testis	1	0	1	0	dre-miR-1	-0.23
phf20a	ENSDARG00000002750.2	72h,Ovary	1	0	1	0	dre-miR-1	-0.23
phf20a	ENSDARG00000002750.3	72h,Adult	1	0	1	0	dre-miR-1	-0.23
phf20a	ENSDARG00000002750.4	72h,Adult,Brain,Ovary,Testis	1	0	1	0	dre-miR-1	-0.23
phf20a	ENSDARG00000002750.5	Testis	1	0	1	0	dre-miR-1	-0.23
osbp	ENSDARG00000004634.4	24h	1	0	1	0	dre-miR-1	-0.23
slc4a1a	ENSDARG00000012881.3	24h	1	0	1	0	dre-miR-1	-0.23
SGSM1 (1 of 2)	ENSDARG00000075376.3	Ovary,Testis	1	0	1	0	dre-miR-1	-0.23
SPATA6L	ENSDARG00000004874.1	72h,Testis	6	0	0	6	dre-miR-1	-0.23
ccdc28b	ENSDARG00000011222.3	72h,Adult,Brain,Ovary,Testis	1	1	0	0	dre-miR-1	-0.23
PKN1 (2 of 2)	ENSDARG00000060184.5	24h,72h,Adult,Brain,Ovary,Testis	1	1	0	0	dre-miR-1	-0.23
PPP2R3B	ENSDARG00000076004.1	24h,72h,Adult,Brain,Ovary,Testis	1	1	0	0	dre-miR-1	-0.23
pob	ENSDARG00000020607.1	24h,72h,Adult,Brain,Ovary,Testis	1	0	1	0	dre-miR-1	-0.23
pob	ENSDARG00000020607.2	72h,Adult,Ovary,Testis	1	0	1	0	dre-miR-1	-0.23
pob	ENSDARG00000020607.3	72h	1	0	1	0	dre-miR-1	-0.23
PTPRZ1 (1 of 2)	ENSDARG00000020871.2	72h,Brain	1	0	1	0	dre-miR-1	-0.23
F8A2	ENSDARG00000025518.1	24h,72h,Adult,Brain,Ovary,Testis	1	0	1	0	dre-miR-1	-0.23
F8A2	ENSDARG00000025518.2	24h,72h,Adult,Brain,Ovary,Testis	1	0	1	0	dre-miR-1	-0.23
paqr5a	ENSDARG00000041145.1	24h,72h,Adult,Brain,Ovary,Testis	1	0	1	0	dre-miR-1	-0.23
ankzf1	ENSDARG00000041904.1	24h,72h,Brain,Testis	1	0	1	0	dre-miR-1	-0.23
hsf2	ENSDARG00000053097.1	24h,72h,Adult,Brain,Ovary,Testis	1	0	1	0	dre-miR-1	-0.23
CCNY	ENSDARG00000063677.1	24h,72h,Adult,Brain,Ovary,Testis	1	0	1	0	dre-miR-1	-0.23
nt5e	ENSDARG00000071017.2	24h,72h,Adult,Brain,Ovary,Testis	1	0	1	0	dre-miR-1	-0.23
SERP1	ENSDARG00000076223.1	24h,72h,Adult,Brain,Ovary,Testis	1	0	1	0	dre-miR-1	-0.23
SERP1	ENSDARG00000076223.2	72h,Brain,Ovary	1	0	1	0	dre-miR-1	-0.23
SERP1	ENSDARG00000076223.3	24h,72h,Adult,Brain,Ovary	1	0	1	0	dre-miR-1	-0.23
SERP1	ENSDARG00000076223.4	72h,Adult,Brain,Ovary,Testis	1	0	1	0	dre-miR-1	-0.23
SERP1	ENSDARG00000076223.5	72h,Adult,Ovary,Testis	1	0	1	0	dre-miR-1	-0.23
SERP1	ENSDARG00000076223.6	72h,Adult	1	0	1	0	dre-miR-1	-0.23
hs6st2	ENSDARG00000012025.3	Testis	1	0	1	0	dre-miR-206	-0.23
AK7 (1 of 2)	ENSDARG00000017023.1	Brain,Testis	1	0	1	0	dre-miR-206	-0.23
tspear	ENSDARG00000089235.1	24h,72h	1	0	1	0	dre-miR-206	-0.23
tspear	ENSDARG00000089235.2	24h,Brain	1	0	1	0	dre-miR-206	-0.23
pax3b	ENSDARG00000028348.2	72h,Brain	2	0	2	0	dre-miR-206	-0.23
CABZ01034854.1	ENSDARG00000069514.1	Testis	1	1	0	0	dre-miR-1	-0.23
COL16A1|col16a1	ENSDARG009194|093421.2	72h,Adult	1	1	0	0	dre-miR-1	-0.23
COL16A1|col16a1	ENSDARG009194|093421.3	72h,Adult	1	1	0	0	dre-miR-1	-0.23
COL16A1|col16a1	ENSDARG009194|093421.4	72h,Testis	1	1	0	0	dre-miR-1	-0.23
COL16A1|col16a1	ENSDARG009194|093421.5	72h,Testis	1	1	0	0	dre-miR-1	-0.23
zgc:92130|si:ch73-30n17.4	ENSDARG076350|094590.2	24h,72h,Adult,Brain,Ovary,Testis	1	1	0	0	dre-miR-1	-0.23
MTMR8	ENSDARG00000008592.5	Adult,Ovary,Testis	1	0	1	0	dre-miR-1	-0.23
unc13c	ENSDARG00000069731.1	24h,72h,Adult,Brain,Ovary,Testis	1	0	1	0	dre-miR-1	-0.23
pnp5a	ENSDARG00000078619.1	24h,72h,Brain,Testis	1	0	1	0	dre-miR-1	-0.23
KCNS1	ENSDARG00000026084.1	72h,Adult,Brain,Testis	1	0	1	0	dre-miR-206	-0.23
b4galt4	ENSDARG00000004798.1	24h,72h,Adult,Brain,Ovary,Testis	2	1	1	0	dre-miR-1	-0.23
tpst2	ENSDARG00000001972.2	Testis	2	0	1	1	dre-miR-1	-0.23
XPR1 (2 of 2)	ENSDARG00000029671.2	24h,72h,Adult,Brain,Ovary,Testis	1	1	0	0	dre-miR-1	-0.23
cxcl12a	ENSDARG00000037116.1	Testis	1	1	0	0	dre-miR-1	-0.23
PIP5K1C (2 of 2)	ENSDARG00000076001.1	24h,72h,Adult,Brain,Testis	1	1	0	0	dre-miR-1	-0.23
wdfy4	ENSDARG00000077009.1	24h,72h,Adult,Brain,Testis	1	1	0	0	dre-miR-1	-0.23
slc9a5	ENSDARG00000078560.2	24h,72h,Adult,Brain,Testis	1	1	0	0	dre-miR-1	-0.23
slc9a5	ENSDARG00000078560.3	Adult,Brain,Testis	1	1	0	0	dre-miR-1	-0.23
cd2apl	ENSDARG00000015224.3	24h,Brain,Ovary,Testis	1	0	1	0	dre-miR-1	-0.23
ttpa	ENSDARG00000027584.1	24h,72h,Adult,Brain,Testis	1	0	1	0	dre-miR-1	-0.23
ttpa	ENSDARG00000027584.2	Brain,Testis	1	0	1	0	dre-miR-1	-0.23
ttpa	ENSDARG00000027584.3	24h,72h,Adult,Brain,Testis	1	0	1	0	dre-miR-1	-0.23
ttpa	ENSDARG00000027584.4	72h,Adult	1	0	1	0	dre-miR-1	-0.23
cyb5a	ENSDARG00000055643.2	24h,72h,Adult,Brain,Ovary,Testis	1	0	1	0	dre-miR-1	-0.23
tmem145	ENSDARG00000088342.5	24h,72h,Ovary,Testis	1	0	1	0	dre-miR-1	-0.23
wu:fd44f01	ENSDARG00000089230.6	Adult	1	0	1	0	dre-miR-1	-0.23
si:ch211-267e7.2	ENSDARG00000060622.1	24h,72h,Adult,Testis	2	0	1	1	dre-miR-1	-0.22
C5H9orf86 (2 of 2)	ENSDARG00000079046.1	Adult,Ovary,Testis	2	0	0	2	dre-miR-206	-0.22
zgc:113333	ENSDARG00000038242.1	72h,Adult,Testis	1	1	0	0	dre-miR-1	-0.22
zgc:113333	ENSDARG00000038242.3	24h,72h,Adult,Brain,Testis	1	1	0	0	dre-miR-1	-0.22
zgc:113333	ENSDARG00000038242.4	24h,72h,Adult,Ovary,Testis	1	1	0	0	dre-miR-1	-0.22
ctso	ENSDARG00000052855.1	24h,72h,Adult,Brain,Ovary,Testis	1	1	0	0	dre-miR-1	-0.22
abhd12	ENSDARG00000071004.1	24h,72h,Brain,Testis	1	1	0	0	dre-miR-206	-0.22
abhd12	ENSDARG00000071004.2	72h,Brain	1	1	0	0	dre-miR-206	-0.22
abhd12	ENSDARG00000071004.3	24h,72h,Brain,Testis	1	1	0	0	dre-miR-206	-0.22
abhd12	ENSDARG00000071004.4	72h,Testis	1	1	0	0	dre-miR-206	-0.22
si:ch211-288d18.1	ENSDARG00000011088.4	24h,72h,Adult,Brain,Ovary,Testis	1	0	1	0	dre-miR-1	-0.22
COPE	ENSDARG00000018562.1	24h,72h,Adult,Brain,Ovary,Testis	1	0	1	0	dre-miR-1	-0.22
si:rp71-39b20.3	ENSDARG00000091306.8	Testis	1	0	1	0	dre-miR-1	-0.22
MAGI3 (2 of 2)	ENSDARG00000025974.1	72h,Brain	1	0	1	0	dre-miR-206	-0.22
SPTLC3	ENSDARG00000030743.5	72h,Adult,Testis	3	0	2	1	dre-miR-1	-0.22
kcnf1a	ENSDARG00000027940.1	72h,Adult,Brain,Testis	2	0	1	1	dre-miR-1	-0.22
atp2a2b	ENSDARG00000005122.1	24h,72h,Adult,Brain,Ovary,Testis	2	1	0	1	dre-miR-206	-0.22
dyrk1ab	ENSDARG00000023814.1	24h,72h,Adult,Brain,Ovary,Testis	1	1	0	0	dre-miR-1	-0.22
dyrk1ab	ENSDARG00000023814.3	24h,72h,Adult,Brain,Ovary,Testis	1	1	0	0	dre-miR-1	-0.22
spry4	ENSDARG00000068732.1	24h,72h,Adult,Brain,Ovary,Testis	1	1	0	0	dre-miR-1	-0.22
cdipt	ENSDARG00000070686.1	24h,72h,Adult,Brain,Ovary,Testis	1	1	0	0	dre-miR-1	-0.22
FAM171A2 (2 of 2)	ENSDARG00000079656.1	24h,72h,Adult,Brain,Testis	1	1	0	0	dre-miR-1	-0.22
FAM171A2 (2 of 2)	ENSDARG00000079656.2	24h,72h	1	1	0	0	dre-miR-1	-0.22
ZFP37 (21 of 55)	ENSDARG00000093772.1	24h,72h,Brain,Ovary	1	1	0	0	dre-miR-1	-0.22
pde11al	ENSDARG00000006151.1	Brain,Testis	1	1	0	0	dre-miR-206	-0.22
smarcd3a	ENSDARG00000038786.1	72h,Brain,Testis	1	0	1	0	dre-miR-1	-0.22
ttc1	ENSDARG00000044567.1	72h,Adult,Brain,Ovary,Testis	1	0	1	0	dre-miR-1	-0.22
si:ch1073-459b3.2	ENSDARG00000067825.2	24h,72h,Brain	1	0	1	0	dre-miR-1	-0.22
C20orf27 (2 of 2)	ENSDARG00000087426.5	Brain	1	0	1	0	dre-miR-1	-0.22
DNAJB12 (2 of 3)	ENSDARG00000087473.1	72h,Brain	1	0	1	0	dre-miR-206	-0.22
H6PD	ENSDARG00000060153.1	72h,Adult,Brain	3	1	0	2	dre-miR-1	-0.22
H6PD	ENSDARG00000060153.2	24h,72h,Adult,Brain,Ovary,Testis	3	1	0	2	dre-miR-1	-0.22
ptpn18	ENSDARG00000006308.1	24h,72h,Adult,Brain,Ovary,Testis	3	0	2	1	dre-miR-1	-0.22
atl3	ENSDARG00000004270.5	Adult	2	0	1	1	dre-miR-1	-0.22
si:ch211-131e11.14|si:ch211-131e11.13	ENSDARG052582|092804.2	72h,Adult	2	0	1	1	dre-miR-1	-0.22
alg14	ENSDARG00000039671.1	24h,72h,Adult,Brain,Testis	2	0	0	2	dre-miR-1	-0.22
CABZ01007794.1	ENSDARG00000088655.1	24h,72h,Testis	1	1	0	0	dre-miR-1	-0.22
top3b	ENSDARG00000027586.1	Adult	1	0	1	0	dre-miR-1	-0.22
top3b	ENSDARG00000027586.2	24h,72h,Adult,Brain,Ovary,Testis	1	0	1	0	dre-miR-1	-0.22
tp53inp1	ENSDARG00000028017.1	72h,Brain,Ovary,Testis	1	0	1	0	dre-miR-1	-0.22
SH3BGRL2	ENSDARG00000036878.1	24h,72h,Adult,Brain,Ovary,Testis	1	0	1	0	dre-miR-1	-0.22
tmem68	ENSDARG00000042716.3	72h,Adult,Brain,Ovary,Testis	1	0	1	0	dre-miR-1	-0.22
DCLK1 (1 of 2)	ENSDARG00000074976.3	72h,Adult,Brain,Testis	1	0	1	0	dre-miR-1	-0.22
RNF5	ENSDARG00000075606.3	72h,Adult,Ovary,Testis	1	0	1	0	dre-miR-1	-0.22
blm	ENSDARG00000077089.1	72h,Brain,Ovary,Testis	1	0	1	0	dre-miR-1	-0.22
blm	ENSDARG00000077089.2	24h,72h,Adult,Brain,Ovary,Testis	1	0	1	0	dre-miR-1	-0.22
blm	ENSDARG00000077089.3	Testis	1	0	1	0	dre-miR-1	-0.22
blm	ENSDARG00000077089.4	24h,72h,Adult,Brain,Ovary,Testis	1	0	1	0	dre-miR-1	-0.22
blm	ENSDARG00000077089.5	24h,72h,Adult,Brain,Ovary,Testis	1	0	1	0	dre-miR-1	-0.22
pde4d	ENSDARG00000032761.2	24h,72h,Adult,Brain,Testis	4	2	0	2	dre-miR-206	-0.22
fer	ENSDARG00000012196.2	24h,72h,Adult,Brain,Ovary,Testis	3	2	0	1	dre-miR-1	-0.22
bcar3	ENSDARG00000016981.1	72h	1	1	0	0	dre-miR-1	-0.22
bcar3	ENSDARG00000016981.2	24h,72h,Adult,Brain,Ovary,Testis	1	1	0	0	dre-miR-1	-0.22
ATP6V0A2 (1 of 2)	ENSDARG00000035565.3	Adult	1	1	0	0	dre-miR-1	-0.22
cyp2p6	ENSDARG00000042978.1	72h,Adult,Brain,Ovary,Testis	1	1	0	0	dre-miR-1	-0.22
cyp2p6	ENSDARG00000042978.2	24h,72h,Adult,Brain,Ovary,Testis	1	1	0	0	dre-miR-1	-0.22
NFATC2 (1 of 2)	ENSDARG00000076640.1	Brain,Ovary,Testis	1	1	0	0	dre-miR-1	-0.22
nbr1	ENSDARG00000077297.1	72h	1	1	0	0	dre-miR-206	-0.22
acsl4l	ENSDARG00000010752.4	Ovary	1	0	1	0	dre-miR-1	-0.22
osbpl1a	ENSDARG00000011281.2	24h,72h,Brain,Testis	1	0	1	0	dre-miR-1	-0.22
cyp46a4	ENSDARG00000039492.2	Adult,Ovary,Testis	1	0	1	0	dre-miR-1	-0.22
fli1b	ENSDARG00000040080.1	24h,72h,Adult,Brain,Ovary,Testis	1	0	1	0	dre-miR-1	-0.22
slc6a1	ENSDARG00000041205.1	Ovary,Testis	1	0	1	0	dre-miR-1	-0.22
HYAL4	ENSDARG00000051823.1	24h,72h,Adult,Testis	1	0	1	0	dre-miR-1	-0.22
HYAL4	ENSDARG00000051823.2	72h,Adult,Brain,Ovary,Testis	1	0	1	0	dre-miR-1	-0.22
HYAL4	ENSDARG00000051823.3	72h,Brain,Ovary	1	0	1	0	dre-miR-1	-0.22
CU019624.1	ENSDARG00000058804.3	Adult,Ovary	1	0	1	0	dre-miR-1	-0.22
zmynd8	ENSDARG00000007601.1	72h,Adult,Brain,Ovary,Testis	1	0	1	0	dre-miR-206	-0.22
mipa	ENSDARG00000037285.3	24h,72h,Adult,Ovary,Testis	1	0	1	0	dre-miR-206	-0.22
itgb1a	ENSDARG00000071863.1	24h,72h,Adult,Brain,Ovary,Testis	2	1	1	0	dre-miR-1	-0.22
itgb1a	ENSDARG00000071863.2	24h,Ovary	2	1	1	0	dre-miR-1	-0.22
itgb1a	ENSDARG00000071863.3	24h,72h	2	1	1	0	dre-miR-1	-0.22
CABZ01081674.1	ENSDARG00000077989.3	Testis	2	0	0	2	dre-miR-1	-0.22
C5H9orf86 (2 of 2)	ENSDARG00000079046.2	24h,72h,Adult,Brain,Ovary,Testis	2	0	0	2	dre-miR-206	-0.22
camkk1	ENSDARG00000035452.3	72h,Ovary,Testis	1	1	0	0	dre-miR-1	-0.22
ptprga	ENSDARG00000045006.2	72h	1	1	0	0	dre-miR-1	-0.22
slc4a1a	ENSDARG00000012881.1	24h,72h,Adult,Brain,Ovary,Testis	1	0	1	0	dre-miR-1	-0.22
slc4a1a	ENSDARG00000012881.2	24h,Adult	1	0	1	0	dre-miR-1	-0.22
hps1	ENSDARG00000026170.2	24h,Ovary,Testis	1	0	1	0	dre-miR-1	-0.22
prkab1b	ENSDARG00000046143.1	Brain	1	0	1	0	dre-miR-1	-0.22
cxcl14	ENSDARG00000056627.4	Adult,Ovary,Testis	1	0	1	0	dre-miR-1	-0.22
C20orf27 (2 of 2)	ENSDARG00000087426.1	24h,72h,Adult,Brain,Ovary,Testis	1	0	1	0	dre-miR-1	-0.22
C20orf27 (2 of 2)	ENSDARG00000087426.2	Adult	1	0	1	0	dre-miR-1	-0.22
C20orf27 (2 of 2)	ENSDARG00000087426.3	24h,72h,Adult,Brain,Ovary,Testis	1	0	1	0	dre-miR-1	-0.22
C20orf27 (2 of 2)	ENSDARG00000087426.4	Brain,Testis	1	0	1	0	dre-miR-1	-0.22
st3gal3b	ENSDARG00000015252.1	72h,Brain,Testis	2	2	0	0	dre-miR-206	-0.22
TBC1D24	ENSDARG00000069339.1	24h,72h,Adult,Brain,Ovary,Testis	2	1	0	1	dre-miR-1	-0.22
TBC1D24	ENSDARG00000069339.2	Ovary	2	1	0	1	dre-miR-1	-0.22
si:dkeyp-100h4.1	ENSDARG00000078167.5	Ovary,Testis	1	1	0	0	dre-miR-1	-0.22
CDH4	ENSDARG00000015002.3	72h,Brain,Testis	1	0	1	0	dre-miR-1	-0.22
NACC1	ENSDARG00000078238.1	72h,Brain	1	0	1	0	dre-miR-1	-0.22
NACC1	ENSDARG00000078238.2	24h,72h,Adult,Brain,Ovary,Testis	1	0	1	0	dre-miR-1	-0.22
NACC1	ENSDARG00000078238.3	72h,Ovary,Testis	1	0	1	0	dre-miR-1	-0.22
CR855996.1	ENSDARG00000079235.2	24h,72h,Adult,Brain,Ovary,Testis	1	0	1	0	dre-miR-1	-0.22
FKBP15 (4 of 4)	ENSDARG00000095142.1	72h,Adult	1	0	1	0	dre-miR-1	-0.22
FKBP15 (4 of 4)	ENSDARG00000095142.2	24h,72h,Adult,Brain,Testis	1	0	1	0	dre-miR-1	-0.22
FKBP15 (4 of 4)	ENSDARG00000095142.3	24h,72h,Testis	1	0	1	0	dre-miR-1	-0.22
FKBP15 (4 of 4)	ENSDARG00000095142.4	24h,72h,Testis	1	0	1	0	dre-miR-1	-0.22
tmem198b	ENSDARG00000034685.1	24h,72h	2	1	0	1	dre-miR-1	-0.22
gabpb2b	ENSDARG00000054344.1	24h,72h,Adult,Brain,Ovary,Testis	1	1	0	0	dre-miR-1	-0.22
pld1b	ENSDARG00000057125.1	24h,72h,Adult,Brain,Ovary,Testis	1	1	0	0	dre-miR-1	-0.22
im:7160159	ENSDARG00000091625.1	24h,72h,Adult,Brain,Testis	1	1	0	0	dre-miR-1	-0.22
si:dkey-69c19.1	ENSDARG00000089318.1	72h,Adult,Testis	1	1	0	0	dre-miR-206	-0.22
ppap2c	ENSDARG00000028896.1	72h,Adult,Brain	1	0	1	0	dre-miR-1	-0.22
HRSP12	ENSDARG00000035882.5	24h,72h,Adult,Brain,Ovary,Testis	1	0	1	0	dre-miR-1	-0.22
fbxo7	ENSDARG00000059115.1	Brain	1	0	1	0	dre-miR-1	-0.22
fbxo7	ENSDARG00000059115.2	24h,72h,Adult,Brain,Ovary,Testis	1	0	1	0	dre-miR-1	-0.22
PCLO (1 of 2)	ENSDARG00000063299.1	24h,72h,Adult,Brain,Ovary,Testis	1	0	1	0	dre-miR-1	-0.22
SGSM1 (1 of 2)	ENSDARG00000075376.2	Ovary,Testis	1	0	1	0	dre-miR-1	-0.22
nap1l1	ENSDARG00000002400.1	72h,Adult,Brain,Ovary,Testis	2	0	2	0	dre-miR-1	-0.22
CORIN (1 of 2)	ENSDARG00000076412.2	24h,72h,Adult,Brain,Ovary,Testis	2	0	1	1	dre-miR-206	-0.22
mpp5a	ENSDARG00000006272.1	24h,72h,Adult,Brain,Ovary,Testis	1	1	0	0	dre-miR-1	-0.22
mpp5a	ENSDARG00000006272.2	24h,72h,Adult,Brain,Ovary,Testis	1	1	0	0	dre-miR-1	-0.22
fn1b	ENSDARG00000006526.2	72h,Adult,Brain,Ovary,Testis	1	1	0	0	dre-miR-1	-0.22
plxna3	ENSDARG00000007172.1	Adult	1	1	0	0	dre-miR-1	-0.22
plxna3	ENSDARG00000007172.2	24h,72h,Adult,Brain,Ovary,Testis	1	1	0	0	dre-miR-1	-0.22
plxna3	ENSDARG00000007172.3	72h,Adult,Brain,Ovary	1	1	0	0	dre-miR-1	-0.22
plxna3	ENSDARG00000007172.4	Adult	1	1	0	0	dre-miR-1	-0.22
METTL18	ENSDARG00000074588.10	24h,72h,Brain,Testis	1	1	0	0	dre-miR-1	-0.22
METTL18	ENSDARG00000074588.9	24h,72h,Brain,Testis	1	1	0	0	dre-miR-1	-0.22
eif4eb	ENSDARG00000013274.3	24h,72h,Adult,Brain,Ovary,Testis	1	0	1	0	dre-miR-1	-0.22
mmp2	ENSDARG00000017676.1	24h,72h,Adult,Brain,Ovary,Testis	1	0	1	0	dre-miR-1	-0.22
SLC16A3 (1 of 2)	ENSDARG00000028583.3	Adult,Brain	1	0	1	0	dre-miR-1	-0.22
hyi	ENSDARG00000030166.1	24h,72h,Adult,Brain,Ovary,Testis	1	0	1	0	dre-miR-1	-0.22
wu:fd44f01	ENSDARG00000089230.1	24h,72h,Brain,Testis	1	0	1	0	dre-miR-1	-0.22
wu:fd44f01	ENSDARG00000089230.2	Testis	1	0	1	0	dre-miR-1	-0.22
wu:fd44f01	ENSDARG00000089230.3	Adult,Brain,Ovary,Testis	1	0	1	0	dre-miR-1	-0.22
wu:fd44f01	ENSDARG00000089230.4	24h,72h,Adult,Brain,Ovary,Testis	1	0	1	0	dre-miR-1	-0.22
wu:fd44f01	ENSDARG00000089230.5	72h,Adult,Brain,Ovary,Testis	1	0	1	0	dre-miR-1	-0.22
hs6st2	ENSDARG00000012025.2	72h,Adult,Brain,Ovary,Testis	1	0	1	0	dre-miR-206	-0.22
NFATC3 (1 of 2)	ENSDARG00000076297.1	24h,72h,Adult,Brain,Ovary,Testis	2	2	0	0	dre-miR-1	-0.22
NFATC3 (1 of 2)	ENSDARG00000076297.2	72h,Adult,Testis	2	2	0	0	dre-miR-1	-0.22
NFATC3 (1 of 2)	ENSDARG00000076297.3	24h,72h,Adult,Testis	2	2	0	0	dre-miR-1	-0.22
BX323449.2	ENSDARG00000071879.1	24h,72h,Adult,Brain,Ovary,Testis	2	0	1	1	dre-miR-1	-0.22
BX323449.2	ENSDARG00000071879.2	Adult	2	0	1	1	dre-miR-1	-0.22
fasn	ENSDARG00000087657.2	72h	2	0	1	1	dre-miR-1	-0.22
zmym2	ENSDARG00000027353.2	72h,Adult,Ovary,Testis	1	1	0	0	dre-miR-1	-0.22
tnika	ENSDARG00000056218.1	24h,72h,Adult,Brain,Ovary,Testis	1	1	0	0	dre-miR-1	-0.22
ildr2	ENSDARG00000014180.2	24h,72h,Adult,Brain,Ovary,Testis	1	0	1	0	dre-miR-1	-0.22
ODZ2 (1 of 2)	ENSDARG00000037122.2	72h	1	0	1	0	dre-miR-1	-0.22
CGN (2 of 2)	ENSDARG00000058690.1	24h,72h,Adult,Brain,Ovary,Testis	1	0	1	0	dre-miR-1	-0.22
HIPK3 (1 of 2)	ENSDARG00000062082.7	24h,72h,Adult,Brain,Ovary,Testis	1	0	1	0	dre-miR-1	-0.22
si:ch211-191a16.3	ENSDARG00000077673.1	72h,Adult	1	0	1	0	dre-miR-1	-0.22
ormdl3	ENSDARG00000025555.4	Testis	2	1	0	1	dre-miR-1	-0.21
hmbox1a	ENSDARG00000027082.1	24h,72h,Brain,Ovary,Testis	2	0	2	0	dre-miR-1	-0.21
glyr1	ENSDARG00000037897.2	24h	2	0	1	1	dre-miR-206	-0.21
CU633991.1	ENSDARG00000086314.1	72h,Adult,Brain,Ovary,Testis	1	1	0	0	dre-miR-1	-0.21
CU633991.1	ENSDARG00000086314.2	72h,Adult,Brain	1	1	0	0	dre-miR-1	-0.21
cyb561	ENSDARG00000038176.2	Brain,Testis	2	0	1	1	dre-miR-206	-0.21
HECW1 (1 of 3)	ENSDARG00000090795.2	Brain,Testis	2	0	1	1	dre-miR-206	-0.21
cacng7a	ENSDARG00000063006.1	Brain,Testis	2	0	0	2	dre-miR-1	-0.21
rpe	ENSDARG00000005251.1	72h	1	1	0	0	dre-miR-1	-0.21
BRDT	ENSDARG00000020076.1	24h,72h,Adult,Brain,Ovary,Testis	1	1	0	0	dre-miR-1	-0.21
BRDT	ENSDARG00000020076.2	Adult,Ovary,Testis	1	1	0	0	dre-miR-1	-0.21
BRDT	ENSDARG00000020076.3	72h,Ovary	1	1	0	0	dre-miR-1	-0.21
pgm2l1	ENSDARG00000014704.1	24h,72h,Adult,Brain,Ovary,Testis	1	0	1	0	dre-miR-1	-0.21
tmem68	ENSDARG00000042716.2	24h,72h,Adult,Brain,Ovary,Testis	1	0	1	0	dre-miR-1	-0.21
cic	ENSDARG00000055502.3	24h,72h,Adult,Brain,Ovary,Testis	2	0	1	1	dre-miR-206	-0.21
cdh6	ENSDARG00000014522.3	24h,72h,Brain,Testis	1	1	0	0	dre-miR-1	-0.21
ZNRF4	ENSDARG00000017636.1	72h,Adult,Brain,Ovary,Testis	1	1	0	0	dre-miR-1	-0.21
ZNRF4	ENSDARG00000017636.2	Ovary,Testis	1	1	0	0	dre-miR-1	-0.21
NHSL2 (1 of 2)	ENSDARG00000089066.1	24h,72h,Adult,Brain,Ovary,Testis	1	1	0	0	dre-miR-1	-0.21
NHSL2 (1 of 2)	ENSDARG00000089066.2	24h,72h,Adult	1	1	0	0	dre-miR-1	-0.21
NHSL2 (1 of 2)	ENSDARG00000089066.3	24h,72h	1	1	0	0	dre-miR-1	-0.21
NHSL2 (1 of 2)	ENSDARG00000089066.4	24h,72h	1	1	0	0	dre-miR-1	-0.21
cry5	ENSDARG00000019498.3	24h,72h,Adult,Brain,Ovary,Testis	1	0	1	0	dre-miR-1	-0.21
gpr56	ENSDARG00000027222.2	24h,Adult	1	0	1	0	dre-miR-1	-0.21
ldlr	ENSDARG00000029476.1	72h,Adult,Brain,Testis	1	0	1	0	dre-miR-1	-0.21
si:dkey-238c7.16	ENSDARG00000069537.1	24h,72h,Adult,Brain,Ovary,Testis	1	0	1	0	dre-miR-1	-0.21
papss2a	ENSDARG00000071021.1	24h,72h,Adult,Brain,Ovary,Testis	1	0	1	0	dre-miR-1	-0.21
papss2a	ENSDARG00000071021.2	72h,Ovary	1	0	1	0	dre-miR-1	-0.21
rab8b	ENSDARG00000068628.1	24h,72h,Adult,Brain,Ovary,Testis	1	0	1	0	dre-miR-206	-0.21
rab8b	ENSDARG00000068628.2	72h,Ovary	1	0	1	0	dre-miR-206	-0.21
rab8b	ENSDARG00000068628.3	72h,Adult,Ovary,Testis	1	0	1	0	dre-miR-206	-0.21
trpm3	ENSDARG00000039181.1	72h,Adult,Brain,Ovary,Testis	3	0	3	0	dre-miR-206	-0.21
cdh6	ENSDARG00000014522.1	24h,72h,Brain	1	1	0	0	dre-miR-1	-0.21
cdh6	ENSDARG00000014522.2	72h	1	1	0	0	dre-miR-1	-0.21
CRY2 (1 of 2)	ENSDARG00000024049.2	72h,Brain,Testis	1	1	0	0	dre-miR-1	-0.21
ppp4r2a	ENSDARG00000026540.3	Adult,Brain	1	1	0	0	dre-miR-1	-0.21
C4H7orf58|wnt16	ENSDARG045747|094973.2	Brain	1	1	0	0	dre-miR-1	-0.21
C25H12orf29	ENSDARG00000045785.1	72h,Brain,Testis	1	0	1	0	dre-miR-1	-0.21
C25H12orf29	ENSDARG00000045785.2	72h,Brain	1	0	1	0	dre-miR-1	-0.21
C25H12orf29	ENSDARG00000045785.3	24h,72h,Brain,Testis	1	0	1	0	dre-miR-1	-0.21
C25H12orf29	ENSDARG00000045785.4	72h,Adult,Brain	1	0	1	0	dre-miR-1	-0.21
C25H12orf29	ENSDARG00000045785.5	Adult,Brain,Testis	1	0	1	0	dre-miR-1	-0.21
C25H12orf29	ENSDARG00000045785.6	Adult,Ovary,Testis	1	0	1	0	dre-miR-1	-0.21
C25H12orf29	ENSDARG00000045785.7	24h,72h,Adult,Brain,Ovary,Testis	1	0	1	0	dre-miR-1	-0.21
C25H12orf29	ENSDARG00000045785.8	Adult,Ovary,Testis	1	0	1	0	dre-miR-1	-0.21
pex2	ENSDARG00000062421.1	72h,Brain,Ovary,Testis	1	0	1	0	dre-miR-1	-0.21
TSHZ3 (2 of 2)	ENSDARG00000087394.1	Brain,Testis	1	0	1	0	dre-miR-1	-0.21
si:ch211-120p12.3	ENSDARG00000079473.1	24h,72h,Adult,Brain,Ovary,Testis	2	1	0	1	dre-miR-1	-0.21
si:ch211-120p12.3	ENSDARG00000079473.2	24h,72h	2	1	0	1	dre-miR-1	-0.21
ggcx	ENSDARG00000067805.1	24h,72h,Adult,Brain,Ovary,Testis	2	0	1	1	dre-miR-1	-0.21
ggcx	ENSDARG00000067805.2	24h,72h,Adult,Testis	2	0	1	1	dre-miR-1	-0.21
ggcx	ENSDARG00000067805.3	72h,Adult,Brain,Ovary,Testis	2	0	1	1	dre-miR-1	-0.21
HIVEP2 (2 of 2)	ENSDARG00000018773.2	24h,72h,Adult,Brain,Testis	1	1	0	0	dre-miR-1	-0.21
pcdh17	ENSDARG00000027041.3	72h,Adult	1	1	0	0	dre-miR-1	-0.21
FP245471.1	ENSDARG00000079161.1	24h,72h,Adult,Brain,Ovary,Testis	1	1	0	0	dre-miR-1	-0.21
HRSP12	ENSDARG00000035882.4	Testis	1	0	1	0	dre-miR-1	-0.21
ccr12.3	ENSDARG00000038541.1	24h,72h,Adult,Brain,Ovary,Testis	1	0	1	0	dre-miR-1	-0.21
ccr12.3	ENSDARG00000038541.2	Brain,Ovary,Testis	1	0	1	0	dre-miR-1	-0.21
mrps34	ENSDARG00000057910.1	Brain,Testis	1	0	1	0	dre-miR-1	-0.21
galnt1	ENSDARG00000061335.1	Brain	1	0	1	0	dre-miR-1	-0.21
RUNDC1	ENSDARG00000091962.1	24h,72h,Adult,Brain,Ovary,Testis	1	0	1	0	dre-miR-1	-0.21
appl2	ENSDARG00000078139.2	72h,Adult	2	1	0	1	dre-miR-206	-0.21
cav2	ENSDARG00000052000.1	24h,72h,Adult,Brain,Ovary,Testis	2	0	1	1	dre-miR-1	-0.21
pvrl1b	ENSDARG00000086034.2	24h,72h,Adult,Brain,Ovary,Testis	1	1	0	0	dre-miR-206	-0.21
glulb	ENSDARG00000017339.2	24h,72h,Brain,Testis	1	0	1	0	dre-miR-1	-0.21
hps1	ENSDARG00000026170.1	24h,72h,Adult,Brain,Ovary,Testis	1	0	1	0	dre-miR-1	-0.21
HRSP12	ENSDARG00000035882.1	Brain,Testis	1	0	1	0	dre-miR-1	-0.21
HRSP12	ENSDARG00000035882.2	24h,72h,Adult,Brain,Testis	1	0	1	0	dre-miR-1	-0.21
HRSP12	ENSDARG00000035882.3	24h,72h,Adult,Brain,Ovary,Testis	1	0	1	0	dre-miR-1	-0.21
lrtm2	ENSDARG00000045483.3	72h,Adult,Brain	1	0	1	0	dre-miR-1	-0.21
ccng2	ENSDARG00000017602.1	72h,Brain,Ovary,Testis	1	1	0	0	dre-miR-1	-0.21
B4GALNT3 (1 of 3)	ENSDARG00000058939.1	24h,72h,Adult,Brain,Ovary,Testis	1	1	0	0	dre-miR-1	-0.21
chpfa	ENSDARG00000078392.1	24h,72h,Adult,Brain,Ovary,Testis	1	1	0	0	dre-miR-1	-0.21
slc26a1	ENSDARG00000029832.1	24h,72h,Adult,Brain,Testis	1	0	1	0	dre-miR-1	-0.21
snap29	ENSDARG00000038518.6	Ovary,Testis	1	0	1	0	dre-miR-1	-0.21
zgc:110143	ENSDARG00000038784.3	72h,Adult,Brain,Ovary,Testis	1	0	1	0	dre-miR-1	-0.21
gmpr2	ENSDARG00000061301.3	24h,72h,Adult,Brain,Ovary,Testis	1	0	1	0	dre-miR-1	-0.21
uggt2	ENSDARG00000062089.4	Ovary	1	0	1	0	dre-miR-1	-0.21
C12orf32	ENSDARG00000091640.3	72h	1	0	1	0	dre-miR-1	-0.21
SPTLC3	ENSDARG00000030743.4	72h	3	0	2	1	dre-miR-1	-0.21
nt5e	ENSDARG00000071017.1	72h,Adult,Testis	2	0	2	0	dre-miR-1	-0.21
SGSM2	ENSDARG00000063307.4	24h,72h,Brain,Testis	2	2	0	0	dre-miR-1	-0.21
ptbp1a	ENSDARG00000019362.1	72h,Testis	2	0	0	2	dre-miR-1	-0.21
ptbp1a	ENSDARG00000019362.2	24h,72h,Adult,Brain,Ovary,Testis	2	0	0	2	dre-miR-1	-0.21
CR790377.1	ENSDARG00000040430.1	24h,72h,Adult,Brain,Ovary,Testis	1	1	0	0	dre-miR-1	-0.21
CR388231.1	ENSDARG00000076443.1	72h,Adult,Brain,Testis	1	1	0	0	dre-miR-1	-0.21
PLCG2 (2 of 2)	ENSDARG00000092862.1	72h,Adult,Ovary,Testis	1	1	0	0	dre-miR-1	-0.21
cldn15b	ENSDARG00000067678.1	72h,Adult,Testis	1	0	1	0	dre-miR-1	-0.21
AL929007.1	ENSDARG00000071353.1	24h,72h	2	1	0	1	dre-miR-1	-0.21
CLMP	ENSDARG00000003145.1	72h,Brain,Testis	2	0	1	1	dre-miR-206	-0.21
CLMP	ENSDARG00000003145.2	24h,72h,Testis	2	0	1	1	dre-miR-206	-0.21
APBB3	ENSDARG00000053771.1	24h,72h,Adult,Brain,Testis	1	1	0	0	dre-miR-1	-0.21
APBB3	ENSDARG00000053771.2	Testis	1	1	0	0	dre-miR-1	-0.21
APBB3	ENSDARG00000053771.3	Testis	1	1	0	0	dre-miR-1	-0.21
APBB3	ENSDARG00000053771.4	72h,Testis	1	1	0	0	dre-miR-1	-0.21
zgc:64022	ENSDARG00000070705.1	24h,72h,Adult,Brain,Ovary,Testis	1	1	0	0	dre-miR-206	-0.21
pak4	ENSDARG00000018110.3	72h	1	0	1	0	dre-miR-1	-0.21
trpc5b	ENSDARG00000060837.1	72h,Brain	1	0	1	0	dre-miR-1	-0.21
ANGPT4	ENSDARG00000076787.1	24h,72h,Adult,Brain,Ovary,Testis	2	0	1	1	dre-miR-1	-0.21
st6galnac4	ENSDARG00000043897.1	24h,72h,Adult,Brain,Ovary,Testis	1	1	0	0	dre-miR-1	-0.21
st6galnac4	ENSDARG00000043897.2	72h,Adult	1	1	0	0	dre-miR-1	-0.21
acss3	ENSDARG00000032218.3	24h,72h,Adult,Brain,Ovary,Testis	1	0	1	0	dre-miR-1	-0.21
arr3a	ENSDARG00000056511.1	72h,Adult	1	0	1	0	dre-miR-1	-0.21
arr3a	ENSDARG00000056511.2	24h	1	0	1	0	dre-miR-1	-0.21
arr3a	ENSDARG00000056511.3	24h,72h,Adult,Brain,Ovary,Testis	1	0	1	0	dre-miR-1	-0.21
slc25a21	ENSDARG00000060564.1	72h,Adult,Brain,Ovary,Testis	1	0	1	0	dre-miR-1	-0.21
slc25a21	ENSDARG00000060564.2	72h,Adult,Ovary	1	0	1	0	dre-miR-1	-0.21
rragc	ENSDARG00000069829.5	Adult,Ovary	1	0	1	0	dre-miR-1	-0.21
slc38a10	ENSDARG00000077081.3	24h,Adult,Brain,Ovary	1	0	1	0	dre-miR-1	-0.21
slc38a10	ENSDARG00000077081.4	24h,72h,Adult,Ovary,Testis	1	0	1	0	dre-miR-1	-0.21
slc38a10	ENSDARG00000077081.5	Ovary	1	0	1	0	dre-miR-1	-0.21
nudt5	ENSDARG00000078073.1	24h,72h,Adult,Brain,Ovary,Testis	1	0	1	0	dre-miR-206	-0.21
fer	ENSDARG00000012196.1	24h,72h,Adult,Brain,Ovary,Testis	3	2	0	1	dre-miR-1	-0.21
si:ch211-284e13.5	ENSDARG00000094725.2	24h,72h,Adult,Brain,Ovary,Testis	2	1	0	1	dre-miR-1	-0.2
MTMR8	ENSDARG00000008592.1	Brain	1	0	1	0	dre-miR-1	-0.2
MTMR8	ENSDARG00000008592.2	24h,72h,Adult,Brain,Ovary,Testis	1	0	1	0	dre-miR-1	-0.2
MTMR8	ENSDARG00000008592.3	Ovary	1	0	1	0	dre-miR-1	-0.2
MTMR8	ENSDARG00000008592.4	Ovary	1	0	1	0	dre-miR-1	-0.2
hoxc6b	ENSDARG00000046045.1	72h	1	0	1	0	dre-miR-1	-0.2
hoxc6b	ENSDARG00000046045.2	72h,Adult,Brain,Ovary,Testis	1	0	1	0	dre-miR-1	-0.2
hoxc6b	ENSDARG00000046045.3	24h,72h,Adult,Ovary,Testis	1	0	1	0	dre-miR-1	-0.2
grhl2a	ENSDARG00000058342.1	24h,72h,Adult,Brain,Ovary,Testis	1	0	1	0	dre-miR-1	-0.2
ttll9	ENSDARG00000062806.1	Testis	1	0	1	0	dre-miR-1	-0.2
ttll9	ENSDARG00000062806.2	72h,Adult,Brain,Ovary,Testis	1	0	1	0	dre-miR-1	-0.2
ttll9	ENSDARG00000062806.3	Ovary,Testis	1	0	1	0	dre-miR-1	-0.2
ttll9	ENSDARG00000062806.4	Ovary,Testis	1	0	1	0	dre-miR-1	-0.2
SEMA4C	ENSDARG00000079611.1	24h,72h,Adult,Brain,Ovary,Testis	1	0	1	0	dre-miR-1	-0.2
SEMA4C	ENSDARG00000079611.2	24h	1	0	1	0	dre-miR-1	-0.2
SEMA4C	ENSDARG00000079611.3	24h,72h	1	0	1	0	dre-miR-1	-0.2
SEMA4C	ENSDARG00000079611.4	72h,Testis	1	0	1	0	dre-miR-1	-0.2
dfnb31b	ENSDARG00000068166.1	72h,Brain	3	0	1	2	dre-miR-1	-0.2
dpysl5a	ENSDARG00000011141.1	24h,72h,Adult,Brain,Ovary,Testis	2	0	1	1	dre-miR-206	-0.2
clcn3	ENSDARG00000003269.5	24h,72h,Adult,Ovary,Testis	1	1	0	0	dre-miR-1	-0.2
ugt5a5	ENSDARG00000051805.1	24h,72h,Adult,Brain,Ovary,Testis	1	1	0	0	dre-miR-1	-0.2
RC3H1 (1 of 2)	ENSDARG00000063182.1	24h,72h,Adult,Brain,Ovary,Testis	1	1	0	0	dre-miR-1	-0.2
RC3H1 (1 of 2)	ENSDARG00000063182.2	Brain,Ovary	1	1	0	0	dre-miR-1	-0.2
RC3H1 (1 of 2)	ENSDARG00000063182.3	72h	1	1	0	0	dre-miR-1	-0.2
NFATC3 (1 of 2)	ENSDARG00000076297.4	24h,Adult,Ovary	1	1	0	0	dre-miR-1	-0.2
[truncated: 6,972 more rows]

## Sheet: mouse target prediction
Mouse | miR-1-3p/206-3p
731 transcripts with conserved sites, containing a total of 800 conserved sites and 308 poorly conserved sites.
Genes with only poorly conserved sites are not shown.
The table shows at most one transcript per gene, selected for being the most prevalent, based on 3P-seq tags (or the one with the longest 3' UTR, in case of a tie).
Target gene	Representative transcript	Gene name	Number of 3P-seq tags supporting UTR + 5	Conserved sites				Poorly conserved sites				6mer sites	Representative miRNA	Cumulative weighted context++ score	Total context++ score	Aggregate PCT
				total	8mer	7mer-m8	7mer-A1	total	8mer	7mer-m8	7mer-A1
Serp1	ENSMUST00000029385.7	stress-associated endoplasmic reticulum protein 1	4897	3	0	0	3	1	0	1	0	1	mmu-miR-1a-3p	-1.02	-1.1	0.97
Fam150b	ENSMUST00000067087.6	family with sequence similarity 150, member B	43	1	1	0	0	1	1	0	0	0	mmu-miR-1a-3p	-0.96	-0.96	< 0.1
Coro1c	ENSMUST00000004646.7	coronin, actin binding protein 1C	1410	2	2	0	0	1	0	0	1	0	mmu-miR-206-3p	-0.87	-0.87	0.94
Sri	ENSMUST00000088786.5	sorcin	2933	1	1	0	0	1	1	0	0	1	mmu-miR-1a-3p	-0.75	-1.11	0.9
Tmsb4x	ENSMUST00000112172.3	thymosin, beta 4, X chromosome	714	1	1	0	0	0	0	0	0	0	mmu-miR-206-3p	-0.74	-0.79	0.85
Gja1	ENSMUST00000068581.7	gap junction protein, alpha 1	1887	2	2	0	0	0	0	0	0	0	mmu-miR-1a-3p	-0.71	-0.72	> 0.99
Tpm4	ENSMUST00000003575.9	tropomyosin 4	2694	1	1	0	0	2	0	1	1	0	mmu-miR-206-3p	-0.7	-0.71	0.65
Pgrmc1	ENSMUST00000073339.6	progesterone receptor membrane component 1	306	1	1	0	0	0	0	0	0	1	mmu-miR-1a-3p	-0.7	-0.76	0.72
Bscl2	ENSMUST00000171649.2	Berardinelli-Seip congenital lipodystrophy 2 homolog (seipin)	1251	1	1	0	0	0	0	0	0	0	mmu-miR-206-3p	-0.67	-0.68	0.25
Pirt	ENSMUST00000123434.2	phosphoinositide-interacting regulator of transient receptor potential channels	22	1	1	0	0	4	1	2	1	2	mmu-miR-1a-3p	-0.66	-0.7	0.75
Cxcl11	ENSMUST00000077820.5	chemokine (C-X-C motif) ligand 11	26	1	0	1	0	1	0	1	0	0	mmu-miR-1a-3p	-0.66	-0.66	0.53
Ip6k2	ENSMUST00000085018.4	inositol hexaphosphate kinase 2	542	1	1	0	0	0	0	0	0	0	mmu-miR-1a-3p	-0.66	-0.66	0.88
Slc44a1	ENSMUST00000107651.3	solute carrier family 44, member 1	2727	2	2	0	0	1	0	0	1	1	mmu-miR-206-3p	-0.64	-0.64	0.91
Srsf9	ENSMUST00000031513.8	serine/arginine-rich splicing factor 9	4443	1	1	0	0	0	0	0	0	0	mmu-miR-1a-3p	-0.64	-0.64	0.93
Ptplad1	ENSMUST00000036615.5	protein tyrosine phosphatase-like A domain containing 1	345	2	1	1	0	0	0	0	0	0	mmu-miR-206-3p	-0.63	-0.67	0.89
Eif1ax	ENSMUST00000087143.6	eukaryotic translation initiation factor 1A, X-linked	4834	1	1	0	0	0	0	0	0	1	mmu-miR-1a-3p	-0.62	-0.67	0.91
Mea1	ENSMUST00000002845.6	male enhanced antigen 1	69	1	1	0	0	0	0	0	0	0	mmu-miR-1a-3p	-0.62	-0.62	< 0.1
Mmd	ENSMUST00000004050.6	monocyte to macrophage differentiation-associated	7036	2	1	0	1	0	0	0	0	0	mmu-miR-1a-3p	-0.62	-0.62	0.98
Rit2	ENSMUST00000153060.2	Ras-like without CAAX 2	5	1	1	0	0	0	0	0	0	0	mmu-miR-1a-3p	-0.61	-0.61	0.85
Ndrg3	ENSMUST00000069600.7	N-myc downstream regulated gene 3	139	1	1	0	0	0	0	0	0	1	mmu-miR-1a-3p	-0.59	-0.6	0.84
Ets1	ENSMUST00000184887.1	E26 avian leukemia oncogene 1, 5' domain	870	1	1	0	0	3	1	1	1	0	mmu-miR-206-3p	-0.59	-0.66	0.91
Ppib	ENSMUST00000034947.5	peptidylprolyl isomerase B	19866	1	1	0	0	0	0	0	0	0	mmu-miR-206-3p	-0.59	-0.59	0.66
Bdnf	ENSMUST00000053317.6	brain derived neurotrophic factor	576	2	0	2	0	1	0	1	0	0	mmu-miR-1a-3p	-0.58	-0.7	0.97
E2f5	ENSMUST00000029069.7	E2F transcription factor 5	448	1	1	0	0	0	0	0	0	0	mmu-miR-1a-3p	-0.57	-0.57	0.82
Smim14	ENSMUST00000139122.2	small integral membrane protein 14	3795	1	1	0	0	0	0	0	0	0	mmu-miR-1a-3p	-0.56	-0.57	0.92
Unc50	ENSMUST00000027285.7	unc-50 homolog (C. elegans)	833	1	0	1	0	0	0	0	0	0	mmu-miR-206-3p	-0.55	-0.55	0.81
Ust	ENSMUST00000061601.7	uronyl-2-sulfotransferase	137	2	1	1	0	0	0	0	0	3	mmu-miR-1a-3p	-0.54	-0.58	0.95
Anxa2	ENSMUST00000034756.9	annexin A2	11253	1	1	0	0	0	0	0	0	0	mmu-miR-206-3p	-0.54	-0.54	0.92
Caap1	ENSMUST00000030313.8	caspase activity and apoptosis inhibitor 1	253	1	1	0	0	0	0	0	0	0	mmu-miR-1a-3p	-0.53	-0.55	0.33
Hnrnpu	ENSMUST00000037748.8	heterogeneous nuclear ribonucleoprotein U	31081	1	1	0	0	0	0	0	0	0	mmu-miR-1a-3p	-0.53	-0.55	0.93
Tmem243	ENSMUST00000115365.1	transmembrane protein 243, mitochondrial	1050	1	1	0	0	0	0	0	0	0	mmu-miR-1a-3p	-0.52	-0.53	0.6
Gnpda2	ENSMUST00000031117.7	glucosamine-6-phosphate deaminase 2	294	1	1	0	0	0	0	0	0	1	mmu-miR-1a-3p	-0.52	-0.54	0.91
D6Wsu163e	ENSMUST00000032497.3	DNA segment, Chr 6, Wayne State University 163, expressed	490	1	1	0	0	1	0	1	0	1	mmu-miR-1a-3p	-0.51	-0.67	0.48
Mon2	ENSMUST00000073792.4	MON2 homolog (yeast)	2395	1	1	0	0	0	0	0	0	0	mmu-miR-1a-3p	-0.51	-0.53	0.93
Abhd2	ENSMUST00000037315.7	abhydrolase domain containing 2	633	1	0	1	0	4	0	2	2	0	mmu-miR-1a-3p	-0.5	-0.6	0.87
Dgke	ENSMUST00000107894.2	diacylglycerol kinase, epsilon	182	1	0	1	0	2	1	0	1	0	mmu-miR-206-3p	-0.49	-0.61	0.41
Mal2	ENSMUST00000025356.2	mal, T cell differentiation protein 2	681	1	1	0	0	0	0	0	0	0	mmu-miR-206-3p	-0.49	-0.49	0.18
Elof1	ENSMUST00000166335.1	elongation factor 1 homolog (ELF1, S. cerevisiae)	1879	1	1	0	0	0	0	0	0	1	mmu-miR-206-3p	-0.49	-0.51	0.61
Snx2	ENSMUST00000037850.5	sorting nexin 2	3943	1	0	1	0	0	0	0	0	0	mmu-miR-206-3p	-0.49	-0.49	0.85
Pax3	ENSMUST00000087086.6	paired box 3	5	2	0	2	0	0	0	0	0	0	mmu-miR-206-3p	-0.48	-0.48	0.85
Tpm3-rs7	ENSMUST00000072359.6	tropomyosin 3, related sequence 7	9	1	1	0	0	0	0	0	0	1	mmu-miR-1a-3p	-0.48	-0.48	0.74
Tyw3	ENSMUST00000170461.2	tRNA-yW synthesizing protein 3 homolog (S. cerevisiae)	341	1	1	0	0	0	0	0	0	0	mmu-miR-1a-3p	-0.48	-0.48	ORF
Timp3	ENSMUST00000020234.8	tissue inhibitor of metalloproteinase 3	10779	2	1	0	1	0	0	0	0	1	mmu-miR-1a-3p	-0.48	-0.52	0.97
Gpr6	ENSMUST00000061796.6	G protein-coupled receptor 6	5	1	1	0	0	0	0	0	0	0	mmu-miR-206-3p	-0.48	-0.48	0.61
Ncl	ENSMUST00000027438.7	nucleolin	41899	1	1	0	0	0	0	0	0	0	mmu-miR-1a-3p	-0.47	-0.47	0.93
Gch1	ENSMUST00000089959.6	GTP cyclohydrolase 1	1122	1	1	0	0	0	0	0	0	0	mmu-miR-1a-3p	-0.47	-0.47	0.18
Ywhaq	ENSMUST00000103002.2	tyrosine 3-monooxygenase/tryptophan 5-monooxygenase activation protein, theta polypeptide	2176	1	0	1	0	1	0	1	0	1	mmu-miR-1a-3p	-0.47	-0.54	0.87
Tmem178	ENSMUST00000025092.4	transmembrane protein 178	34	1	1	0	0	2	0	2	0	0	mmu-miR-1a-3p	-0.47	-0.6	0.88
Twf1	ENSMUST00000023087.7	twinfilin, actin-binding protein, homolog 1 (Drosophila)	451	2	1	0	1	0	0	0	0	0	mmu-miR-1a-3p	-0.47	-0.52	0.93
Tagln2	ENSMUST00000111230.2	transgelin 2	4629	1	0	1	0	1	0	0	1	2	mmu-miR-1a-3p	-0.47	-0.48	0.86
Vamp4	ENSMUST00000150040.2	vesicle-associated membrane protein 4	805	1	1	0	0	1	0	0	1	0	mmu-miR-1a-3p	-0.46	-0.64	0.92
Smarcb1	ENSMUST00000000925.4	SWI/SNF related, matrix associated, actin dependent regulator of chromatin, subfamily b, member 1	233	1	1	0	0	0	0	0	0	0	mmu-miR-1a-3p	-0.46	-0.46	0.32
Adpgk	ENSMUST00000026266.7	ADP-dependent glucokinase	749	1	1	0	0	0	0	0	0	0	mmu-miR-1a-3p	-0.46	-0.46	0.89
Tra2b	ENSMUST00000161286.2	transformer 2 beta homolog (Drosophila)	6271	1	1	0	0	0	0	0	0	0	mmu-miR-1a-3p	-0.45	-0.46	0.92
Msantd2	ENSMUST00000048604.6	Myb/SANT-like DNA-binding domain containing 2	99	1	1	0	0	0	0	0	0	0	mmu-miR-206-3p	-0.45	-0.45	0.93
Cplx2	ENSMUST00000026985.8	complexin 2	77	2	1	1	0	2	1	0	1	1	mmu-miR-206-3p	-0.45	-0.55	0.92
Tmem55b	ENSMUST00000160835.2	transmembrane protein 55b	1409	1	1	0	0	0	0	0	0	1	mmu-miR-1a-3p	-0.45	-0.45	0.35
Edn1	ENSMUST00000021796.7	endothelin 1	982	1	1	0	0	0	0	0	0	0	mmu-miR-1a-3p	-0.45	-0.45	0.29
Tmem18	ENSMUST00000057151.8	transmembrane protein 18	2031	1	1	0	0	0	0	0	0	0	mmu-miR-1a-3p	-0.45	-0.47	< 0.1
Pogk	ENSMUST00000131487.2	pogo transposable element with KRAB domain	370	1	0	1	0	0	0	0	0	2	mmu-miR-1a-3p	-0.44	-0.46	0.85
Osbpl7	ENSMUST00000090020.6	oxysterol binding protein-like 7	235	1	1	0	0	0	0	0	0	0	mmu-miR-1a-3p	-0.44	-0.44	0.88
Tspan4	ENSMUST00000026585.8	tetraspanin 4	5489	1	1	0	0	0	0	0	0	0	mmu-miR-206-3p	-0.44	-0.44	0.67
Mmd2	ENSMUST00000037048.7	monocyte to macrophage differentiation-associated 2	13	1	0	0	1	1	1	0	0	1	mmu-miR-1a-3p	-0.44	-0.44	0.54
G6pdx	ENSMUST00000004327.5	glucose-6-phosphate dehydrogenase X-linked	52	2	0	2	0	0	0	0	0	0	mmu-miR-1a-3p	-0.44	-0.52	0.7
Mipol1	ENSMUST00000123498.2	mirror-image polydactyly gene 1 homolog (human)	166	1	1	0	0	0	0	0	0	1	mmu-miR-206-3p	-0.43	-0.43	0.82
Mpp7	ENSMUST00000115869.2	membrane protein, palmitoylated 7 (MAGUK p55 subfamily member 7)	717	1	1	0	0	1	0	1	0	0	mmu-miR-1a-3p	-0.43	-0.43	0.92
Mctp1	ENSMUST00000125209.2	multiple C2 domains, transmembrane 1	29	1	0	0	1	2	0	1	1	1	mmu-miR-1a-3p	-0.43	-0.45	0.71
Eml3	ENSMUST00000096241.4	echinoderm microtubule associated protein like 3	72	1	0	1	0	0	0	0	0	0	mmu-miR-1a-3p	-0.43	-0.45	0.85
Ankrd29	ENSMUST00000118525.2	ankyrin repeat domain 29	88	1	1	0	0	1	1	0	0	0	mmu-miR-206-3p	-0.42	-0.58	0.14
Ap1g1	ENSMUST00000093157.7	adaptor protein complex AP-1, gamma 1 subunit	3408	1	0	1	0	1	0	1	0	2	mmu-miR-1a-3p	-0.42	-0.51	0.12
Frs2	ENSMUST00000020381.3	fibroblast growth factor receptor substrate 2	1348	1	1	0	0	1	0	1	0	0	mmu-miR-1a-3p	-0.42	-0.42	0.83
Trappc4	ENSMUST00000034623.6	trafficking protein particle complex 4	1032	1	0	1	0	0	0	0	0	0	mmu-miR-1a-3p	-0.42	-0.42	0.24
Hmcn1	ENSMUST00000074783.6	hemicentin 1	49	1	1	0	0	0	0	0	0	0	mmu-miR-1a-3p	-0.42	-0.42	0.26
Ccsap	ENSMUST00000034452.6	centriole, cilia and spindle associated protein	83	1	1	0	0	2	1	0	1	3	mmu-miR-1a-3p	-0.42	-0.43	0.52
Cnn3	ENSMUST00000029773.8	calponin 3, acidic	2114	1	0	1	0	0	0	0	0	0	mmu-miR-1a-3p	-0.41	-0.41	0.81
Ajuba	ENSMUST00000054487.8	ajuba LIM protein	811	1	1	0	0	0	0	0	0	0	mmu-miR-206-3p	-0.41	-0.41	0.89
Cited2	ENSMUST00000038107.7	Cbp/p300-interacting transactivator, with Glu/Asp-rich carboxy-terminal domain, 2	1322	1	0	1	0	1	1	0	0	0	mmu-miR-206-3p	-0.41	-0.73	0.69
Pdik1l	ENSMUST00000105877.3	PDLIM1 interacting kinase 1 like	117	2	0	1	1	0	0	0	0	0	mmu-miR-1a-3p	-0.41	-0.41	0.95
Crebl2	ENSMUST00000046303.6	cAMP responsive element binding protein-like 2	459	2	1	0	1	1	0	1	0	0	mmu-miR-1a-3p	-0.41	-0.43	0.85
Lrch1	ENSMUST00000088970.5	leucine-rich repeats and calponin homology (CH) domain containing 1	129	2	1	0	1	0	0	0	0	0	mmu-miR-206-3p	-0.41	-0.41	0.75
Nxt2	ENSMUST00000112916.3	nuclear transport factor 2-like export factor 2	128	1	1	0	0	0	0	0	0	0	mmu-miR-1a-3p	-0.41	-0.41	0.16
Ccr1l1	ENSMUST00000071404.3	chemokine (C-C motif) receptor 1-like 1	5	1	1	0	0	0	0	0	0	0	mmu-miR-1a-3p	-0.41	-0.41	< 0.1
Foxp1	ENSMUST00000113326.3	forkhead box P1	1050	3	0	1	2	3	0	3	0	1	mmu-miR-1a-3p	-0.41	-0.76	0.91
Cttnbp2nl	ENSMUST00000077548.6	CTTNBP2 N-terminal like	823	2	1	1	0	1	0	0	1	1	mmu-miR-206-3p	-0.41	-0.59	0.94
Sowahc	ENSMUST00000182161.1	sosondowah ankyrin repeat domain family member C	816	1	1	0	0	0	0	0	0	4	mmu-miR-1a-3p	-0.4	-0.42	< 0.1
Hnrnpa3	ENSMUST00000111962.2	heterogeneous nuclear ribonucleoprotein A3	57	2	1	1	0	1	0	0	1	0	mmu-miR-1a-3p	-0.4	-0.53	0.92
Snai2	ENSMUST00000023356.6	snail homolog 2 (Drosophila)	159	1	0	1	0	1	1	0	0	0	mmu-miR-1a-3p	-0.4	-0.77	0.87
Arcn1	ENSMUST00000034607.9	archain 1	164	1	1	0	0	0	0	0	0	0	mmu-miR-1a-3p	-0.4	-0.49	0.91
Tppp	ENSMUST00000022057.8	tubulin polymerization promoting protein	192	1	0	1	0	2	0	0	2	0	mmu-miR-206-3p	-0.39	-0.44	0.67
Rspo3	ENSMUST00000092623.3	R-spondin 3 homolog (Xenopus laevis)	21	1	0	1	0	0	0	0	0	0	mmu-miR-1a-3p	-0.39	-0.39	0.86
Cxcr4	ENSMUST00000052172.6	chemokine (C-X-C motif) receptor 4	26	1	1	0	0	0	0	0	0	1	mmu-miR-1a-3p	-0.39	-0.39	< 0.1
Josd1	ENSMUST00000023061.5	Josephin domain containing 1	597	1	1	0	0	0	0	0	0	0	mmu-miR-206-3p	-0.39	-0.39	0.92
Arf3	ENSMUST00000053183.9	ADP-ribosylation factor 3	840	2	0	1	1	1	0	1	0	3	mmu-miR-206-3p	-0.39	-0.41	0.7
Hiat1	ENSMUST00000029570.6	hippocampus abundant gene transcript 1	754	1	1	0	0	0	0	0	0	0	mmu-miR-1a-3p	-0.39	-0.39	0.6
Fn1	ENSMUST00000188894.1	fibronectin 1	7442	1	1	0	0	0	0	0	0	0	mmu-miR-1a-3p	-0.39	-0.39	0.18
Eif4e	ENSMUST00000029803.7	eukaryotic translation initiation factor 4E	1238	1	0	1	0	2	1	0	1	1	mmu-miR-206-3p	-0.38	-0.42	0.87
Fndc3a	ENSMUST00000089017.6	fibronectin type III domain containing 3A	1154	1	1	0	0	0	0	0	0	0	mmu-miR-1a-3p	-0.38	-0.41	0.87
Kctd13	ENSMUST00000032924.5	potassium channel tetramerisation domain containing 13	497	1	1	0	0	0	0	0	0	0	mmu-miR-206-3p	-0.38	-0.38	0.37
Cebpz	ENSMUST00000024885.8	CCAAT/enhancer binding protein zeta	109	1	1	0	0	0	0	0	0	0	mmu-miR-1a-3p	-0.38	-0.41	ORF
Pdcd10	ENSMUST00000161137.2	programmed cell death 10	562	1	0	1	0	0	0	0	0	0	mmu-miR-1a-3p	-0.38	-0.42	0.84
Ube2h	ENSMUST00000102993.4	ubiquitin-conjugating enzyme E2H	1830	1	1	0	0	0	0	0	0	1	mmu-miR-206-3p	-0.38	-0.38	0.92
Uhmk1	ENSMUST00000123399.1	U2AF homology motif (UHM) kinase 1	267	2	0	2	0	0	0	0	0	0	mmu-miR-1a-3p	-0.38	-0.5	0.81
Dhx15	ENSMUST00000031061.7	DEAH (Asp-Glu-Ala-His) box polypeptide 15	4713	1	0	1	0	0	0	0	0	0	mmu-miR-1a-3p	-0.37	-0.38	0.87
Chsy1	ENSMUST00000036372.6	chondroitin sulfate synthase 1	945	2	0	2	0	0	0	0	0	0	mmu-miR-1a-3p	-0.37	-0.38	0.79
Ywhaz	ENSMUST00000022894.8	tyrosine 3-monooxygenase/tryptophan 5-monooxygenase activation protein, zeta polypeptide	3267	1	1	0	0	1	0	0	1	0	mmu-miR-1a-3p	-0.37	-0.38	0.93
Sp2	ENSMUST00000107626.2	Sp2 transcription factor	236	1	1	0	0	0	0	0	0	1	mmu-miR-1a-3p	-0.37	-0.37	0.92
Sfrp1	ENSMUST00000033952.7	secreted frizzled-related protein 1	472	1	0	1	0	0	0	0	0	4	mmu-miR-206-3p	-0.37	-0.42	0.86
AW549877	ENSMUST00000046633.8	expressed sequence AW549877	790	2	0	2	0	1	0	0	1	0	mmu-miR-1a-3p	-0.36	-0.41	0.85
Crem	ENSMUST00000151311.2	cAMP responsive element modulator	751	1	0	1	0	1	1	0	0	3	mmu-miR-1a-3p	-0.36	-0.47	0.87
Pla2g4a	ENSMUST00000070200.9	phospholipase A2, group IVA (cytosolic, calcium-dependent)	6556	1	0	1	0	0	0	0	0	0	mmu-miR-1a-3p	-0.36	-0.36	0.18
Gclc	ENSMUST00000034905.8	glutamate-cysteine ligase, catalytic subunit	3160	1	0	0	1	1	0	0	1	0	mmu-miR-1a-3p	-0.36	-0.36	0.7
Clcn3	ENSMUST00000093490.3	chloride channel 3	1254	1	1	0	0	1	0	0	1	0	mmu-miR-1a-3p	-0.36	-0.37	0.93
Cpeb1	ENSMUST00000098331.4	cytoplasmic polyadenylation element binding protein 1	361	1	0	1	0	0	0	0	0	0	mmu-miR-1a-3p	-0.36	-0.36	0.84
Sh3bgrl3	ENSMUST00000030651.8	SH3 domain binding glutamic acid-rich protein-like 3	2989	1	0	1	0	0	0	0	0	1	mmu-miR-206-3p	-0.36	-0.36	0.11
Mab21l1	ENSMUST00000075422.4	mab-21-like 1 (C. elegans)	73	1	0	1	0	0	0	0	0	0	mmu-miR-1a-3p	-0.36	-0.36	0.84
Pdpn	ENSMUST00000030317.8	podoplanin	2737	1	1	0	0	0	0	0	0	0	mmu-miR-1a-3p	-0.36	-0.36	0.19
Ift80	ENSMUST00000107812.2	intraflagellar transport 80	46	1	1	0	0	0	0	0	0	0	mmu-miR-1a-3p	-0.36	-0.36	0.46
Ddx5	ENSMUST00000021062.6	DEAD (Asp-Glu-Ala-Asp) box polypeptide 5	400	1	0	1	0	0	0	0	0	1	mmu-miR-1a-3p	-0.36	-0.36	0.87
Stc2	ENSMUST00000020546.2	stanniocalcin 2	149	1	1	0	0	0	0	0	0	0	mmu-miR-1a-3p	-0.36	-0.38	0.92
C1galt1	ENSMUST00000040159.4	core 1 synthase, glycoprotein-N-acetylgalactosamine 3-beta-galactosyltransferase, 1	659	1	1	0	0	0	0	0	0	0	mmu-miR-1a-3p	-0.36	-0.36	0.25
Snx25	ENSMUST00000110378.3	sorting nexin 25	253	1	0	1	0	0	0	0	0	0	mmu-miR-1a-3p	-0.36	-0.38	0.87
Kmt2e	ENSMUST00000094962.3	lysine (K)-specific methyltransferase 2E	2118	1	1	0	0	1	0	0	1	0	mmu-miR-1a-3p	-0.36	-0.38	0.92
Gpr125	ENSMUST00000030971.5	G protein-coupled receptor 125	2616	1	0	1	0	0	0	0	0	0	mmu-miR-1a-3p	-0.35	-0.35	0.87
Snap25	ENSMUST00000028727.5	synaptosomal-associated protein 25	27	1	1	0	0	0	0	0	0	0	mmu-miR-1a-3p	-0.35	-0.35	0.84
Trim2	ENSMUST00000107692.2	tripartite motif-containing 2	601	2	1	1	0	0	0	0	0	1	mmu-miR-1a-3p	-0.35	-0.39	0.94
Ppp4r2	ENSMUST00000063854.4	protein phosphatase 4, regulatory subunit 2	1441	1	1	0	0	0	0	0	0	0	mmu-miR-1a-3p	-0.35	-0.36	0.85
Kalrn	ENSMUST00000114963.2	kalirin, RhoGEF kinase	167	1	0	1	0	0	0	0	0	0	mmu-miR-1a-3p	-0.35	-0.36	0.87
Mgat4a	ENSMUST00000151952.2	mannoside acetylglucosaminyltransferase 4, isoenzyme A	164	1	0	1	0	1	0	0	1	3	mmu-miR-1a-3p	-0.35	-0.36	0.87
Glcci1	ENSMUST00000064285.9	glucocorticoid induced transcript 1	423	2	0	1	1	0	0	0	0	0	mmu-miR-1a-3p	-0.35	-0.35	0.87
Xpo6	ENSMUST00000168189.2	exportin 6	194	2	0	0	2	0	0	0	0	0	mmu-miR-1a-3p	-0.35	-0.35	0.93
Hs3st3b1	ENSMUST00000094103.3	heparan sulfate (glucosamine) 3-O-sulfotransferase 3B1	907	1	1	0	0	1	0	1	0	0	mmu-miR-206-3p	-0.35	-0.35	0.93
Cltc	ENSMUST00000103186.5	clathrin, heavy polypeptide (Hc)	5689	2	0	1	1	1	0	1	0	0	mmu-miR-1a-3p	-0.35	-0.45	0.97
Wdr48	ENSMUST00000036561.6	WD repeat domain 48	1058	1	1	0	0	0	0	0	0	0	mmu-miR-206-3p	-0.34	-0.34	0.66
Otx2	ENSMUST00000118578.2	orthodenticle homolog 2	244	1	1	0	0	0	0	0	0	0	mmu-miR-1a-3p	-0.34	-0.34	0.51
Gpd2	ENSMUST00000169687.2	glycerol phosphate dehydrogenase 2, mitochondrial	6529	1	1	0	0	0	0	0	0	1	mmu-miR-206-3p	-0.34	-0.34	0.79
Fam155a	ENSMUST00000110969.3	family with sequence similarity 155, member A	5	1	0	1	0	0	0	0	0	0	mmu-miR-206-3p	-0.34	-0.34	0.82
Bag4	ENSMUST00000038498.8	BCL2-associated athanogene 4	862	1	1	0	0	1	0	0	1	1	mmu-miR-1a-3p	-0.34	-0.36	< 0.1
Cap1	ENSMUST00000106255.2	CAP, adenylate cyclase-associated protein 1 (yeast)	2283	1	0	0	1	2	0	0	2	1	mmu-miR-206-3p	-0.34	-0.34	0.73
Rasa1	ENSMUST00000109552.2	RAS p21 protein activator 1	2160	1	1	0	0	0	0	0	0	0	mmu-miR-206-3p	-0.34	-0.34	0.8
Fam84a	ENSMUST00000020926.6	family with sequence similarity 84, member A	107	1	1	0	0	1	0	0	1	6	mmu-miR-1a-3p	-0.34	-0.39	0.89
Zfp597	ENSMUST00000090522.4	zinc finger protein 597	513	1	1	0	0	1	1	0	0	0	mmu-miR-206-3p	-0.34	-0.35	0.3
Fbp1	ENSMUST00000092888.5	fructose bisphosphatase 1	32319	1	0	1	0	1	0	1	0	3	mmu-miR-1a-3p	-0.33	-0.37	< 0.1
Hoxb4	ENSMUST00000049241.8	homeobox B4	163	1	1	0	0	0	0	0	0	0	mmu-miR-1a-3p	-0.33	-0.4	0.76
D3Bwg0562e	ENSMUST00000061071.8	DNA segment, Chr 3, Brigham & Women's Genetics 0562 expressed	21	1	1	0	0	1*	0	0	0	0	mmu-miR-1a-3p	-0.33	-0.33	0.76
H3f3b	ENSMUST00000106454.2	H3 histone, family 3B	1229	1	0	0	1	1	0	0	1	0	mmu-miR-1a-3p	-0.33	-0.37	0.74
Abcb7	ENSMUST00000033695.5	ATP-binding cassette, sub-family B (MDR/TAP), member 7	2175	1	0	1	0	0	0	0	0	2	mmu-miR-206-3p	-0.33	-0.33	0.72
Hsp90b1	ENSMUST00000020238.8	heat shock protein 90, beta (Grp94), member 1	181	1	0	1	0	0	0	0	0	0	mmu-miR-1a-3p	-0.33	-0.37	0.87
Hmgn1	ENSMUST00000050884.8	high mobility group nucleosomal binding domain 1	405	1	0	1	0	0	0	0	0	0	mmu-miR-206-3p	-0.33	-0.33	0.83
Slc25a23	ENSMUST00000040280.8	solute carrier family 25 (mitochondrial carrier; phosphate carrier), member 23	107	1	1	0	0	2	0	2	0	0	mmu-miR-206-3p	-0.33	-0.36	< 0.1
Ap1s1	ENSMUST00000111080.2	adaptor protein complex AP-1, sigma 1	1285	1	0	1	0	0	0	0	0	0	mmu-miR-1a-3p	-0.32	-0.33	0.48
Slc10a7	ENSMUST00000034111.8	solute carrier family 10 (sodium/bile acid cotransporter family), member 7	233	1	1	0	0	2	0	1	1	3	mmu-miR-206-3p	-0.32	-0.36	0.41
Fam73b	ENSMUST00000077977.8	family with sequence similarity 73, member B	1070	2	1	1	0	1	1	0	0	0	mmu-miR-1a-3p	-0.32	-0.35	0.17
Mrpl35	ENSMUST00000065103.2	mitochondrial ribosomal protein L35	3806	1	0	1	0	1	0	0	1	0	mmu-miR-1a-3p	-0.32	-0.33	0.21
Meox2	ENSMUST00000041183.6	mesenchyme homeobox 2	16	1	1	0	0	0	0	0	0	0	mmu-miR-1a-3p	-0.32	-0.4	0.51
Vkorc1l1	ENSMUST00000073945.4	vitamin K epoxide reductase complex, subunit 1-like 1	1759	1	0	1	0	1	0	1	0	0	mmu-miR-1a-3p	-0.32	-0.37	0.85
Wdr61	ENSMUST00000130368.2	WD repeat domain 61	3199	1	0	1	0	0	0	0	0	0	mmu-miR-1a-3p	-0.32	-0.32	0.16
Slc37a3	ENSMUST00000090243.4	solute carrier family 37 (glycerol-3-phosphate transporter), member 3	452	1	1	0	0	0	0	0	0	1	mmu-miR-1a-3p	-0.32	-0.32	0.78
Tnks2	ENSMUST00000025729.6	tankyrase, TRF1-interacting ankyrin-related ADP-ribose polymerase 2	2827	2	1	0	1	0	0	0	0	0	mmu-miR-206-3p	-0.32	-0.35	0.95
Helz2	ENSMUST00000108831.2	helicase with zinc finger 2, transcriptional coactivator	746	1	1	0	0	1	0	1	0	0	mmu-miR-206-3p	-0.32	-0.32	0.28
Usp33	ENSMUST00000026507.7	ubiquitin specific peptidase 33	711	1	0	1	0	0	0	0	0	0	mmu-miR-206-3p	-0.32	-0.32	0.5
Klhl5	ENSMUST00000101192.3	kelch-like 5	2328	1	0	1	0	3	0	0	3	0	mmu-miR-1a-3p	-0.32	-0.36	0.52
Ninj1	ENSMUST00000049022.9	ninjurin 1	3644	1	1	0	0	0	0	0	0	0	mmu-miR-1a-3p	-0.32	-0.32	< 0.1
Sec22b	ENSMUST00000029476.3	SEC22 vesicle trafficking protein homolog B (S. cerevisiae)	1403	1	0	1	0	0	0	0	0	1	mmu-miR-206-3p	-0.32	-0.34	0.86
Smap1	ENSMUST00000027339.8	small ArfGAP 1	246	1	0	1	0	0	0	0	0	0	mmu-miR-1a-3p	-0.32	-0.32	0.69
Mxd1	ENSMUST00000001184.7	MAX dimerization protein 1	98	1	1	0	0	0	0	0	0	1	mmu-miR-1a-3p	-0.31	-0.32	0.9
Pik3c2a	ENSMUST00000170430.1	phosphatidylinositol 3-kinase, C2 domain containing, alpha polypeptide	863	2	0	0	2	0	0	0	0	0	mmu-miR-1a-3p	-0.31	-0.32	0.69
Zfp580	ENSMUST00000069324.5	zinc finger protein 580	110	1	0	1	0	0	0	0	0	0	mmu-miR-1a-3p	-0.31	-0.35	0.31
Gas2l1	ENSMUST00000056649.7	growth arrest-specific 2 like 1	1070	1	0	1	0	1	0	0	1	0	mmu-miR-206-3p	-0.31	-0.31	0.48
D15Ertd621e	ENSMUST00000037270.3	DNA segment, Chr 15, ERATO Doi 621, expressed	2211	1	0	1	0	0	0	0	0	1	mmu-miR-1a-3p	-0.31	-0.34	0.79
Yipf5	ENSMUST00000025364.4	Yip1 domain family, member 5	128	1	0	1	0	0	0	0	0	1	mmu-miR-1a-3p	-0.31	-0.31	0.37
Fubp1	ENSMUST00000166984.2	far upstream element (FUSE) binding protein 1	4018	1	1	0	0	0	0	0	0	0	mmu-miR-1a-3p	-0.31	-0.31	0.9
Atp6v1a	ENSMUST00000114666.3	ATPase, H+ transporting, lysosomal V1 subunit A	293	1	0	1	0	0	0	0	0	0	mmu-miR-1a-3p	-0.31	-0.31	0.85
Galr1	ENSMUST00000065224.6	galanin receptor 1	5	1	1	0	0	0	0	0	0	0	mmu-miR-206-3p	-0.31	-0.31	< 0.1
Azin1	ENSMUST00000110328.2	antizyme inhibitor 1	8613	1	1	0	0	0	0	0	0	1	mmu-miR-1a-3p	-0.3	-0.3	0.81
Zfp280d	ENSMUST00000183410.2	zinc finger protein 280D	2049	1	1	0	0	0	0	0	0	1	mmu-miR-1a-3p	-0.3	-0.3	0.12
Fbxo33	ENSMUST00000043204.7	F-box protein 33	40	1	1	0	0	0	0	0	0	0	mmu-miR-1a-3p	-0.3	-0.34	0.89
Uhrf1bp1l	ENSMUST00000020112.5	UHRF1 (ICBP90) binding protein 1-like	1527	1	1	0	0	1	0	1	0	2	mmu-miR-206-3p	-0.3	-0.38	< 0.1
Fndc3b	ENSMUST00000046157.4	fibronectin type III domain containing 3B	367	1	1	0	0	0	0	0	0	1	mmu-miR-206-3p	-0.3	-0.32	0.89
Syt1	ENSMUST00000105276.2	synaptotagmin I	88	2	0	0	2	1	0	1	0	2	mmu-miR-206-3p	-0.3	-0.3	0.85
Dcaf12l1	ENSMUST00000115056.1	DDB1 and CUL4 associated factor 12-like 1	268	1	1	0	0	0	0	0	0	0	mmu-miR-1a-3p	-0.3	-0.3	0.13
Avl9	ENSMUST00000031805.8	AVL9 homolog (S. cerevisiase)	569	1	1	0	0	1	0	0	1	2	mmu-miR-206-3p	-0.3	-0.32	0.6
Cdk14	ENSMUST00000115451.2	cyclin-dependent kinase 14	1436	2	1	1	0	0	0	0	0	0	mmu-miR-1a-3p	-0.3	-0.3	0.57
Thbs1	ENSMUST00000039559.8	thrombospondin 1	8506	1	0	1	0	0	0	0	0	0	mmu-miR-1a-3p	-0.3	-0.3	0.63
Zfp36	ENSMUST00000051241.5	zinc finger protein 36	247	1	1	0	0	0	0	0	0	0	mmu-miR-1a-3p	-0.3	-0.3	< 0.1
Calm2	ENSMUST00000040440.6	calmodulin 2	2119	1	0	0	1	0	0	0	0	1	mmu-miR-1a-3p	-0.3	-0.3	0.65
Fgf4	ENSMUST00000060336.4	fibroblast growth factor 4	108	1	0	1	0	0	0	0	0	0	mmu-miR-1a-3p	-0.3	-0.3	0.87
Igf1	ENSMUST00000105300.3	insulin-like growth factor 1	5701	1	1	0	0	0	0	0	0	2	mmu-miR-1a-3p	-0.29	-0.56	0.92
Picalm	ENSMUST00000049537.7	phosphatidylinositol binding clathrin assembly protein	4004	1	0	1	0	0	0	0	0	0	mmu-miR-1a-3p	-0.29	-0.29	0.85
Zfp800	ENSMUST00000115320.2	zinc finger protein 800	257	1	0	1	0	1	0	0	1	0	mmu-miR-1a-3p	-0.29	-0.29	0.72
Dnajc6	ENSMUST00000106930.2	DnaJ (Hsp40) homolog, subfamily C, member 6	55	1	1	0	0	1	0	0	1	0	mmu-miR-1a-3p	-0.29	-0.3	0.59
Srsf1	ENSMUST00000079866.5	serine/arginine-rich splicing factor 1	3442	1	0	1	0	0	0	0	0	1	mmu-miR-1a-3p	-0.29	-0.29	0.86
Gm7964	ENSMUST00000051522.9	predicted gene 7964	31	1	0	1	0	0	0	0	0	0	mmu-miR-1a-3p	-0.29	-0.29	0.53
Mtpn	ENSMUST00000031866.5	myotrophin	7888	1	0	0	1	1	0	0	1	1	mmu-miR-1a-3p	-0.29	-0.3	0.44
Arhgap21	ENSMUST00000114594.2	Rho GTPase activating protein 21	2173	1	0	0	1	0	0	0	0	0	mmu-miR-1a-3p	-0.29	-0.29	0.74
Lmbr1	ENSMUST00000055195.5	limb region 1	352	1	0	1	0	0	0	0	0	0	mmu-miR-1a-3p	-0.28	-0.28	0.87
Nrp1	ENSMUST00000026917.8	neuropilin 1	2108	1	1	0	0	0	0	0	0	0	mmu-miR-1a-3p	-0.28	-0.33	0.93
Sfxn5	ENSMUST00000045846.6	sideroflexin 5	131	1	0	1	0	1	1	0	0	1	mmu-miR-1a-3p	-0.28	-0.28	0.51
Trhde	ENSMUST00000061632.7	TRH-degrading enzyme	58	1	0	1	0	1	1	0	0	1	mmu-miR-1a-3p	-0.28	-0.31	0.34
Dlg4	ENSMUST00000108589.3	discs, large homolog 4 (Drosophila)	106	1	1	0	0	0	0	0	0	0	mmu-miR-1a-3p	-0.28	-0.28	0.88
Grk6	ENSMUST00000001115.9	G protein-coupled receptor kinase 6	8007	1	1	0	0	0	0	0	0	1	mmu-miR-1a-3p	-0.28	-0.28	< 0.1
Nck2	ENSMUST00000086421.5	non-catalytic region of tyrosine kinase adaptor protein 2	252	1	0	1	0	1*	0	0	0	0	mmu-miR-1a-3p	-0.28	-0.28	0.85
Jund	ENSMUST00000095267.4	jun D proto-oncogene	2415	1	0	1	0	0	0	0	0	0	mmu-miR-1a-3p	-0.28	-0.28	0.78
Knop1	ENSMUST00000106550.4	lysine rich nucleolar protein 1	1067	1	1	0	0	3	1	0	2	0	mmu-miR-206-3p	-0.28	-0.44	< 0.1
Kdsr	ENSMUST00000010049.5	3-ketodihydrosphingosine reductase	732	1	1	0	0	2	0	1	1	1	mmu-miR-1a-3p	-0.28	-0.41	< 0.1
Sox17	ENSMUST00000027035.4	SRY (sex determining region Y)-box 17	343	1	1	0	0	0	0	0	0	0	mmu-miR-1a-3p	-0.28	-0.47	< 0.1
Rab43	ENSMUST00000078647.5	RAB43, member RAS oncogene family	1244	1	1	0	0	0	0	0	0	0	mmu-miR-1a-3p	-0.28	-0.28	0.62
Hnrnpk	ENSMUST00000116403.3	heterogeneous nuclear ribonucleoprotein K	14906	1	0	1	0	1	0	1	0	1	mmu-miR-1a-3p	-0.27	-0.37	0.84
Hspe1	ENSMUST00000075242.6	heat shock protein 1 (chaperonin 10)	9027	1	0	0	1	0	0	0	0	0	mmu-miR-206-3p	-0.27	-0.27	0.73
Vegfa	ENSMUST00000024747.8	vascular endothelial growth factor A	3158	1	0	1	0	0	0	0	0	2	mmu-miR-206-3p	-0.27	-0.32	0.57
Rsbn1	ENSMUST00000106806.1	rosbin, round spermatid basic protein 1	1150	1	1	0	0	0	0	0	0	0	mmu-miR-1a-3p	-0.27	-0.27	0.87
Pde7a	ENSMUST00000099195.4	phosphodiesterase 7A	1238	1	1	0	0	0	0	0	0	0	mmu-miR-1a-3p	-0.27	-0.37	0.87
Slc25a22	ENSMUST00000106007.4	solute carrier family 25 (mitochondrial carrier, glutamate), member 22	334	1	0	1	0	0	0	0	0	0	mmu-miR-1a-3p	-0.27	-0.27	0.79
Slc35f1	ENSMUST00000105473.2	solute carrier family 35, member F1	37	1	0	1	0	0	0	0	0	0	mmu-miR-1a-3p	-0.27	-0.29	0.73
Glis2	ENSMUST00000014447.7	GLIS family zinc finger 2	406	1	1	0	0	0	0	0	0	0	mmu-miR-1a-3p	-0.27	-0.27	0.92
Slc29a3	ENSMUST00000119595.2	solute carrier family 29 (nucleoside transporters), member 3	72	2	2	0	0	0	0	0	0	1	mmu-miR-206-3p	-0.27	-0.28	0.23
Gata6	ENSMUST00000047762.7	GATA binding protein 6	407	1	0	1	0	0	0	0	0	2	mmu-miR-1a-3p	-0.27	-0.27	0.47
Stard7	ENSMUST00000110375.3	START domain containing 7	3996	1	1	0	0	0	0	0	0	0	mmu-miR-206-3p	-0.27	-0.27	0.4
Arid2	ENSMUST00000096250.4	AT rich interactive domain 2 (ARID, RFX-like)	2256	1	0	1	0	0	0	0	0	0	mmu-miR-1a-3p	-0.27	-0.27	0.87
Coro1b	ENSMUST00000008893.8	coronin, actin binding protein 1B	281	1	0	0	1	0	0	0	0	0	mmu-miR-1a-3p	-0.27	-0.29	0.49
Nfatc3	ENSMUST00000109308.1	nuclear factor of activated T cells, cytoplasmic, calcineurin dependent 3	217	2	1	0	1	0	0	0	0	0	mmu-miR-1a-3p	-0.27	-0.35	0.97
Ankib1	ENSMUST00000043551.6	ankyrin repeat and IBR domain containing 1	1535	1	0	1	0	1	0	1	0	0	mmu-miR-1a-3p	-0.27	-0.3	0.85
Vamp2	ENSMUST00000117780.1	vesicle-associated membrane protein 2	828	2	0	2	0	0	0	0	0	0	mmu-miR-206-3p	-0.27	-0.33	0.59
Cdk9	ENSMUST00000009699.10	cyclin-dependent kinase 9 (CDC2-related kinase)	801	1	0	1	0	0	0	0	0	0	mmu-miR-1a-3p	-0.27	-0.27	0.41
Atf2	ENSMUST00000112010.3	activating transcription factor 2	919	1	1	0	0	0	0	0	0	1	mmu-miR-1a-3p	-0.27	-0.33	0.93
Hdgfrp3	ENSMUST00000107305.2	hepatoma-derived growth factor, related protein 3	251	1	0	1	0	0	0	0	0	0	mmu-miR-1a-3p	-0.27	-0.27	0.86
Lrrfip1	ENSMUST00000097649.4	leucine rich repeat (in FLII) interacting protein 1	2679	1	1	0	0	1	0	0	1	0	mmu-miR-206-3p	-0.27	-0.27	< 0.1
Kank4	ENSMUST00000102790.3	KN motif and ankyrin repeat domains 4	15	1	0	1	0	0	0	0	0	2	mmu-miR-1a-3p	-0.27	-0.27	0.8
Tacr1	ENSMUST00000032122.8	tachykinin receptor 1	8	1	1	0	0	1	0	1	0	2	mmu-miR-206-3p	-0.27	-0.27	0.24
Pank3	ENSMUST00000018990.7	pantothenate kinase 3	3244	1	0	1	0	0	0	0	0	3	mmu-miR-1a-3p	-0.26	-0.28	0.81
Spred1	ENSMUST00000028829.7	sprouty protein with EVH-1 domain 1, related sequence	1322	1	1	0	0	1	0	1	0	0	mmu-miR-1a-3p	-0.26	-0.27	0.76
Utrn	ENSMUST00000076817.4	utrophin	3257	1	0	1	0	1	0	1	0	0	mmu-miR-206-3p	-0.26	-0.35	0.72
Slc25a36	ENSMUST00000085206.5	solute carrier family 25, member 36	885	1	0	1	0	0	0	0	0	2	mmu-miR-206-3p	-0.26	-0.39	0.87
Blcap	ENSMUST00000109528.3	bladder cancer associated protein homolog (human)	22	1	0	1	0	0	0	0	0	0	mmu-miR-1a-3p	-0.26	-0.26	0.76
Mecom	ENSMUST00000166001.2	MDS1 and EVI1 complex locus	41	1	0	1	0	1*	0	0	0	2	mmu-miR-1a-3p	-0.26	-0.3	0.87
Lcor	ENSMUST00000067795.6	ligand dependent nuclear receptor corepressor	127	2	0	2	0	0	0	0	0	0	mmu-miR-1a-3p	-0.26	-0.37	0.96
Ubr5	ENSMUST00000110336.2	ubiquitin protein ligase E3 component n-recognin 5	901	1	0	1	0	2	1	0	1	1	mmu-miR-1a-3p	-0.26	-0.34	0.87
Plekho2	ENSMUST00000068944.7	pleckstrin homology domain containing, family O member 2	49	1	0	1	0	1	0	1	0	0	mmu-miR-1a-3p	-0.26	-0.26	0.85
Pde4b	ENSMUST00000106908.3	phosphodiesterase 4B, cAMP specific	2029	1	1	0	0	0	0	0	0	0	mmu-miR-1a-3p	-0.26	-0.26	0.49
Rnf111	ENSMUST00000034739.6	ring finger 111	253	1	0	1	0	0	0	0	0	1	mmu-miR-206-3p	-0.26	-0.27	0.81
Hspd1	ENSMUST00000027123.9	heat shock protein 1 (chaperonin)	44	1	0	1	0	0	0	0	0	0	mmu-miR-1a-3p	-0.26	-0.37	0.85
Fbln2	ENSMUST00000041544.7	fibulin 2	4477	1	1	0	0	0	0	0	0	0	mmu-miR-1a-3p	-0.26	-0.26	< 0.1
Smek2	ENSMUST00000020755.6	SMEK homolog 2, suppressor of mek1 (Dictyostelium)	1618	1	1	0	0	0	0	0	0	0	mmu-miR-1a-3p	-0.26	-0.26	0.92
Ttc7b	ENSMUST00000062957.6	tetratricopeptide repeat domain 7B	133	1	0	1	0	0	0	0	0	0	mmu-miR-1a-3p	-0.26	-0.29	0.76
Prlr	ENSMUST00000124470.2	prolactin receptor	195	1	1	0	0	3	1	1	1	1	mmu-miR-1a-3p	-0.26	-0.26	< 0.1
Arfip1	ENSMUST00000098990.4	ADP-ribosylation factor interacting protein 1	2628	1	0	1	0	1	0	1	0	1	mmu-miR-1a-3p	-0.26	-0.3	0.87
Bach2	ENSMUST00000171600.1	BTB and CNC homology 2	72	2	1	1	0	2	0	1	1	0	mmu-miR-206-3p	-0.25	-0.27	0.85
Mex3c	ENSMUST00000091852.4	mex3 homolog C (C. elegans)	152	1	1	0	0	0	0	0	0	0	mmu-miR-1a-3p	-0.25	-0.27	0.87
Zbtb6	ENSMUST00000053098.5	zinc finger and BTB domain containing 6	405	1	0	1	0	0	0	0	0	0	mmu-miR-1a-3p	-0.25	-0.29	0.79
Skp2	ENSMUST00000110585.3	S-phase kinase-associated protein 2 (p45)	320	1	1	0	0	2	0	1	1	1	mmu-miR-206-3p	-0.25	-0.25	< 0.1
Lyve1	ENSMUST00000033050.3	lymphatic vessel endothelial hyaluronan receptor 1	309	1	1	0	0	0	0	0	0	0	mmu-miR-1a-3p	-0.25	-0.26	< 0.1
Fam117b	ENSMUST00000036540.6	family with sequence similarity 117, member B	1648	1	1	0	0	2	0	1	1	0	mmu-miR-206-3p	-0.25	-0.26	< 0.1
Zfp236	ENSMUST00000171071.3	zinc finger protein 236	741	2	0	1	1	0	0	0	0	0	mmu-miR-206-3p	-0.25	-0.26	0.76
Fzd7	ENSMUST00000114246.3	frizzled homolog 7 (Drosophila)	197	1	0	1	0	0	0	0	0	1	mmu-miR-1a-3p	-0.25	-0.25	0.84
Ccdc141	ENSMUST00000049544.8	coiled-coil domain containing 141	251	2	0	2	0	0	0	0	0	3	mmu-miR-206-3p	-0.25	-0.27	0.66
Arl10	ENSMUST00000026988.5	ADP-ribosylation factor-like 10	193	1	1	0	0	0	0	0	0	0	mmu-miR-1a-3p	-0.25	-0.26	0.39
Atg13	ENSMUST00000076803.6	autophagy related 13	828	1	1	0	0	0	0	0	0	0	mmu-miR-1a-3p	-0.25	-0.25	0.76
Rarb	ENSMUST00000063750.6	retinoic acid receptor, beta	34	1	0	1	0	0	0	0	0	0	mmu-miR-1a-3p	-0.25	-0.25	0.77
Bpnt1	ENSMUST00000027916.7	bisphosphate 3'-nucleotidase 1	6548	1	0	1	0	0	0	0	0	1	mmu-miR-1a-3p	-0.25	-0.27	0.8
Asxl3	ENSMUST00000097655.3	additional sex combs like 3 (Drosophila)	16	2	0	2	0	0	0	0	0	0	mmu-miR-1a-3p	-0.24	-0.24	0.82
Tgif2	ENSMUST00000081335.7	TGFB-induced factor homeobox 2	10	1	1	0	0	0	0	0	0	2	mmu-miR-206-3p	-0.24	-0.24	0.48
Ptma	ENSMUST00000186255.1	prothymosin alpha	524	1	0	0	1	0	0	0	0	0	mmu-miR-206-3p	-0.24	-0.25	0.51
Stx6	ENSMUST00000027743.7	syntaxin 6	155	1	0	1	0	0	0	0	0	1	mmu-miR-206-3p	-0.24	-0.25	0.13
Zfp148	ENSMUST00000165418.2	zinc finger protein 148	580	2	0	1	1	0	0	0	0	4	mmu-miR-1a-3p	-0.24	-0.27	0.82
Ndrg1	ENSMUST00000005256.7	N-myc downstream regulated gene 1	10621	1	1	0	0	1	0	0	1	3	mmu-miR-1a-3p	-0.24	-0.24	< 0.1
Manea	ENSMUST00000041374.7	mannosidase, endo-alpha	587	1	0	1	0	0	0	0	0	0	mmu-miR-1a-3p	-0.24	-0.24	0.54
Meis1	ENSMUST00000144988.2	Meis homeobox 1	219	2	0	1	1	0	0	0	0	0	mmu-miR-1a-3p	-0.24	-0.24	0.45
Arf4	ENSMUST00000022429.3	ADP-ribosylation factor 4	2496	1	0	0	1	1	1	0	0	1	mmu-miR-1a-3p	-0.24	-0.57	0.74
0610030E20Rik	ENSMUST00000077783.3	RIKEN cDNA 0610030E20 gene	1246	1	1	0	0	0	0	0	0	0	mmu-miR-1a-3p	-0.24	-0.27	0.26
Nr4a2	ENSMUST00000028166.3	nuclear receptor subfamily 4, group A, member 2	59	1	0	1	0	0	0	0	0	0	mmu-miR-206-3p	-0.24	-0.26	0.81
Arhgap32	ENSMUST00000174641.2	Rho GTPase activating protein 32	299	2	0	0	2	2	0	1	1	1	mmu-miR-206-3p	-0.24	-0.3	0.77
Nmt2	ENSMUST00000081932.7	N-myristoyltransferase 2	2898	1	0	0	1	0	0	0	0	3	mmu-miR-206-3p	-0.24	-0.25	0.52
Slc25a1	ENSMUST00000003622.9	solute carrier family 25 (mitochondrial carrier, citrate transporter), member 1	636	1	0	0	1	1	0	0	1	0	mmu-miR-206-3p	-0.24	-0.33	0.7
Sdcbp	ENSMUST00000029912.5	syndecan binding protein	2414	1	0	0	1	0	0	0	0	0	mmu-miR-206-3p	-0.24	-0.24	0.52
Zfp36l1	ENSMUST00000021552.1	zinc finger protein 36, C3H type-like 1	1389	2	0	1	1	0	0	0	0	0	mmu-miR-1a-3p	-0.24	-0.24	0.76
Klf13	ENSMUST00000063694.8	Kruppel-like factor 13	96	2	2	0	0	0	0	0	0	2	mmu-miR-1a-3p	-0.24	-0.29	0.95
Wbp1l	ENSMUST00000138302.3	WW domain binding protein 1 like	1517	2	0	2	0	0	0	0	0	0	mmu-miR-1a-3p	-0.24	-0.28	0.93
Col4a3	ENSMUST00000113457.3	collagen, type IV, alpha 3	655	1	1	0	0	2	2	0	0	0	mmu-miR-1a-3p	-0.24	-0.25	< 0.1
Myocd	ENSMUST00000102635.4	myocardin	102	3	1	1	1	1	0	1	0	1	mmu-miR-1a-3p	-0.24	-0.35	0.93
Alpl	ENSMUST00000030551.5	alkaline phosphatase, liver/bone/kidney	528	1	1	0	0	0	0	0	0	0	mmu-miR-1a-3p	-0.23	-0.23	< 0.1
Mtx1	ENSMUST00000073572.5	metaxin 1	504	1	0	0	1	0	0	0	0	0	mmu-miR-1a-3p	-0.23	-0.23	0.2
Gdf6	ENSMUST00000057613.2	growth differentiation factor 6	26	1	0	1	0	0	0	0	0	0	mmu-miR-1a-3p	-0.23	-0.23	0.87
Taok3	ENSMUST00000092889.6	TAO kinase 3	206	1	0	1	0	0	0	0	0	0	mmu-miR-1a-3p	-0.23	-0.23	0.79
Hand2	ENSMUST00000040104.3	heart and neural crest derivatives expressed transcript 2	201	1	0	0	1	0	0	0	0	0	mmu-miR-1a-3p	-0.23	-0.23	0.58
Neto1	ENSMUST00000058829.2	neuropilin (NRP) and tolloid (TLL)-like 1	6	1	0	0	1	0	0	0	0	1	mmu-miR-1a-3p	-0.23	-0.23	0.51
Klf4	ENSMUST00000107619.2	Kruppel-like factor 4 (gut)	7	1	0	0	1	0	0	0	0	0	mmu-miR-1a-3p	-0.23	-0.23	0.73
Agpat1	ENSMUST00000037489.9	1-acylglycerol-3-phosphate O-acyltransferase 1 (lysophosphatidic acid acyltransferase, alpha)	478	1	1	0	0	0	0	0	0	1	mmu-miR-1a-3p	-0.23	-0.23	< 0.1
Tbp	ENSMUST00000162505.2	TATA box binding protein	1274	1	0	1	0	1	0	1	0	0	mmu-miR-1a-3p	-0.23	-0.26	0.87
Tspyl4	ENSMUST00000047935.7	TSPY-like 4	21	1	1	0	0	2	1	0	1	1	mmu-miR-206-3p	-0.23	-0.23	0.58
Met	ENSMUST00000115443.2	met proto-oncogene	4200	2	0	2	0	0	0	0	0	0	mmu-miR-1a-3p	-0.23	-0.23	0.32
Hdac4	ENSMUST00000097644.3	histone deacetylase 4	652	2	0	1	1	0	0	0	0	0	mmu-miR-206-3p	-0.23	-0.26	0.92
Pax7	ENSMUST00000030508.8	paired box 7	9	3	1	2	0	2	0	1	1	0	mmu-miR-1a-3p	-0.23	-0.23	0.53
Unkl	ENSMUST00000039734.6	unkempt-like (Drosophila)	42	2	2	0	0	1	0	0	1	0	mmu-miR-206-3p	-0.23	-0.23	< 0.1
Fam126a	ENSMUST00000030849.7	family with sequence similarity 126, member A	241	1	0	1	0	0	0	0	0	2	mmu-miR-1a-3p	-0.23	-0.23	0.73
Slc25a25	ENSMUST00000052119.8	solute carrier family 25 (mitochondrial carrier, phosphate carrier), member 25	168	1	1	0	0	0	0	0	0	1	mmu-miR-1a-3p	-0.23	-0.23	0.91
Otud5	ENSMUST00000033494.10	OTU domain containing 5	808	1	0	0	1	0	0	0	0	1	mmu-miR-206-3p	-0.23	-0.23	0.5
Lin7c	ENSMUST00000028583.7	lin-7 homolog C (C. elegans)	1842	1	0	1	0	0	0	0	0	2	mmu-miR-1a-3p	-0.23	-0.25	0.38
Ctbp2	ENSMUST00000169570.2	C-terminal binding protein 2	721	1	0	1	0	0	0	0	0	1	mmu-miR-1a-3p	-0.23	-0.28	0.86
Frmd8	ENSMUST00000025728.7	FERM domain containing 8	1448	1	1	0	0	0	0	0	0	2	mmu-miR-1a-3p	-0.23	-0.23	< 0.1
Kcnip3	ENSMUST00000028850.9	Kv channel interacting protein 3, calsenilin	11	1	1	0	0	0	0	0	0	0	mmu-miR-206-3p	-0.22	-0.41	0.88
Sec61a1	ENSMUST00000032168.5	Sec61 alpha 1 subunit (S. cerevisiae)	3157	1	0	0	1	0	0	0	0	0	mmu-miR-1a-3p	-0.22	-0.23	0.64
Dnajc5	ENSMUST00000072334.6	DnaJ (Hsp40) homolog, subfamily C, member 5	1852	1	0	1	0	0	0	0	0	1	mmu-miR-206-3p	-0.22	-0.28	0.76
Pdgfa	ENSMUST00000046901.8	platelet derived growth factor, alpha	720	1	0	1	0	0	0	0	0	0	mmu-miR-1a-3p	-0.22	-0.22	0.87
Rap1b	ENSMUST00000064667.7	RAS related protein 1b	10115	1	0	0	1	0	0	0	0	0	mmu-miR-206-3p	-0.22	-0.22	0.73
Rsbn1l	ENSMUST00000036489.5	round spermatid basic protein 1-like	242	1	0	1	0	0	0	0	0	2	mmu-miR-1a-3p	-0.22	-0.23	0.87
Tmem135	ENSMUST00000041968.4	transmembrane protein 135	3651	1	0	0	1	0	0	0	0	0	mmu-miR-1a-3p	-0.22	-0.22	0.69
Epb4.1l4b	ENSMUST00000030142.3	erythrocyte protein band 4.1-like 4b	2577	1	0	0	1	0	0	0	0	1	mmu-miR-1a-3p	-0.22	-0.22	0.68
Slc8a2	ENSMUST00000168693.1	solute carrier family 8 (sodium/calcium exchanger), member 2	31	1	1	0	0	1	0	0	1	4	mmu-miR-1a-3p	-0.22	-0.23	0.88
Map3k1	ENSMUST00000109267.3	mitogen-activated protein kinase kinase kinase 1	65	1	0	1	0	0	0	0	0	0	mmu-miR-1a-3p	-0.22	-0.22	0.73
Rnf138	ENSMUST00000072847.6	ring finger protein 138	436	1	1	0	0	0	0	0	0	0	mmu-miR-1a-3p	-0.22	-0.39	0.74
Mbtd1	ENSMUST00000063718.5	mbt domain containing 1	347	1	0	1	0	1	0	0	1	0	mmu-miR-1a-3p	-0.22	-0.24	0.18
Ppp1r3b	ENSMUST00000070481.6	protein phosphatase 1, regulatory (inhibitor) subunit 3B	106	1	0	1	0	1	0	0	1	1	mmu-miR-206-3p	-0.22	-0.24	0.6
Arih1	ENSMUST00000171975.2	ariadne ubiquitin-conjugating enzyme E2 binding protein homolog 1 (Drosophila)	3517	1	0	1	0	1	0	0	1	1	mmu-miR-206-3p	-0.22	-0.26	0.81
Fbxw7	ENSMUST00000107679.2	F-box and WD-40 domain protein 7	536	1	0	1	0	0	0	0	0	0	mmu-miR-1a-3p	-0.22	-0.23	0.85
Eya4	ENSMUST00000092665.5	eyes absent 4 homolog (Drosophila)	348	1	0	1	0	0	0	0	0	1	mmu-miR-1a-3p	-0.21	-0.22	0.87
Phax	ENSMUST00000008445.5	phosphorylated adaptor for RNA export	914	1	1	0	0	0	0	0	0	0	mmu-miR-1a-3p	-0.21	-0.63	0.79
Tcf7l2	ENSMUST00000111656.2	transcription factor 7 like 2, T cell specific, HMG box	1051	1	0	1	0	0	0	0	0	0	mmu-miR-1a-3p	-0.21	-0.21	ORF
Dmpk	ENSMUST00000108473.4	dystrophia myotonica-protein kinase	8005	1	0	1	0	0	0	0	0	1	mmu-miR-1a-3p	-0.21	-0.21	0.4
Cask	ENSMUST00000115438.4	calcium/calmodulin-dependent serine protein kinase (MAGUK family)	743	1	0	1	0	1	0	0	1	4	mmu-miR-1a-3p	-0.21	-0.25	0.87
Pi4ka	ENSMUST00000036161.6	phosphatidylinositol 4-kinase, catalytic, alpha polypeptide	105	1	0	1	0	0	0	0	0	0	mmu-miR-206-3p	-0.21	-0.24	0.61
Tgif1	ENSMUST00000186358.1	TGFB-induced factor homeobox 1	815	1	0	0	1	0	0	0	0	1	mmu-miR-1a-3p	-0.21	-0.21	0.36
Mxd4	ENSMUST00000042701.7	Max dimerization protein 4	2773	1	0	0	1	0	0	0	0	1	mmu-miR-206-3p	-0.21	-0.21	0.47
Map1a	ENSMUST00000094639.4	microtubule-associated protein 1 A	197	1	1	0	0	2	0	0	2	0	mmu-miR-1a-3p	-0.21	-0.22	0.68
Atp6ap2	ENSMUST00000033313.2	ATPase, H+ transporting, lysosomal accessory protein 2	1873	1	0	0	1	0	0	0	0	0	mmu-miR-1a-3p	-0.21	-0.21	0.65
Klhl15	ENSMUST00000113915.1	kelch-like 15	59	1	0	1	0	0	0	0	0	1	mmu-miR-1a-3p	-0.21	-0.23	0.3
Thoc2	ENSMUST00000047037.9	THO complex 2	657	1	1	0	0	0	0	0	0	1	mmu-miR-206-3p	-0.21	-0.21	0.81
Pm20d1	ENSMUST00000112393.3	peptidase M20 domain containing 1	1502	1	0	1	0	3	0	2	1	1	mmu-miR-1a-3p	-0.21	-0.29	0.64
Tbc1d15	ENSMUST00000020339.8	TBC1 domain family, member 15	1002	1	0	1	0	1	0	0	1	2	mmu-miR-1a-3p	-0.21	-0.44	0.87
Wdr1	ENSMUST00000005234.9	WD repeat domain 1	1833	1	1	0	0	0	0	0	0	1	mmu-miR-206-3p	-0.21	-0.25	0.93
Epb4.1l2	ENSMUST00000053748.9	erythrocyte protein band 4.1-like 2	2840	1	0	0	1	1	0	0	1	0	mmu-miR-1a-3p	-0.21	-0.21	0.5
Ap3d1	ENSMUST00000020420.7	adaptor-related protein complex 3, delta 1 subunit	1602	1	0	1	0	0	0	0	0	0	mmu-miR-1a-3p	-0.21	-0.21	0.87
Zfp326	ENSMUST00000031227.5	zinc finger protein 326	288	1	0	0	1	0	0	0	0	1	mmu-miR-1a-3p	-0.21	-0.21	0.73
Ptprg	ENSMUST00000022264.7	protein tyrosine phosphatase, receptor type, G	1653	1	1	0	0	1	0	0	1	0	mmu-miR-1a-3p	-0.2	-0.21	0.87
Ptbp1	ENSMUST00000165704.2	polypyrimidine tract binding protein 1	1338	1	0	0	1	0	0	0	0	1	mmu-miR-206-3p	-0.2	-0.24	0.74
Cped1	ENSMUST00000115383.3	cadherin-like and PC-esterase domain containing 1	1712	1	0	1	0	0	0	0	0	0	mmu-miR-206-3p	-0.2	-0.2	0.84
Zmat3	ENSMUST00000029199.5	zinc finger matrin type 3	1540	1	0	1	0	0	0	0	0	0	mmu-miR-1a-3p	-0.2	-0.2	0.5
Eaf1	ENSMUST00000022446.5	ELL associated factor 1	649	1	1	0	0	1	0	0	1	1	mmu-miR-1a-3p	-0.2	-0.21	< 0.1
Fosb	ENSMUST00000003640.2	FBJ osteosarcoma oncogene B	9	1	1	0	0	0	0	0	0	0	mmu-miR-1a-3p	-0.2	-0.2	0.78
Pxylp1	ENSMUST00000112951.3	2-phosphoxylose phosphatase 1	22	1	0	0	1	1	0	1	0	0	mmu-miR-1a-3p	-0.2	-0.38	0.62
Gdap1l1	ENSMUST00000109420.4	ganglioside-induced differentiation-associated protein 1-like 1	65	1	1	0	0	0	0	0	0	0	mmu-miR-206-3p	-0.2	-0.45	0.8
Slc25a30	ENSMUST00000022580.6	solute carrier family 25, member 30	1059	1	0	1	0	0	0	0	0	1	mmu-miR-1a-3p	-0.2	-0.2	0.7
Elf1	ENSMUST00000040131.6	E74-like factor 1	1109	1	0	0	1	0	0	0	0	0	mmu-miR-1a-3p	-0.2	-0.2	0.73
Cyb5b	ENSMUST00000034400.3	cytochrome b5 type B	10729	1	0	1	0	0	0	0	0	0	mmu-miR-1a-3p	-0.2	-0.27	0.4
Vgll4	ENSMUST00000032459.8	vestigial like 4 (Drosophila)	1729	1	0	1	0	0	0	0	0	0	mmu-miR-1a-3p	-0.2	-0.2	0.84
Tnpo2	ENSMUST00000093360.5	transportin 2 (importin 3, karyopherin beta 2b)	2063	1	1	0	0	0	0	0	0	1	mmu-miR-206-3p	-0.2	-0.2	0.72
Fam69a	ENSMUST00000031198.5	family with sequence similarity 69, member A	413	1	0	0	1	0	0	0	0	0	mmu-miR-206-3p	-0.2	-0.22	0.33
Hace1	ENSMUST00000037044.7	HECT domain and ankyrin repeat containing, E3 ubiquitin protein ligase 1	292	1	0	0	1	0	0	0	0	0	mmu-miR-206-3p	-0.2	-0.2	0.73
Pmepa1	ENSMUST00000036248.7	prostate transmembrane protein, androgen induced 1	1283	1	0	1	0	1	0	1	0	1	mmu-miR-1a-3p	-0.2	-0.24	0.86
Phf6	ENSMUST00000078944.7	PHD finger protein 6	1370	1	0	1	0	0	0	0	0	0	mmu-miR-1a-3p	-0.2	-0.21	0.47
Pea15a	ENSMUST00000013842.6	phosphoprotein enriched in astrocytes 15A	1608	1	0	1	0	0	0	0	0	0	mmu-miR-1a-3p	-0.2	-0.2	0.21
Sema6d	ENSMUST00000103239.4	sema domain, transmembrane domain (TM), and cytoplasmic domain, (semaphorin) 6D	274	1	1	0	0	0	0	0	0	0	mmu-miR-206-3p	-0.2	-0.2	0.71
Mchr1	ENSMUST00000166855.1	melanin-concentrating hormone receptor 1	41	1	1	0	0	0	0	0	0	0	mmu-miR-1a-3p	-0.2	-0.2	< 0.1
Matr3	ENSMUST00000166793.2	matrin 3	2936	1	1	0	0	0	0	0	0	1	mmu-miR-1a-3p	-0.19	-0.45	0.92
Dgkz	ENSMUST00000099709.4	diacylglycerol kinase zeta	612	1	0	1	0	0	0	0	0	0	mmu-miR-206-3p	-0.19	-0.19	0.48
Actb	ENSMUST00000100497.5	actin, beta	89378	1	0	0	1	0	0	0	0	0	mmu-miR-1a-3p	-0.19	-0.19	0.34
Gm6625	ENSMUST00000177870.1	predicted gene 6625	75	1	0	0	1	0	0	0	0	0	mmu-miR-206-3p	-0.19	-0.19	0.34
Zfp281	ENSMUST00000047734.9	zinc finger protein 281	1001	2	0	1	1	0	0	0	0	1	mmu-miR-1a-3p	-0.19	-0.33	0.77
Anp32b	ENSMUST00000102926.4	acidic (leucine-rich) nuclear phosphoprotein 32 family, member B	16234	1	0	1	0	0	0	0	0	0	mmu-miR-206-3p	-0.19	-0.19	0.58
Slc16a12	ENSMUST00000009522.3	solute carrier family 16 (monocarboxylic acid transporters), member 12	599	1	0	1	0	0	0	0	0	1	mmu-miR-1a-3p	-0.19	-0.19	0.27
Gnaq	ENSMUST00000025541.5	guanine nucleotide binding protein, alpha q polypeptide	857	1	0	1	0	1	0	1	0	2	mmu-miR-206-3p	-0.19	-0.2	0.49
Lrrc8a	ENSMUST00000095078.2	leucine rich repeat containing 8A	1153	1	0	1	0	0	0	0	0	1	mmu-miR-1a-3p	-0.19	-0.19	0.52
Car8	ENSMUST00000066674.7	carbonic anhydrase 8	1355	1	0	1	0	1	0	0	1	0	mmu-miR-1a-3p	-0.19	-0.28	< 0.1
Atxn1l	ENSMUST00000093162.3	ataxin 1-like	808	1	1	0	0	1	0	0	1	4	mmu-miR-1a-3p	-0.19	-0.19	0.62
Prrc1	ENSMUST00000025490.8	proline-rich coiled-coil 1	1210	1	0	0	1	1	0	1	0	0	mmu-miR-206-3p	-0.19	-0.2	0.31
Srsf3	ENSMUST00000130216.1	serine/arginine-rich splicing factor 3	3479	1	0	1	0	1	0	1	0	0	mmu-miR-206-3p	-0.19	-0.47	0.87
Rnf150	ENSMUST00000078525.5	ring finger protein 150	347	1	1	0	0	2	0	1	1	3	mmu-miR-1a-3p	-0.19	-0.3	0.93
Ift20	ENSMUST00000128788.2	intraflagellar transport 20	1970	1	0	0	1	0	0	0	0	0	mmu-miR-1a-3p	-0.19	-0.19	0.23
Gnpnat1	ENSMUST00000046191.7	glucosamine-phosphate N-acetyltransferase 1	1349	1	0	1	0	1	0	0	1	0	mmu-miR-1a-3p	-0.19	-0.44	0.44
Smyd4	ENSMUST00000044530.2	SET and MYND domain containing 4	301	1	0	1	0	0	0	0	0	0	mmu-miR-206-3p	-0.19	-0.19	0.36
Clock	ENSMUST00000075159.1	circadian locomotor output cycles kaput	748	1	0	1	0	1	0	0	1	1	mmu-miR-1a-3p	-0.19	-0.26	0.84
Xpnpep3	ENSMUST00000041609.5	X-prolyl aminopeptidase (aminopeptidase P) 3, putative	465	1	0	0	1	0	0	0	0	1	mmu-miR-206-3p	-0.19	-0.2	0.37
Pdcd4	ENSMUST00000074371.6	programmed cell death 4	3059	1	0	0	1	0	0	0	0	0	mmu-miR-1a-3p	-0.19	-0.19	0.6
Acer2	ENSMUST00000045224.8	alkaline ceramidase 2	808	1	1	0	0	0	0	0	0	0	mmu-miR-1a-3p	-0.19	-0.19	0.47
Tgfbr3	ENSMUST00000031224.9	transforming growth factor, beta receptor III	171	1	0	1	0	0	0	0	0	0	mmu-miR-206-3p	-0.19	-0.19	0.82
Gm9938	ENSMUST00000067077.1	predicted gene 9938	1271	1	0	1	0	1	0	0	1	0	mmu-miR-1a-3p	-0.19	-0.22	0.59
Gm5627	ENSMUST00000178539.1	predicted gene 5627	24	1	1	0	0	1	1	0	0	0	mmu-miR-206-3p	-0.18	-0.63	< 0.1
Trps1	ENSMUST00000165201.3	trichorhinophalangeal syndrome I (human)	826	1	0	0	1	1	0	0	1	0	mmu-miR-206-3p	-0.18	-0.2	0.67
Khsrp	ENSMUST00000007814.8	KH-type splicing regulatory protein	82	1	0	1	0	0	0	0	0	1	mmu-miR-1a-3p	-0.18	-0.21	0.86
Daam1	ENSMUST00000085299.2	dishevelled associated activator of morphogenesis 1	590	1	0	1	0	1	0	0	1	0	mmu-miR-206-3p	-0.18	-0.23	0.84
Ddx3x	ENSMUST00000000804.6	DEAD/H (Asp-Glu-Ala-Asp/His) box polypeptide 3, X-linked	6252	1	0	0	1	0	0	0	0	0	mmu-miR-1a-3p	-0.18	-0.18	0.64
Rcan3	ENSMUST00000030606.8	regulator of calcineurin 3	153	1	0	1	0	0	0	0	0	0	mmu-miR-1a-3p	-0.18	-0.26	0.38
Zzz3	ENSMUST00000106100.3	zinc finger, ZZ domain containing 3	1388	1	0	1	0	0	0	0	0	1	mmu-miR-1a-3p	-0.18	-0.18	0.87
Sash1	ENSMUST00000015449.5	SAM and SH3 domain containing 1	92	1	0	1	0	0	0	0	0	0	mmu-miR-1a-3p	-0.18	-0.19	0.57
Rnf38	ENSMUST00000098098.3	ring finger protein 38	90	1	0	1	0	0	0	0	0	1	mmu-miR-206-3p	-0.18	-0.23	0.84
Ankrd13c	ENSMUST00000040787.8	ankyrin repeat domain 13c	2424	1	0	0	1	2	0	1	1	0	mmu-miR-1a-3p	-0.18	-0.23	0.69
Camk1d	ENSMUST00000044009.8	calcium/calmodulin-dependent protein kinase ID	507	1	1	0	0	0	0	0	0	0	mmu-miR-1a-3p	-0.18	-0.18	0.9
Slc38a3	ENSMUST00000167868.2	solute carrier family 38, member 3	2700	1	1	0	0	0	0	0	0	1	mmu-miR-1a-3p	-0.18	-0.33	0.64
Olfml2a	ENSMUST00000057279.5	olfactomedin-like 2A	76	1	1	0	0	1	0	0	1	0	mmu-miR-1a-3p	-0.18	-0.18	0.8
Phip	ENSMUST00000034787.6	pleckstrin homology domain interacting protein	1734	1	1	0	0	0	0	0	0	0	mmu-miR-1a-3p	-0.18	-0.19	< 0.1
Letmd1	ENSMUST00000037001.8	LETM1 domain containing 1	2438	1	1	0	0	1	0	1	0	0	mmu-miR-1a-3p	-0.18	-0.26	< 0.1
Ankrd23	ENSMUST00000054665.4	ankyrin repeat domain 23	110978	1	0	0	1	0	0	0	0	0	mmu-miR-206-3p	-0.18	-0.18	0.69
Tmcc1	ENSMUST00000088896.4	transmembrane and coiled coil domains 1	1065	1	1	0	0	1	0	0	1	0	mmu-miR-206-3p	-0.18	-0.18	0.91
Kat6a	ENSMUST00000110696.2	K(lysine) acetyltransferase 6A	1319	1	0	0	1	1	0	0	1	1	mmu-miR-206-3p	-0.18	-0.18	0.62
Hoxa3	ENSMUST00000114434.3	homeobox A3	48	1	0	1	0	0	0	0	0	1	mmu-miR-1a-3p	-0.18	-0.33	0.81
Lasp1	ENSMUST00000043843.6	LIM and SH3 protein 1	3589	1	0	0	1	1	0	0	1	0	mmu-miR-1a-3p	-0.18	-0.18	0.53
Wnt3	ENSMUST00000000127.5	wingless-related MMTV integration site 3	25	1	1	0	0	0	0	0	0	0	mmu-miR-1a-3p	-0.18	-0.18	< 0.1
Kat6b	ENSMUST00000069648.8	K(lysine) acetyltransferase 6B	394	1	0	0	1	0	0	0	0	0	mmu-miR-1a-3p	-0.17	-0.17	0.58
Ptpn14	ENSMUST00000027898.5	protein tyrosine phosphatase, non-receptor type 14	937	2	0	1	1	2	2	0	0	0	mmu-miR-1a-3p	-0.17	-0.18	0.89
Trip11	ENSMUST00000021605.8	thyroid hormone receptor interactor 11	569	1	0	1	0	0	0	0	0	0	mmu-miR-1a-3p	-0.17	-0.22	0.8
Wbp2	ENSMUST00000074628.7	WW domain binding protein 2	136	1	0	1	0	0	0	0	0	0	mmu-miR-1a-3p	-0.17	-0.18	0.3
Creb5	ENSMUST00000047450.7	cAMP responsive element binding protein 5	82	1	1	0	0	0	0	0	0	1	mmu-miR-1a-3p	-0.17	-0.35	0.77
Git1	ENSMUST00000037285.4	G protein-coupled receptor kinase-interactor 1	2071	1	1	0	0	0	0	0	0	0	mmu-miR-1a-3p	-0.17	-0.17	0.21
Entpd7	ENSMUST00000081079.5	ectonucleoside triphosphate diphosphohydrolase 7	146	1	1	0	0	2	1	0	1	2	mmu-miR-1a-3p	-0.17	-0.3	< 0.1
Bcl7a	ENSMUST00000120593.2	B cell CLL/lymphoma 7A	79	1	1	0	0	0	0	0	0	1	mmu-miR-1a-3p	-0.17	-0.24	0.93
Bnc2	ENSMUST00000176612.2	basonuclin 2	291	1	0	1	0	0	0	0	0	1	mmu-miR-1a-3p	-0.17	-0.17	ORF
Stag2	ENSMUST00000115073.3	stromal antigen 2	3749	1	0	0	1	0	0	0	0	0	mmu-miR-1a-3p	-0.17	-0.18	0.73
A730049H05Rik	ENSMUST00000057977.3	RIKEN cDNA A730049H05 gene	10	1	1	0	0	0	0	0	0	0	mmu-miR-206-3p	-0.17	-0.29	0.19
Kcnj2	ENSMUST00000042970.2	potassium inwardly-rectifying channel, subfamily J, member 2	89	1	1	0	0	0	0	0	0	0	mmu-miR-1a-3p	-0.17	-0.17	0.48
Prkacb	ENSMUST00000102515.4	protein kinase, cAMP dependent, catalytic, beta	149	1	0	0	1	1	0	0	1	1	mmu-miR-206-3p	-0.17	-0.2	0.73
Sec62	ENSMUST00000029256.7	SEC62 homolog (S. cerevisiae)	1364	1	1	0	0	4	3	0	1	1	mmu-miR-1a-3p	-0.17	-0.57	0.93
Zbtb7b	ENSMUST00000107433.2	zinc finger and BTB domain containing 7B	252	1	0	0	1	0	0	0	0	2	mmu-miR-206-3p	-0.17	-0.17	0.44
Syn3	ENSMUST00000120638.2	synapsin III	99	1	1	0	0	0	0	0	0	2	mmu-miR-1a-3p	-0.17	-0.17	0.17
Ddx17	ENSMUST00000054014.7	DEAD (Asp-Glu-Ala-Asp) box polypeptide 17	9822	1	0	1	0	1	0	0	1	0	mmu-miR-1a-3p	-0.17	-0.17	0.85
Fam168a	ENSMUST00000049053.7	family with sequence similarity 168, member A	201	2	2	0	0	0	0	0	0	0	mmu-miR-206-3p	-0.16	-0.3	0.88
Sgip1	ENSMUST00000106882.3	SH3-domain GRB2-like (endophilin) interacting protein 1	52	1	0	0	1	0	0	0	0	1	mmu-miR-1a-3p	-0.16	-0.16	0.64
Notch3	ENSMUST00000087723.3	notch 3	246	1	0	0	1	1	0	0	1	1	mmu-miR-206-3p	-0.16	-0.16	0.54
Dgkg	ENSMUST00000089925.4	diacylglycerol kinase, gamma	8	1	0	1	0	1	0	0	1	1	mmu-miR-1a-3p	-0.16	-0.17	0.33
Phlpp2	ENSMUST00000034175.4	PH domain and leucine rich repeat protein phosphatase 2	37	1	0	1	0	0	0	0	0	1	mmu-miR-1a-3p	-0.16	-0.16	0.22
Zc3h7b	ENSMUST00000109554.1	zinc finger CCCH type containing 7B	1015	1	1	0	0	0	0	0	0	0	mmu-miR-1a-3p	-0.16	-0.16	0.82
Trim44	ENSMUST00000102573.2	tripartite motif-containing 44	748	1	0	1	0	1	0	1	0	0	mmu-miR-206-3p	-0.16	-0.2	< 0.1
Map4k2	ENSMUST00000025897.7	mitogen-activated protein kinase kinase kinase kinase 2	639	1	0	0	1	0	0	0	0	0	mmu-miR-1a-3p	-0.16	-0.16	0.66
Hivep3	ENSMUST00000106307.3	human immunodeficiency virus type I enhancer binding protein 3	160	1	1	0	0	0	0	0	0	0	mmu-miR-1a-3p	-0.16	-0.16	0.92
Ptpn1	ENSMUST00000029053.7	protein tyrosine phosphatase, non-receptor type 1	181	1	1	0	0	1	0	0	1	2	mmu-miR-206-3p	-0.16	-0.19	0.9
Gm21987	ENSMUST00000119704.1	predicted gene 21987	8	1	0	0	1	0	0	0	0	0	mmu-miR-1a-3p	-0.16	-0.25	0.48
Atp6v1b2	ENSMUST00000006435.7	ATPase, H+ transporting, lysosomal V1 subunit B2	599	1	0	0	1	0	0	0	0	1	mmu-miR-206-3p	-0.16	-0.21	0.62
Kcnd3	ENSMUST00000098761.4	potassium voltage-gated channel, Shal-related family, member 3	105	1	1	0	0	0	0	0	0	2	mmu-miR-1a-3p	-0.16	-0.16	0.91
Nol4l	ENSMUST00000035346.8	nucleolar protein 4-like	84	1	1	0	0	0	0	0	0	0	mmu-miR-1a-3p	-0.16	-0.2	0.66
Dlg1	ENSMUST00000100001.4	discs, large homolog 1 (Drosophila)	2065	1	0	0	1	0	0	0	0	0	mmu-miR-1a-3p	-0.16	-0.16	0.74
Myo1e	ENSMUST00000034745.7	myosin IE	1431	1	0	1	0	0	0	0	0	2	mmu-miR-1a-3p	-0.15	-0.15	< 0.1
Bet1	ENSMUST00000049166.4	blocked early in transport 1 homolog (S. cerevisiae)	850	1	0	1	0	1	0	0	1	1	mmu-miR-206-3p	-0.15	-0.46	0.79
Tns3	ENSMUST00000020695.7	tensin 3	976	1	1	0	0	2	0	0	2	1	mmu-miR-1a-3p	-0.15	-0.15	< 0.1
Ccz1	ENSMUST00000031621.9	CCZ1 vacuolar protein trafficking and biogenesis associated	724	1	0	0	1	0	0	0	0	0	mmu-miR-1a-3p	-0.15	-0.2	0.57
Srgap2	ENSMUST00000097588.3	SLIT-ROBO Rho GTPase activating protein 2	856	1	0	1	0	1	0	0	1	0	mmu-miR-1a-3p	-0.15	-0.15	< 0.1
Ago1	ENSMUST00000097888.4	argonaute RISC catalytic subunit 1	460	1	0	1	0	1	0	0	1	1	mmu-miR-206-3p	-0.15	-0.15	0.78
Caprin1	ENSMUST00000028607.7	cell cycle associated protein 1	733	1	1	0	0	1	0	0	1	1	mmu-miR-1a-3p	-0.15	-0.28	0.81
Npas3	ENSMUST00000101432.2	neuronal PAS domain protein 3	17	1	0	1	0	0	0	0	0	1	mmu-miR-1a-3p	-0.15	-0.15	0.73
Mylk	ENSMUST00000023538.8	myosin, light polypeptide kinase	4565	1	1	0	0	0	0	0	0	0	mmu-miR-1a-3p	-0.15	-0.15	0.22
Slc7a2	ENSMUST00000057784.9	solute carrier family 7 (cationic amino acid transporter, y+ system), member 2	3113	1	1	0	0	0	0	0	0	0	mmu-miR-1a-3p	-0.15	-0.17	0.88
Gtf2b	ENSMUST00000029938.8	general transcription factor IIB	558	1	0	0	1	0	0	0	0	0	mmu-miR-1a-3p	-0.15	-0.15	0.74
Dpt	ENSMUST00000027861.4	dermatopontin	387	1	1	0	0	0	0	0	0	0	mmu-miR-1a-3p	-0.15	-0.42	0.13
Efnb2	ENSMUST00000001319.8	ephrin B2	86	1	1	0	0	0	0	0	0	0	mmu-miR-1a-3p	-0.15	-0.22	0.87
Il1rapl1	ENSMUST00000113966.2	interleukin 1 receptor accessory protein-like 1	5	1	0	1	0	1	0	0	1	1	mmu-miR-1a-3p	-0.15	-0.15	0.79
Pgam1	ENSMUST00000011896.6	phosphoglycerate mutase 1	315	1	0	0	1	0	0	0	0	1	mmu-miR-206-3p	-0.15	-0.15	0.38
Akap13	ENSMUST00000147005.2	A kinase (PRKA) anchor protein 13	1510	1	0	1	0	1	0	1	0	1	mmu-miR-1a-3p	-0.15	-0.15	0.84
Mkl1	ENSMUST00000149582.2	MKL (megakaryoblastic leukemia)/myocardin-like 1	25	1	0	1	0	0	0	0	0	1	mmu-miR-206-3p	-0.15	-0.16	0.36
Mpz	ENSMUST00000070758.4	myelin protein zero	5	1	0	0	1	0	0	0	0	0	mmu-miR-1a-3p	-0.15	-0.15	0.21
Gnptab	ENSMUST00000020251.8	N-acetylglucosamine-1-phosphate transferase, alpha and beta subunits	2815	1	0	0	1	0	0	0	0	1	mmu-miR-1a-3p	-0.15	-0.15	0.71
Thrb	ENSMUST00000091471.5	thyroid hormone receptor beta	358	1	0	0	1	0	0	0	0	1	mmu-miR-1a-3p	-0.15	-0.15	0.74
Dnajc13	ENSMUST00000035170.7	DnaJ (Hsp40) homolog, subfamily C, member 13	904	1	0	1	0	0	0	0	0	0	mmu-miR-1a-3p	-0.15	-0.15	0.16
Sec63	ENSMUST00000019937.4	SEC63-like (S. cerevisiae)	2009	1	1	0	0	0	0	0	0	0	mmu-miR-1a-3p	-0.15	-0.32	0.92
Necab1	ENSMUST00000041606.8	N-terminal EF-hand calcium binding protein 1	85	1	0	0	1	0	0	0	0	0	mmu-miR-1a-3p	-0.14	-0.15	0.51
Carf	ENSMUST00000187978.1	calcium response factor	76	1	0	1	0	0	0	0	0	1	mmu-miR-1a-3p	-0.14	-0.18	< 0.1
Nr1h3	ENSMUST00000111356.2	nuclear receptor subfamily 1, group H, member 3	616	1	0	1	0	0	0	0	0	0	mmu-miR-1a-3p	-0.14	-0.14	< 0.1
Fam168b	ENSMUST00000167518.2	family with sequence similarity 168, member B	808	1	0	1	0	1	1	0	0	2	mmu-miR-1a-3p	-0.14	-0.19	< 0.1
Ppp2r5a	ENSMUST00000067976.3	protein phosphatase 2, regulatory subunit B', alpha	2085	1	0	0	1	0	0	0	0	1	mmu-miR-1a-3p	-0.14	-0.16	0.74
Pcdh17	ENSMUST00000071370.5	protocadherin 17	470	1	0	0	1	0	0	0	0	0	mmu-miR-206-3p	-0.14	-0.14	0.37
Slc8a1	ENSMUST00000163680.3	solute carrier family 8 (sodium/calcium exchanger), member 1	1757	1	1	0	0	2	0	2	0	2	mmu-miR-1a-3p	-0.14	-0.18	0.45
Glce	ENSMUST00000185675.1	glucuronyl C5-epimerase	90	1	0	0	1	1	0	0	1	0	mmu-miR-1a-3p	-0.14	-0.14	0.48
Col25a1	ENSMUST00000080335.5	collagen, type XXV, alpha 1	21	1	1	0	0	1	0	0	1	1	mmu-miR-1a-3p	-0.14	-0.18	0.68
Stmn2	ENSMUST00000029002.7	stathmin-like 2	1778	1	0	0	1	0	0	0	0	0	mmu-miR-1a-3p	-0.14	-0.14	0.25
Mpp5	ENSMUST00000082024.5	membrane protein, palmitoylated 5 (MAGUK p55 subfamily member 5)	289	1	0	0	1	0	0	0	0	0	mmu-miR-1a-3p	-0.14	-0.15	0.57
Cbx8	ENSMUST00000026663.7	chromobox 8	162	1	0	1	0	0	0	0	0	1	mmu-miR-206-3p	-0.14	-0.29	0.86
Rere	ENSMUST00000105682.3	arginine glutamic acid dipeptide (RE) repeats	443	1	0	0	1	0	0	0	0	0	mmu-miR-1a-3p	-0.14	-0.17	0.37
Wasl	ENSMUST00000031695.9	Wiskott-Aldrich syndrome-like (human)	2065	1	0	0	1	0	0	0	0	0	mmu-miR-1a-3p	-0.14	-0.14	0.44
Pld1	ENSMUST00000120834.2	phospholipase D1	117	1	0	0	1	0	0	0	0	1	mmu-miR-1a-3p	-0.14	-0.14	0.45
Gxylt1	ENSMUST00000057896.4	glucoside xylosyltransferase 1	1508	1	0	0	1	0	0	0	0	0	mmu-miR-1a-3p	-0.14	-0.14	0.37
Aldh5a1	ENSMUST00000037615.6	aldhehyde dehydrogenase family 5, subfamily A1	1043	1	1	0	0	1	0	0	1	0	mmu-miR-206-3p	-0.13	-0.17	< 0.1
Poldip3	ENSMUST00000100375.5	polymerase (DNA-directed), delta interacting protein 3	112	1	0	1	0	0	0	0	0	0	mmu-miR-1a-3p	-0.13	-0.14	0.73
Fam210b	ENSMUST00000028995.4	family with sequence similarity 210, member B	1335	1	0	0	1	0	0	0	0	2	mmu-miR-1a-3p	-0.13	-0.15	0.26
Sox6	ENSMUST00000166877.2	SRY (sex determining region Y)-box 6	594	1	0	0	1	0	0	0	0	2	mmu-miR-1a-3p	-0.13	-0.15	0.65
Mfsd9	ENSMUST00000039672.5	major facilitator superfamily domain containing 9	32	1	0	1	0	0	0	0	0	0	mmu-miR-206-3p	-0.13	-0.15	0.12
Cdc42se1	ENSMUST00000053872.6	CDC42 small effector 1	1533	1	1	0	0	0	0	0	0	0	mmu-miR-1a-3p	-0.13	-0.32	0.33
Mapkbp1	ENSMUST00000066058.7	mitogen-activated protein kinase binding protein 1	503	1	1	0	0	1	0	0	1	0	mmu-miR-1a-3p	-0.13	-0.13	0.66
Smarcc1	ENSMUST00000035057.8	SWI/SNF related, matrix associated, actin dependent regulator of chromatin, subfamily c, member 1	2640	1	1	0	0	0	0	0	0	1	mmu-miR-1a-3p	-0.13	-0.13	0.85
Slc39a9	ENSMUST00000085245.5	solute carrier family 39 (zinc transporter), member 9	1215	1	0	0	1	0	0	0	0	1	mmu-miR-206-3p	-0.13	-0.2	0.73
Map4k3	ENSMUST00000112389.3	mitogen-activated protein kinase kinase kinase kinase 3	503	1	1	0	0	0	0	0	0	0	mmu-miR-1a-3p	-0.13	-0.13	0.6
Dctn4	ENSMUST00000025505.5	dynactin 4	4459	1	0	0	1	0	0	0	0	0	mmu-miR-206-3p	-0.13	-0.13	0.36
Zfp36l2	ENSMUST00000060366.6	zinc finger protein 36, C3H type-like 2	26	1	0	0	1	1	0	0	1	0	mmu-miR-1a-3p	-0.13	-0.15	0.52
Swt1	ENSMUST00000064771.6	SWT1 RNA endoribonuclease homolog (S. cerevisiae)	233	1	1	0	0	0	0	0	0	1	mmu-miR-1a-3p	-0.13	-0.17	0.1
Lef1	ENSMUST00000029611.8	lymphoid enhancer binding factor 1	681	1	0	0	1	0	0	0	0	0	mmu-miR-1a-3p	-0.13	-0.13	0.39
Heatr5b	ENSMUST00000097281.2	HEAT repeat containing 5B	188	1	0	0	1	1	0	0	1	1	mmu-miR-1a-3p	-0.13	-0.44	0.25
Hipk3	ENSMUST00000028600.8	homeodomain interacting protein kinase 3	541	1	0	1	0	1*	0	0	0	0	mmu-miR-1a-3p	-0.13	-0.14	0.85
Rnf40	ENSMUST00000033088.6	ring finger protein 40	1328	1	0	0	1	1	0	1	0	1	mmu-miR-206-3p	-0.13	-0.18	0.5
Calm1	ENSMUST00000110082.4	calmodulin 1	29214	1	0	0	1	0	0	0	0	0	mmu-miR-1a-3p	-0.13	-0.13	0.66
Zfhx4	ENSMUST00000176383.2	zinc finger homeodomain 4	464	1	0	0	1	0	0	0	0	0	mmu-miR-1a-3p	-0.13	-0.13	0.64
Csf1	ENSMUST00000118593.2	colony stimulating factor 1 (macrophage)	1560	1	0	1	0	0	0	0	0	0	mmu-miR-206-3p	-0.12	-0.12	0.21
Igfbp5	ENSMUST00000027377.8	insulin-like growth factor binding protein 5	3110	1	0	0	1	1	0	0	1	0	mmu-miR-1a-3p	-0.12	-0.17	0.38
Larp4	ENSMUST00000057632.9	La ribonucleoprotein domain family, member 4	11	1	0	1	0	0	0	0	0	0	mmu-miR-1a-3p	-0.12	-0.24	0.78
Hp1bp3	ENSMUST00000105827.2	heterochromatin protein 1, binding protein 3	2450	1	0	0	1	0	0	0	0	0	mmu-miR-1a-3p	-0.12	-0.12	0.73
Vezf1	ENSMUST00000018521.5	vascular endothelial zinc finger 1	2058	1	0	1	0	0	0	0	0	1	mmu-miR-1a-3p	-0.12	-0.12	0.81
Cbx6	ENSMUST00000109623.2	chromobox 6	183	1	0	1	0	0	0	0	0	0	mmu-miR-1a-3p	-0.12	-0.3	0.87
Tspan9	ENSMUST00000112173.2	tetraspanin 9	534	1	0	1	0	0	0	0	0	1	mmu-miR-206-3p	-0.12	-0.2	0.73
Rapgef2	ENSMUST00000118100.2	Rap guanine nucleotide exchange factor (GEF) 2	262	1	0	0	1	0	0	0	0	0	mmu-miR-206-3p	-0.12	-0.12	0.6
Zfp217	ENSMUST00000063710.7	zinc finger protein 217	431	1	0	0	1	0	0	0	0	0	mmu-miR-1a-3p	-0.12	-0.13	0.24
Rbmx	ENSMUST00000098470.3	RNA binding motif protein, X chromosome	830	2	0	0	2	0	0	0	0	0	mmu-miR-1a-3p	-0.12	-0.15	0.9
Fubp3	ENSMUST00000055244.7	far upstream element (FUSE) binding protein 3	672	1	0	1	0	0	0	0	0	0	mmu-miR-1a-3p	-0.12	-0.18	0.84
C77370	ENSMUST00000118314.2	expressed sequence C77370	9	1	1	0	0	2	0	2	0	0	mmu-miR-1a-3p	-0.12	-0.15	0.81
Braf	ENSMUST00000002487.9	Braf transforming gene	393	1	0	1	0	1	0	0	1	3	mmu-miR-1a-3p	-0.12	-0.13	0.38
Zbtb4	ENSMUST00000108639.2	zinc finger and BTB domain containing 4	777	1	1	0	0	0	0	0	0	1	mmu-miR-206-3p	-0.12	-0.12	0.35
Fndc1	ENSMUST00000097425.4	fibronectin type III domain containing 1	245	1	1	0	0	0	0	0	0	0	mmu-miR-1a-3p	-0.12	-0.15	< 0.1
Wasf2	ENSMUST00000084241.6	WAS protein family, member 2	4077	1	0	0	1	1	0	1	0	3	mmu-miR-1a-3p	-0.12	-0.12	0.31
Copb1	ENSMUST00000033012.7	coatomer protein complex, subunit beta 1	2722	1	0	0	1	0	0	0	0	0	mmu-miR-1a-3p	-0.12	-0.12	0.25
Mtss1	ENSMUST00000080371.6	metastasis suppressor 1	347	1	0	0	1	0	0	0	0	1	mmu-miR-1a-3p	-0.12	-0.14	0.57
Adar	ENSMUST00000098924.3	adenosine deaminase, RNA-specific	232	1	0	1	0	2	0	0	2	2	mmu-miR-1a-3p	-0.12	-0.37	0.79
Ccnd2	ENSMUST00000000188.8	cyclin D2	9744	1	0	0	1	0	0	0	0	0	mmu-miR-1a-3p	-0.12	-0.12	0.52
Pak3	ENSMUST00000172330.2	p21 protein (Cdc42/Rac)-activated kinase 3	27	1	1	0	0	0	0	0	0	1	mmu-miR-1a-3p	-0.12	-0.12	0.84
Caskin2	ENSMUST00000041684.5	CASK-interacting protein 2	557	1	0	0	1	0	0	0	0	0	mmu-miR-206-3p	-0.11	-0.12	0.42
Jarid2	ENSMUST00000173246.2	jumonji, AT rich interactive domain 2	1458	1	1	0	0	0	0	0	0	0	mmu-miR-206-3p	-0.11	-0.17	0.83
Rsf1	ENSMUST00000042399.8	remodeling and spacing factor 1	388	1	0	0	1	0	0	0	0	1	mmu-miR-1a-3p	-0.11	-0.15	0.61
Srp72	ENSMUST00000101087.4	signal recognition particle 72	4585	1	0	0	1	0	0	0	0	0	mmu-miR-1a-3p	-0.11	-0.12	0.27
Magi2	ENSMUST00000101558.4	membrane associated guanylate kinase, WW and PDZ domain containing 2	129	1	0	0	1	0	0	0	0	2	mmu-miR-1a-3p	-0.11	-0.19	0.72
Bsn	ENSMUST00000035208.8	bassoon	9	2	1	0	1	0	0	0	0	0	mmu-miR-1a-3p	-0.11	-0.11	0.96
Rfesd	ENSMUST00000167271.2	Rieske (Fe-S) domain containing	190	1	1	0	0	2	2	0	0	0	mmu-miR-1a-3p	-0.11	-1.04	< 0.1
Rnf165	ENSMUST00000026494.8	ring finger protein 165	56	1	1	0	0	2	0	2	0	0	mmu-miR-1a-3p	-0.11	-0.23	0.92
Gpr158	ENSMUST00000055946.7	G protein-coupled receptor 158	5	1	0	0	1	1	0	0	1	0	mmu-miR-1a-3p	-0.11	-0.11	0.66
Unc119b	ENSMUST00000060798.5	unc-119 homolog B (C. elegans)	75	1	1	0	0	2	0	0	2	0	mmu-miR-1a-3p	-0.11	-0.23	0.22
Suz12	ENSMUST00000017692.9	suppressor of zeste 12 homolog (Drosophila)	2150	1	0	0	1	0	0	0	0	0	mmu-miR-1a-3p	-0.11	-0.11	0.37
Zxdb	ENSMUST00000101388.3	zinc finger, X-linked, duplicated B	268	1	1	0	0	3	0	2	1	1	mmu-miR-206-3p	-0.11	-0.26	0.24
Ralgapb	ENSMUST00000109486.3	Ral GTPase activating protein, beta subunit (non-catalytic)	957	1	1	0	0	0	0	0	0	0	mmu-miR-1a-3p	-0.11	-0.17	0.71
Api5	ENSMUST00000028617.6	apoptosis inhibitor 5	60	1	1	0	0	0	0	0	0	2	mmu-miR-1a-3p	-0.11	-0.31	0.61
Wnk3	ENSMUST00000096285.4	WNK lysine deficient protein kinase 3	74	1	0	1	0	1	0	0	1	0	mmu-miR-1a-3p	-0.11	-0.12	0.47
Dph1	ENSMUST00000044949.5	DPH1 homolog (S. cerevisiae)	1104	1	0	0	1	0	0	0	0	0	mmu-miR-206-3p	-0.11	-0.11	ORF
Phc2	ENSMUST00000030588.7	polyhomeotic-like 2 (Drosophila)	769	1	0	1	0	0	0	0	0	1	mmu-miR-1a-3p	-0.1	-0.1	0.84
Sulf1	ENSMUST00000177608.2	sulfatase 1	802	1	1	0	0	0	0	0	0	0	mmu-miR-1a-3p	-0.1	-0.1	ORF
Luzp1	ENSMUST00000105849.3	leucine zipper protein 1	845	1	0	1	0	1	0	1	0	1	mmu-miR-1a-3p	-0.1	-0.11	< 0.1
Ypel2	ENSMUST00000018571.4	yippee-like 2 (Drosophila)	27	1	0	1	0	0	0	0	0	0	mmu-miR-1a-3p	-0.1	-0.18	0.26
Slc35b4	ENSMUST00000019143.8	solute carrier family 35, member B4	1665	1	1	0	0	1	1	0	0	0	mmu-miR-206-3p	-0.1	-0.2	0.13
Alx1	ENSMUST00000167156.3	ALX homeobox 1	16	1	1	0	0	0	0	0	0	0	mmu-miR-206-3p	-0.1	-0.37	0.84
Fras1	ENSMUST00000036019.4	Fraser syndrome 1 homolog (human)	67	1	1	0	0	0	0	0	0	0	mmu-miR-1a-3p	-0.1	-0.11	0.4
Rufy2	ENSMUST00000119567.2	RUN and FYVE domain-containing 2	362	4	0	1	3	3	0	2	1	1	mmu-miR-206-3p	-0.1	-0.39	0.87
Wipf2	ENSMUST00000037480.8	WAS/WASL interacting protein family, member 2	310	1	1	0	0	0	0	0	0	4	mmu-miR-1a-3p	-0.1	-0.19	0.81
Rbfox1	ENSMUST00000056416.7	RNA binding protein, fox-1 homolog (C. elegans) 1	709	1	0	0	1	0	0	0	0	0	mmu-miR-1a-3p	-0.1	-0.1	0.32
Gm20489	ENSMUST00000117736.1	predicted gene 20489	8	1	0	1	0	0	0	0	0	0	mmu-miR-1a-3p	-0.1	-0.11	0.15
Ptpn4	ENSMUST00000064091.6	protein tyrosine phosphatase, non-receptor type 4	598	2	1	1	0	0	0	0	0	1	mmu-miR-206-3p	-0.1	-0.11	0.43
Nfat5	ENSMUST00000169453.2	nuclear factor of activated T cells 5	1024	1	0	0	1	2	0	0	2	1	mmu-miR-206-3p	-0.1	-0.12	0.28
Arrdc3	ENSMUST00000099356.3	arrestin domain containing 3	456	1	0	1	0	0	0	0	0	0	mmu-miR-1a-3p	-0.1	-0.11	0.25
Btaf1	ENSMUST00000099494.3	BTAF1 RNA polymerase II, B-TFIID transcription factor-associated, (Mot1 homolog, S. cerevisiae)	878	1	0	0	1	0	0	0	0	0	mmu-miR-1a-3p	-0.1	-0.12	0.74
Rap1a	ENSMUST00000090678.6	RAS-related protein-1a	2587	1	0	0	1	0	0	0	0	0	mmu-miR-1a-3p	-0.1	-0.1	0.73
G3bp2	ENSMUST00000169094.2	GTPase activating protein (SH3 domain) binding protein 2	6218	1	0	0	1	0	0	0	0	0	mmu-miR-1a-3p	-0.1	-0.11	0.63
Syncrip	ENSMUST00000174391.2	synaptotagmin binding, cytoplasmic RNA interacting protein	2608	1	0	0	1	0	0	0	0	1	mmu-miR-1a-3p	-0.1	-0.11	0.63
Ss18	ENSMUST00000040964.7	synovial sarcoma translocation, Chromosome 18	76	1	0	0	1	0	0	0	0	0	mmu-miR-1a-3p	-0.1	-0.1	0.56
Tnpo1	ENSMUST00000109399.3	transportin 1	7052	1	1	0	0	0	0	0	0	0	mmu-miR-1a-3p	-0.1	-0.1	0.89
Hivep2	ENSMUST00000191138.1	human immunodeficiency virus type I enhancer binding protein 2	296	1	0	1	0	0	0	0	0	0	mmu-miR-1a-3p	-0.1	-0.11	0.85
Hnrnpa1	ENSMUST00000036004.10	heterogeneous nuclear ribonucleoprotein A1	1956	1	0	0	1	0	0	0	0	0	mmu-miR-1a-3p	-0.1	-0.1	0.54
Otud1	ENSMUST00000052168.5	OTU domain containing 1	1029	1	0	0	1	0	0	0	0	1	mmu-miR-1a-3p	-0.1	-0.1	0.27
Ctnnd2	ENSMUST00000081728.5	catenin (cadherin associated protein), delta 2	13	1	0	0	1	0	0	0	0	0	mmu-miR-1a-3p	-0.1	-0.12	0.52
Faf2	ENSMUST00000126071.2	Fas associated factor family member 2	734	1	0	1	0	2	0	1	1	1	mmu-miR-1a-3p	-0.1	-0.12	0.69
Slitrk2	ENSMUST00000166241.1	SLIT and NTRK-like family, member 2	11	1	1	0	0	1	0	1	0	2	mmu-miR-1a-3p	-0.09	-0.21	< 0.1
Akap11	ENSMUST00000123853.2	A kinase (PRKA) anchor protein 11	394	1	0	1	0	1	0	1	0	0	mmu-miR-1a-3p	-0.09	-0.21	0.87
Mgat5	ENSMUST00000038361.5	mannoside acetylglucosaminyltransferase 5	770	1	1	0	0	2	0	2	0	2	mmu-miR-1a-3p	-0.09	-0.11	0.18
Yes1	ENSMUST00000072311.7	Yamaguchi sarcoma viral (v-yes) oncogene homolog 1	1118	1	0	0	1	0	0	0	0	0	mmu-miR-1a-3p	-0.09	-0.09	0.6
Prkce	ENSMUST00000097275.3	protein kinase C, epsilon	690	1	1	0	0	2	0	1	1	2	mmu-miR-1a-3p	-0.09	-0.09	0.29
Arhgef18	ENSMUST00000004684.7	rho/rac guanine nucleotide exchange factor (GEF) 18	1297	1	1	0	0	0	0	0	0	0	mmu-miR-206-3p	-0.09	-0.09	< 0.1
Cd2ap	ENSMUST00000024709.7	CD2-associated protein	141	1	1	0	0	2*	0	0	1	1	mmu-miR-1a-3p	-0.09	-0.41	0.91
Slc30a9	ENSMUST00000162372.2	solute carrier family 30 (zinc transporter), member 9	1337	1	0	0	1	0	0	0	0	0	mmu-miR-206-3p	-0.09	-0.09	0.63
Zfp516	ENSMUST00000171238.2	zinc finger protein 516	333	1	0	1	0	0	0	0	0	0	mmu-miR-1a-3p	-0.09	-0.09	0.72
Afap1l1	ENSMUST00000120472.1	actin filament associated protein 1-like 1	543	1	0	0	1	1	0	0	1	2	mmu-miR-206-3p	-0.09	-0.12	0.26
Fnip2	ENSMUST00000076136.5	folliculin interacting protein 2	297	1	1	0	0	0	0	0	0	0	mmu-miR-1a-3p	-0.09	-0.09	0.13
Smad9	ENSMUST00000029371.2	SMAD family member 9	117	1	0	0	1	1	0	0	1	2	mmu-miR-1a-3p	-0.09	-0.12	0.27
Myo9a	ENSMUST00000136740.2	myosin IXa	666	1	0	1	0	1	0	0	1	0	mmu-miR-1a-3p	-0.09	-0.14	< 0.1
Slc39a10	ENSMUST00000027131.5	solute carrier family 39 (zinc transporter), member 10	158	2	1	0	1	1	0	0	1	0	mmu-miR-1a-3p	-0.09	-0.25	0.9
Src	ENSMUST00000029175.8	Rous sarcoma oncogene	1288	1	1	0	0	0	0	0	0	0	mmu-miR-206-3p	-0.09	-0.09	0.23
Zbtb7a	ENSMUST00000048128.9	zinc finger and BTB domain containing 7a	895	1	1	0	0	0	0	0	0	1	mmu-miR-206-3p	-0.09	-0.2	0.92
Anxa4	ENSMUST00000113675.2	annexin A4	1528	1	0	1	0	0	0	0	0	0	mmu-miR-1a-3p	-0.09	-0.18	0.47
Med1	ENSMUST00000107545.3	mediator complex subunit 1	200	1	0	1	0	0	0	0	0	2	mmu-miR-1a-3p	-0.09	-0.09	0.11
Rcan2	ENSMUST00000044895.6	regulator of calcineurin 2	2257	1	0	1	0	0	0	0	0	0	mmu-miR-206-3p	-0.09	-0.1	0.3
Tmod2	ENSMUST00000064433.4	tropomodulin 2	83	1	0	1	0	1	0	0	1	2	mmu-miR-206-3p	-0.09	-0.33	< 0.1
Gpr85	ENSMUST00000060442.8	G protein-coupled receptor 85	46	1	0	0	1	0	0	0	0	0	mmu-miR-1a-3p	-0.09	-0.09	0.35
Tfe3	ENSMUST00000077680.4	transcription factor E3	2705	1	0	0	1	0	0	0	0	1	mmu-miR-206-3p	-0.09	-0.09	0.2
Tnnc1	ENSMUST00000169169.2	troponin C, cardiac/slow skeletal	17271	1	1	0	0	0	0	0	0	3	mmu-miR-1a-3p	-0.09	-0.26	< 0.1
Rictor	ENSMUST00000061656.6	RPTOR independent companion of MTOR, complex 2	898	1	1	0	0	0	0	0	0	1	mmu-miR-1a-3p	-0.09	-0.09	0.53
Cdc14a	ENSMUST00000090464.5	CDC14 cell division cycle 14A	36	1	1	0	0	0	0	0	0	0	mmu-miR-1a-3p	-0.09	-0.1	0.23
Snx33	ENSMUST00000050916.5	sorting nexin 33	357	1	0	1	0	1	0	1	0	3	mmu-miR-206-3p	-0.08	-0.12	0.73
Elovl6	ENSMUST00000071402.2	ELOVL family member 6, elongation of long chain fatty acids (yeast)	920	1	0	1	0	1	0	0	1	0	mmu-miR-1a-3p	-0.08	-0.1	0.87
Trak2	ENSMUST00000174120.1	trafficking protein, kinesin binding 2	678	1	0	1	0	0	0	0	0	0	mmu-miR-1a-3p	-0.08	-0.08	ORF
Trank1	ENSMUST00000078626.3	tetratricopeptide repeat and ankyrin repeat containing 1	12	1	0	0	1	0	0	0	0	2	mmu-miR-1a-3p	-0.08	-0.08	0.33
Soga1	ENSMUST00000069098.6	suppressor of glucose, autophagy associated 1	473	1	0	1	0	2	0	2	0	2	mmu-miR-1a-3p	-0.08	-0.12	0.86
Crim1	ENSMUST00000112498.2	cysteine rich transmembrane BMP regulator 1 (chordin like)	926	1	0	0	1	0	0	0	0	2	mmu-miR-1a-3p	-0.08	-0.08	0.64
Ngfr	ENSMUST00000000122.6	nerve growth factor receptor (TNFR superfamily, member 16)	14	1	0	1	0	0	0	0	0	0	mmu-miR-1a-3p	-0.08	-0.08	< 0.1
Plekha1	ENSMUST00000120441.2	pleckstrin homology domain containing, family A (phosphoinositide binding specific) member 1	3231	1	0	1	0	0	0	0	0	2	mmu-miR-206-3p	-0.08	-0.08	< 0.1
Ift52	ENSMUST00000018002.7	intraflagellar transport 52	1262	1	0	0	1	0	0	0	0	1	mmu-miR-1a-3p	-0.08	-0.18	0.37
Rora	ENSMUST00000034766.8	RAR-related orphan receptor alpha	953	1	1	0	0	0	0	0	0	1	mmu-miR-206-3p	-0.08	-0.08	0.84
Slc31a1	ENSMUST00000122092.1	solute carrier family 31, member 1	2201	1	0	0	1	0	0	0	0	0	mmu-miR-1a-3p	-0.08	-0.2	0.34
Rab39	ENSMUST00000068449.3	RAB39, member RAS oncogene family	26	1	1	0	0	0	0	0	0	0	mmu-miR-1a-3p	-0.08	-0.32	0.17
Cpsf7	ENSMUST00000038379.3	cleavage and polyadenylation specific factor 7	1459	1	0	1	0	0	0	0	0	0	mmu-miR-1a-3p	-0.08	-0.08	0.62
Scaf11	ENSMUST00000047835.6	SR-related CTD-associated factor 11	2574	1	1	0	0	1	0	0	1	0	mmu-miR-1a-3p	-0.08	-0.24	0.67
Crispld2	ENSMUST00000132583.2	cysteine-rich secretory protein LCCL domain containing 2	2556	1	0	1	0	1	0	1	0	1	mmu-miR-1a-3p	-0.07	-0.08	< 0.1
Arhgef3	ENSMUST00000049206.5	Rho guanine nucleotide exchange factor (GEF) 3	385	1	0	0	1	0	0	0	0	0	mmu-miR-1a-3p	-0.07	-0.07	0.68
Ash1l	ENSMUST00000186583.1	ash1 (absent, small, or homeotic)-like (Drosophila)	678	1	0	0	1	0	0	0	0	0	mmu-miR-1a-3p	-0.07	-0.07	0.32
Pafah1b1	ENSMUST00000021091.9	platelet-activating factor acetylhydrolase, isoform 1b, subunit 1	5902	1	1	0	0	0	0	0	0	1	mmu-miR-1a-3p	-0.07	-0.11	0.63
Golph3	ENSMUST00000059680.5	golgi phosphoprotein 3	2873	1	0	0	1	0	0	0	0	0	mmu-miR-1a-3p	-0.07	-0.07	0.74
Rybp	ENSMUST00000101118.2	RING1 and YY1 binding protein	75	1	0	1	0	0	0	0	0	0	mmu-miR-1a-3p	-0.07	-0.22	0.65
Plag1	ENSMUST00000003369.4	pleiomorphic adenoma gene 1	77	1	0	0	1	0	0	0	0	0	mmu-miR-1a-3p	-0.07	-0.08	0.58
Plxna4	ENSMUST00000115096.3	plexin A4	54	1	1	0	0	3	0	2	1	2	mmu-miR-1a-3p	-0.07	-0.1	0.17
Slc16a3	ENSMUST00000168579.2	solute carrier family 16 (monocarboxylic acid transporters), member 3	2295	1	0	0	1	0	0	0	0	1	mmu-miR-1a-3p	-0.07	-0.07	0.68
Slc38a2	ENSMUST00000023099.6	solute carrier family 38, member 2	3346	1	0	0	1	0	0	0	0	0	mmu-miR-1a-3p	-0.07	-0.07	0.45
Kirrel	ENSMUST00000159976.2	kin of IRRE like (Drosophila)	961	1	0	1	0	1	0	1	0	2	mmu-miR-1a-3p	-0.07	-0.07	0.15
Fam101b	ENSMUST00000021207.6	family with sequence similarity 101, member B	1339	1	0	1	0	0	0	0	0	0	mmu-miR-206-3p	-0.07	-0.07	0.32
Abca1	ENSMUST00000030010.3	ATP-binding cassette, sub-family A (ABC1), member 1	933	1	0	0	1	0	0	0	0	0	mmu-miR-1a-3p	-0.07	-0.07	0.6
Kctd10	ENSMUST00000102581.5	potassium channel tetramerisation domain containing 10	121	1	1	0	0	0	0	0	0	0	mmu-miR-1a-3p	-0.07	-0.25	0.55
Tbx3	ENSMUST00000121021.2	T-box 3	2310	1	0	0	1	0	0	0	0	0	mmu-miR-1a-3p	-0.07	-0.07	0.27
Setbp1	ENSMUST00000025430.9	SET binding protein 1	48	1	1	0	0	2	0	0	2	0	mmu-miR-206-3p	-0.07	-0.07	0.21
Acap2	ENSMUST00000058033.7	ArfGAP with coiled-coil, ankyrin repeat and PH domains 2	199	1	0	1	0	0	0	0	0	3	mmu-miR-1a-3p	-0.06	-0.1	0.24
Lpar5	ENSMUST00000088292.5	lysophosphatidic acid receptor 5	49	1	1	0	0	3	1	1	1	1	mmu-miR-1a-3p	-0.06	-0.21	0.34
Slc25a27	ENSMUST00000024705.4	solute carrier family 25, member 27	49	1	1	0	0	0	0	0	0	0	mmu-miR-1a-3p	-0.06	-0.12	< 0.1
Rnf213	ENSMUST00000131035.3	ring finger protein 213	919	1	1	0	0	0	0	0	0	0	mmu-miR-1a-3p	-0.06	-0.06	0.16
Arhgef26	ENSMUST00000079300.7	Rho guanine nucleotide exchange factor (GEF) 26	874	1	1	0	0	0	0	0	0	0	mmu-miR-1a-3p	-0.06	-0.06	< 0.1
Cdk6	ENSMUST00000165117.2	cyclin-dependent kinase 6	1100	1	1	0	0	1	1	0	0	3	mmu-miR-1a-3p	-0.06	-0.46	0.88
Purb	ENSMUST00000179343.2	purine rich element binding protein B	1875	1	1	0	0	1	0	1	0	0	mmu-miR-1a-3p	-0.06	-0.12	< 0.1
Snx12	ENSMUST00000077876.3	sorting nexin 12	220	1	1	0	0	2	0	1	1	6	mmu-miR-206-3p	-0.06	-0.51	0.26
Nrp2	ENSMUST00000102822.3	neuropilin 2	892	1	0	0	1	0	0	0	0	3	mmu-miR-1a-3p	-0.06	-0.06	0.29
Gm614	ENSMUST00000101358.2	predicted gene 614	13	1	0	1	0	0	0	0	0	0	mmu-miR-1a-3p	-0.06	-0.1	0.15
Cbl	ENSMUST00000037644.6	Casitas B-lineage lymphoma	17	1	0	1	0	0	0	0	0	0	mmu-miR-1a-3p	-0.06	-0.21	0.87
Zic4	ENSMUST00000066384.6	zinc finger protein of the cerebellum 4	5	1	0	1	0	0	0	0	0	0	mmu-miR-1a-3p	-0.05	-0.05	0.19
Ubn1	ENSMUST00000052449.5	ubinuclein 1	780	1	1	0	0	0	0	0	0	0	mmu-miR-1a-3p	-0.05	-0.05	0.31
Rbm26	ENSMUST00000163545.2	RNA binding motif protein 26	238	1	0	0	1	0	0	0	0	0	mmu-miR-1a-3p	-0.05	-0.09	0.73
Spats2l	ENSMUST00000167085.2	spermatogenesis associated, serine-rich 2-like	211	1	1	0	0	1	0	1	0	0	mmu-miR-1a-3p	-0.05	-0.19	0.38
Ppm1l	ENSMUST00000029355.7	protein phosphatase 1 (formerly 2C)-like	336	1	1	0	0	0	0	0	0	0	mmu-miR-1a-3p	-0.05	-0.16	0.25
Zfyve27	ENSMUST00000169536.2	zinc finger, FYVE domain containing 27	348	2	2	0	0	0	0	0	0	0	mmu-miR-206-3p	-0.05	-0.2	> 0.99
Tcf20	ENSMUST00000109510.3	transcription factor 20	561	1	1	0	0	1	0	0	1	0	mmu-miR-206-3p	-0.05	-0.07	0.31
Rngtt	ENSMUST00000108153.3	RNA guanylyltransferase and 5'-phosphatase	588	1	0	1	0	0	0	0	0	0	mmu-miR-206-3p	-0.05	-0.11	0.32
Bicd1	ENSMUST00000086829.5	bicaudal D homolog 1 (Drosophila)	134	1	1	0	0	0	0	0	0	1	mmu-miR-1a-3p	-0.05	-0.11	< 0.1
Hmgcr	ENSMUST00000022176.9	3-hydroxy-3-methylglutaryl-Coenzyme A reductase	1378	1	1	0	0	0	0	0	0	2	mmu-miR-1a-3p	-0.05	-0.24	0.9
Tecpr2	ENSMUST00000169597.2	tectonin beta-propeller repeat containing 2	417	1	1	0	0	2	0	0	2	0	mmu-miR-1a-3p	-0.05	-0.05	< 0.1
Ndst1	ENSMUST00000169273.1	N-deacetylase/N-sulfotransferase (heparan glucosaminyl) 1	4723	1	0	0	1	2	1	0	1	1	mmu-miR-1a-3p	-0.05	-0.05	0.24
Peak1	ENSMUST00000188142.1	pseudopodium-enriched atypical kinase 1	241	1	1	0	0	1	0	1	0	0	mmu-miR-1a-3p	-0.05	-0.09	0.19
Arhgap23	ENSMUST00000121799.2	Rho GTPase activating protein 23	516	1	0	0	1	0	0	0	0	0	mmu-miR-1a-3p	-0.05	-0.05	0.27
Lrat	ENSMUST00000029632.6	lecithin-retinol acyltransferase (phosphatidylcholine-retinol-O-acyltransferase)	316	1	1	0	0	1	0	1	0	0	mmu-miR-206-3p	-0.05	-0.16	0.24
Ank3	ENSMUST00000182884.2	ankyrin 3, epithelial	1269	1	1	0	0	0	0	0	0	1	mmu-miR-1a-3p	-0.05	-0.19	< 0.1
C77080	ENSMUST00000106051.2	expressed sequence C77080	439	1	1	0	0	0	0	0	0	0	mmu-miR-206-3p	-0.05	-0.05	0.13
Inhba	ENSMUST00000164993.1	inhibin beta-A	2084	1	0	0	1	0	0	0	0	0	mmu-miR-1a-3p	-0.05	-0.05	0.35
Ccnd1	ENSMUST00000093962.4	cyclin D1	334	1	0	0	1	0	0	0	0	0	mmu-miR-206-3p	-0.05	-0.16	0.71
Nadk	ENSMUST00000105613.4	NAD kinase	1254	1	0	1	0	0	0	0	0	0	mmu-miR-1a-3p	-0.05	-0.21	0.84
Tada2b	ENSMUST00000031097.7	transcriptional adaptor 2B	41	1	1	0	0	1	0	1	0	0	mmu-miR-206-3p	-0.05	-0.18	0.12
Rnf145	ENSMUST00000019333.4	ring finger protein 145	163	1	0	1	0	0	0	0	0	0	mmu-miR-1a-3p	-0.04	-0.04	0.25
Ube4a	ENSMUST00000117506.2	ubiquitination factor E4A	125	1	1	0	0	0	0	0	0	0	mmu-miR-1a-3p	-0.04	-0.16	0.55
Eml4	ENSMUST00000096766.5	echinoderm microtubule associated protein like 4	126	1	0	0	1	0	0	0	0	1	mmu-miR-1a-3p	-0.04	-0.05	0.58
Ubqln1	ENSMUST00000058735.6	ubiquilin 1	203	1	0	1	0	0	0	0	0	0	mmu-miR-1a-3p	-0.04	-0.08	0.14
Nt5c2	ENSMUST00000086961.8	5'-nucleotidase, cytosolic II	636	1	1	0	0	1	0	1	0	4	mmu-miR-1a-3p	-0.04	-0.16	0.8
Epha2	ENSMUST00000006614.2	Eph receptor A2	7177	1	0	1	0	0	0	0	0	0	mmu-miR-1a-3p	-0.04	-0.04	0.2
Ptpra	ENSMUST00000028769.7	protein tyrosine phosphatase, receptor type, A	2561	1	0	0	1	1	0	0	1	1	mmu-miR-1a-3p	-0.04	-0.2	0.6
CTNND1	ENSMUST00000189772.1	Catenin delta-1	1459	1	1	0	0	3	1	0	2	3	mmu-miR-1a-3p	-0.04	-0.09	0.88
Rims4	ENSMUST00000044734.2	regulating synaptic membrane exocytosis 4	70	1	1	0	0	0	0	0	0	2	mmu-miR-1a-3p	-0.04	-0.17	0.59
Erc1	ENSMUST00000183703.2	ELKS/RAB6-interacting/CAST family member 1	121	1	0	1	0	2	0	0	2	0	mmu-miR-1a-3p	-0.04	-0.04	0.12
Guf1	ENSMUST00000087228.5	GUF1 GTPase homolog (S. cerevisiae)	1132	1	0	0	1	1	0	1	0	2	mmu-miR-206-3p	-0.04	-0.18	0.25
6330403A02Rik	ENSMUST00000136521.1	RIKEN cDNA 6330403A02 gene	51	1	0	0	1	1	0	0	1	1	mmu-miR-1a-3p	-0.04	-0.16	0.49
Zmynd11	ENSMUST00000110637.2	zinc finger, MYND domain containing 11	526	1	0	0	1	0	0	0	0	0	mmu-miR-1a-3p	-0.04	-0.11	0.63
Zfp827	ENSMUST00000119254.2	zinc finger protein 827	119	1	1	0	0	0	0	0	0	1	mmu-miR-1a-3p	-0.04	-0.04	ORF
Dgkh	ENSMUST00000074729.5	diacylglycerol kinase, eta	45	1	0	0	1	0	0	0	0	0	mmu-miR-206-3p	-0.03	-0.08	0.54
Ctnnd1	ENSMUST00000111696.2	catenin (cadherin associated protein), delta 1	1459	1	1	0	0	3	1	0	2	3	mmu-miR-1a-3p	-0.03	-0.08	0.88
E330009J07Rik	ENSMUST00000101492.4	RIKEN cDNA E330009J07 gene	239	1	0	1	0	1	0	0	1	0	mmu-miR-1a-3p	-0.03	-0.04	< 0.1
Nampt	ENSMUST00000020886.7	nicotinamide phosphoribosyltransferase	10882	1	0	1	0	1	0	0	1	0	mmu-miR-1a-3p	-0.03	-0.32	0.87
Zfp91	ENSMUST00000038627.8	zinc finger protein 91	823	1	0	0	1	0	0	0	0	1	mmu-miR-206-3p	-0.03	-0.04	0.36
Hecw1	ENSMUST00000110516.2	HECT, C2 and WW domain containing E3 ubiquitin protein ligase 1	5	1	0	0	1	0	0	0	0	2	mmu-miR-1a-3p	-0.03	-0.03	0.66
Il22ra1	ENSMUST00000102546.3	interleukin 22 receptor, alpha 1	7	1	1	0	0	1	0	0	1	0	mmu-miR-1a-3p	-0.03	-0.04	< 0.1
Papd7	ENSMUST00000044081.7	PAP associated domain containing 7	752	1	0	0	1	0	0	0	0	1	mmu-miR-1a-3p	-0.03	-0.03	0.68
Prex1	ENSMUST00000036719.6	phosphatidylinositol-3,4,5-trisphosphate-dependent Rac exchange factor 1	19	1	1	0	0	0	0	0	0	0	mmu-miR-1a-3p	-0.03	-0.03	0.65
Ash2l	ENSMUST00000068892.8	ash2 (absent, small, or homeotic)-like (Drosophila)	725	1	0	0	1	0	0	0	0	0	mmu-miR-1a-3p	-0.03	-0.07	0.29
A1cf	ENSMUST00000075838.5	APOBEC1 complementation factor	2067	1	1	0	0	0	0	0	0	0	mmu-miR-1a-3p	-0.03	-0.03	< 0.1
Per3	ENSMUST00000103204.5	period circadian clock 3	288	1	1	0	0	0	0	0	0	1	mmu-miR-1a-3p	-0.03	-0.03	< 0.1
Arhgef38	ENSMUST00000147041.4	Rho guanine nucleotide exchange factor (GEF) 38	88	1	1	0	0	0	0	0	0	0	mmu-miR-1a-3p	-0.03	-0.03	< 0.1
Ncoa3	ENSMUST00000088095.5	nuclear receptor coactivator 3	1832	1	0	1	0	0	0	0	0	0	mmu-miR-1a-3p	-0.03	-0.03	0.21
Lyrm5	ENSMUST00000039729.3	LYR motif containing 5	1007	1	0	1	0	0	0	0	0	0	mmu-miR-1a-3p	-0.03	-0.21	0.85
Hic2	ENSMUST00000090190.6	hypermethylated in cancer 2	70	1	1	0	0	0	0	0	0	0	mmu-miR-1a-3p	-0.03	-0.03	0.74
Rad54l2	ENSMUST00000046502.6	RAD54 like 2 (S. cerevisiae)	42	1	0	1	0	1	0	0	1	0	mmu-miR-1a-3p	-0.03	-0.03	0.18
Tomm70a	ENSMUST00000166897.1	translocase of outer mitochondrial membrane 70 homolog A (yeast)	12827	1	0	0	1	0	0	0	0	0	mmu-miR-1a-3p	-0.03	-0.17	0.74
Rbm27	ENSMUST00000046972.8	RNA binding motif protein 27	804	1	0	0	1	0	0	0	0	1	mmu-miR-1a-3p	-0.03	-0.1	0.45
Zyx	ENSMUST00000164375.1	zyxin	252	1	0	0	1	0	0	0	0	0	mmu-miR-206-3p	-0.03	-0.1	0.31
Bri3bp	ENSMUST00000049040.9	Bri3 binding protein	6210	1	0	1	0	3	0	2	1	4	mmu-miR-1a-3p	-0.02	-0.44	0.73
Atg16l2	ENSMUST00000120267.2	autophagy related 16-like 2 (S. cerevisiae)	256	1	1	0	0	1	1	0	0	0	mmu-miR-1a-3p	-0.02	-0.13	< 0.1
Kdm5c	ENSMUST00000112588.3	lysine (K)-specific demethylase 5C	919	2	1	0	1	2	1	0	1	1	mmu-miR-1a-3p	-0.02	-0.1	0.68
Stk39	ENSMUST00000102715.3	serine/threonine kinase 39	140	1	0	0	1	0	0	0	0	0	mmu-miR-1a-3p	-0.02	-0.12	0.47
Tmem255b	ENSMUST00000167071.2	transmembrane protein 255B	26	2	2	0	0	1	0	0	1	0	mmu-miR-206-3p	-0.02	-0.37	0.25
Nucks1	ENSMUST00000062264.7	nuclear casein kinase and cyclin-dependent kinase substrate 1	2244	1	0	1	0	1	0	1	0	1	mmu-miR-206-3p	-0.02	-0.35	0.2
Kcnf1	ENSMUST00000170580.2	potassium voltage-gated channel, subfamily F, member 1	29	1	1	0	0	0	0	0	0	0	mmu-miR-1a-3p	-0.02	-0.06	0.67
Celsr3	ENSMUST00000024238.5	cadherin, EGF LAG seven-pass G-type receptor 3 (flamingo homolog, Drosophila)	22	1	0	1	0	0	0	0	0	0	mmu-miR-1a-3p	-0.02	-0.02	< 0.1
Phex	ENSMUST00000079945.5	phosphate regulating gene with homologies to endopeptidases on the X chromosome (hypophosphatemia, vitamin D resistant rickets)	14	1	0	1	0	0	0	0	0	1	mmu-miR-1a-3p	-0.02	-0.02	< 0.1
Dlg2	ENSMUST00000107196.3	discs, large homolog 2 (Drosophila)	11	1	0	0	1	0	0	0	0	2	mmu-miR-206-3p	-0.02	-0.12	0.3
Rfx3	ENSMUST00000165566.2	regulatory factor X, 3 (influences HLA class II expression)	75	1	0	0	1	0	0	0	0	0	mmu-miR-1a-3p	-0.02	-0.02	0.24
Sp1	ENSMUST00000001326.6	trans-acting transcription factor 1	1975	1	0	1	0	0	0	0	0	1	mmu-miR-1a-3p	-0.02	-0.02	0.11
Tfec	ENSMUST00000031533.7	transcription factor EC	97	1	0	1	0	0	0	0	0	1	mmu-miR-1a-3p	-0.02	-0.2	< 0.1
Itgb1bp1	ENSMUST00000076260.5	integrin beta 1 binding protein 1	132	1	1	0	0	0	0	0	0	2	mmu-miR-206-3p	-0.02	-0.29	0.81
Whsc1l1	ENSMUST00000142395.2	Wolf-Hirschhorn syndrome candidate 1-like 1 (human)	862	1	0	0	1	0	0	0	0	2	mmu-miR-1a-3p	-0.02	-0.04	0.59
Letm1	ENSMUST00000005431.5	leucine zipper-EF-hand containing transmembrane protein 1	4239	1	0	0	1	0	0	0	0	0	mmu-miR-1a-3p	-0.02	-0.23	0.73
Foxf2	ENSMUST00000042054.2	forkhead box F2	125	1	0	1	0	1	0	0	1	0	mmu-miR-1a-3p	-0.02	-0.22	0.86
Kif2a	ENSMUST00000022204.10	kinesin family member 2A	2309	2	0	1	1	0	0	0	0	0	mmu-miR-1a-3p	-0.01	-0.37	0.96
Ankrd45	ENSMUST00000111608.2	ankyrin repeat domain 45	57	1	1	0	0	0	0	0	0	1	mmu-miR-206-3p	-0.01	-0.18	< 0.1
Sptlc1	ENSMUST00000021920.6	serine palmitoyltransferase, long chain base subunit 1	1291	1	0	1	0	0	0	0	0	0	mmu-miR-1a-3p	-0.01	-0.28	0.7
Ptgr2	ENSMUST00000135001.2	prostaglandin reductase 2	4228	1	0	0	1	0	0	0	0	0	mmu-miR-1a-3p	-0.01	-0.01	ORF
Donson	ENSMUST00000117159.2	downstream neighbor of SON	190	1	1	0	0	0	0	0	0	0	mmu-miR-1a-3p	-0.01	-0.39	0.71
Dnmt3a	ENSMUST00000020991.9	DNA methyltransferase 3A	1717	1	1	0	0	0	0	0	0	1	mmu-miR-1a-3p	-0.01	-0.03	0.92
Nme2	ENSMUST00000021217.5	NME/NM23 nucleoside diphosphate kinase 2	87	1	0	0	1	1	1	0	0	0	mmu-miR-1a-3p	-0.01	-0.48	0.72
Ptprd	ENSMUST00000107289.3	protein tyrosine phosphatase, receptor type, D	575	1	0	0	1	0	0	0	0	1	mmu-miR-206-3p	-0.01	-0.04	0.59
Slc30a6	ENSMUST00000179074.2	solute carrier family 30 (zinc transporter), member 6	245	1	1	0	0	0	0	0	0	0	mmu-miR-1a-3p	-0.01	-0.43	0.76
Rgp1	ENSMUST00000107886.3	RGP1 retrograde golgi transport homolog (S. cerevisiae)	1157	1	0	0	1	0	0	0	0	2	mmu-miR-1a-3p	-0.01	-0.01	0.3
Zfhx3	ENSMUST00000043896.9	zinc finger homeobox 3	295	1	0	0	1	0	0	0	0	0	mmu-miR-1a-3p	-0.01	-0.01	0.31
Gm20390	ENSMUST00000170303.1	predicted gene 20390	87	1	0	0	1	1	1	0	0	0	mmu-miR-1a-3p	-0.01	-0.42	0.72
Ipo8	ENSMUST00000048418.8	importin 8	500	1	0	0	1	0	0	0	0	0	mmu-miR-1a-3p	-0.01	-0.01	0.51
Cep162	ENSMUST00000093802.5	centrosomal protein 162	132	1	1	0	0	1	0	1	0	1	mmu-miR-1a-3p	-0.01	-0.05	< 0.1
Hecw2	ENSMUST00000120904.2	HECT, C2 and WW domain containing E3 ubiquitin protein ligase 2	271	1	0	0	1	1	0	1	0	1	mmu-miR-1a-3p	-0.01	-0.21	0.39
Ncf2	ENSMUST00000186568.1	neutrophil cytosolic factor 2	34	1	1	0	0	0	0	0	0	0	mmu-miR-1a-3p	-0.01	-0.28	0.89
Nedd4l	ENSMUST00000163516.2	neural precursor cell expressed, developmentally down-regulated gene 4-like	1754	1	0	0	1	0	0	0	0	1	mmu-miR-1a-3p	-0.01	-0.11	0.7
Dnaaf2	ENSMUST00000021356.5	dynein, axonemal assembly factor 2	160	1	1	0	0	0	0	0	0	0	mmu-miR-1a-3p	0	-0.35	0.89
Dcp2	ENSMUST00000025350.8	DCP2 decapping enzyme homolog (S. cerevisiae)	434	1	0	0	1	0	0	0	0	0	mmu-miR-206-3p	0	-0.01	0.68
Tm6sf1	ENSMUST00000041890.2	transmembrane 6 superfamily member 1	344	1	1	0	0	0	0	0	0	0	mmu-miR-1a-3p	0	-0.54	0.92
Gca	ENSMUST00000028257.2	grancalcin	910	1	0	0	1	0	0	0	0	1	mmu-miR-1a-3p	0	-0.17	0.65
Krt23	ENSMUST00000006969.7	keratin 23	68	1	0	0	1	3	1	1	1	0	mmu-miR-1a-3p	0	-0.53	0.55
Mterfd3	ENSMUST00000050813.2	MTERF domain containing 3	680	1	1	0	0	1	0	0	1	0	mmu-miR-1a-3p	0	-0.36	< 0.1
Ulk4	ENSMUST00000171923.2	unc-51-like kinase 4	26	1	1	0	0	2	1	1	0	2	mmu-miR-1a-3p	0	-0.09	< 0.1
Eml6	ENSMUST00000058902.5	echinoderm microtubule associated protein like 6	83	1	0	0	1	0	0	0	0	0	mmu-miR-1a-3p	0	-0.15	0.67
Fam172a	ENSMUST00000163257.2	family with sequence similarity 172, member A	214	1	0	0	1	0	0	0	0	0	mmu-miR-1a-3p	0	-0.06	0.51
Pfdn2	ENSMUST00000135941.2	prefoldin 2	5898	1	0	0	1	0	0	0	0	0	mmu-miR-1a-3p	0	-0.09	ORF
Kcnq1	ENSMUST00000185383.1	potassium voltage-gated channel, subfamily Q, member 1	210	1	0	1	0	1	0	1	0	0	mmu-miR-1a-3p	0	-0.06	0.37
Iars2	ENSMUST00000027921.5	isoleucine-tRNA synthetase 2, mitochondrial	3667	1	1	0	0	0	0	0	0	0	mmu-miR-206-3p	0	-0.12	0.27
Traf4	ENSMUST00000017530.3	TNF receptor associated factor 4	2393	1	0	1	0	2	0	0	2	1	mmu-miR-1a-3p	0	-0.14	0.85
Poldip2	ENSMUST00000001127.5	polymerase (DNA-directed), delta interacting protein 2	6247	1	1	0	0	1	0	1	0	0	mmu-miR-1a-3p	0	-0.26	< 0.1
Emx2	ENSMUST00000062216.3	empty spiracles homeobox 2	277	1	0	1	0	0	0	0	0	0	mmu-miR-1a-3p	0	-0.06	0.12
Mmp15	ENSMUST00000034243.5	matrix metallopeptidase 15	499	1	0	1	0	0	0	0	0	1	mmu-miR-1a-3p	0	-0.03	0.36
Nkrf	ENSMUST00000057093.6	NF-kappaB repressing factor	517	1	1	0	0	0	0	0	0	0	mmu-miR-1a-3p	0	-0.05	< 0.1
Col8a2	ENSMUST00000070132.6	collagen, type VIII, alpha 2	151	1	0	1	0	0	0	0	0	0	mmu-miR-1a-3p	0	-0.12	0.72
Sh3tc2	ENSMUST00000051720.5	SH3 domain and tetratricopeptide repeats 2	513	1	0	1	0	0	0	0	0	0	mmu-miR-1a-3p	0	-0.15	0.5
Psmg4	ENSMUST00000124996.2	proteasome (prosome, macropain) assembly chaperone 4	1827	1	1	0	0	0	0	0	0	2	mmu-miR-1a-3p	0	-0.22	0.83
Maf	ENSMUST00000109104.1	avian musculoaponeurotic fibrosarcoma (v-maf) AS42 oncogene homolog	2481	1	0	0	1	0	0	0	0	0	mmu-miR-206-3p	0	-0.16	0.3
Cyp51	ENSMUST00000001507.4	cytochrome P450, family 51	4283	1	0	0	1	0	0	0	0	0	mmu-miR-1a-3p	0	-0.19	0.74
Tax1bp1	ENSMUST00000080723.5	Tax1 (human T cell leukemia virus type I) binding protein 1	2622	1	0	0	1	0	0	0	0	0	mmu-miR-1a-3p	0	-0.21	0.57
Sars	ENSMUST00000090553.6	seryl-aminoacyl-tRNA synthetase	16900	1	0	1	0	1	0	1	0	0	mmu-miR-1a-3p	0	-0.21	0.1
Yme1l1	ENSMUST00000028117.3	YME1-like 1 (S. cerevisiae)	7234	1	1	0	0	0	0	0	0	0	mmu-miR-1a-3p	0	-0.2	< 0.1
Amfr	ENSMUST00000053766.7	autocrine motility factor receptor	7076	1	1	0	0	0	0	0	0	2	mmu-miR-1a-3p	0	-0.29	0.79
Btbd17	ENSMUST00000000206.3	BTB (POZ) domain containing 17	59	1	1	0	0	1	0	1	0	0	mmu-miR-1a-3p	0	-0.39	0.16
Rpl26	ENSMUST00000073471.7	ribosomal protein L26	32697	1	1	0	0	1	0	0	1	0	mmu-miR-1a-3p	0	-0.15	< 0.1
Ngf	ENSMUST00000106925.3	nerve growth factor	1496	1	1	0	0	0	0	0	0	2	mmu-miR-1a-3p	0	-0.04	< 0.1
Myl12a	ENSMUST00000148960.2	myosin, light chain 12A, regulatory, non-sarcomeric	49906	1	0	1	0	0	0	0	0	0	mmu-miR-1a-3p	0	-0.2	0.57
* includes non-canonical sites (centered and/or 3' compensatory)

## Sheet: human target prediction 
Human | miR-1-3p/206
896 transcripts with conserved sites, containing a total of 990 conserved sites and 338 poorly conserved sites.
Genes with only poorly conserved sites are not shown.
The table shows at most one transcript per gene, selected for being the most prevalent, based on 3P-seq tags (or the one with the longest 3' UTR, in case of a tie).
Target gene	Representative transcript	Gene name	Number of 3P-seq tags supporting UTR + 5	Conserved sites				Poorly conserved sites					Representative miRNA	Cumulative weighted context++ score	Total context++ score	Aggregate PCT
				total	8mer	7mer-m8	7mer-A1	total	8mer	7mer-m8	7mer-A1	6mer sites
CORO1C	ENST00000261401.3	coronin, actin binding protein, 1C	1970	2	2	0	0	0	0	0	0	2	hsa-miR-206	-1.08	-1.09	0.96
SMIM14	ENST00000295958.5	small integral membrane protein 14	601	2	2	0	0	3	0	1	2	3	hsa-miR-206	-1.03	-1.38	0.98
ARPC3	ENST00000228825.7	actin related protein 2/3 complex, subunit 3, 21kDa	323	1	1	0	0	2	1	1	0	0	hsa-miR-1-3p	-0.99	-1.3	< 0.1
PTPLAD1	ENST00000261875.5	protein tyrosine phosphatase-like A domain containing 1	11697	2	1	1	0	1	0	1	0	1	hsa-miR-206	-0.97	-1.11	0.95
TAGLN2	ENST00000368096.1	transgelin 2	2192	2	0	2	0	1	0	0	1	1	hsa-miR-1-3p	-0.85	-0.85	0.89
GJA1	ENST00000282561.3	gap junction protein, alpha 1, 43kDa	1732	2	2	0	0	0	0	0	0	1	hsa-miR-206	-0.84	-0.84	0.93
ERMP1	ENST00000381506.3	endoplasmic reticulum metallopeptidase 1	53	2	0	2	0	1	1	0	0	0	hsa-miR-1-3p	-0.81	-0.81	ORF
SERP1	ENST00000239944.2	stress-associated endoplasmic reticulum protein 1	3242	3	0	0	3	0	0	0	0	2	hsa-miR-1-3p	-0.77	-0.8	0.97
TMSB4X	ENST00000451311.2	thymosin beta 4, X-linked	5	1	1	0	0	0	0	0	0	0	hsa-miR-206	-0.74	-0.74	0.77
MMD2	ENST00000406755.1	monocyte to macrophage differentiation-associated 2	5	1	1	0	0	1	1	0	0	0	hsa-miR-1-3p	-0.69	-0.69	0.86
BDNF	ENST00000439476.2	brain-derived neurotrophic factor	2696	3	1	2	0	0	0	0	0	0	hsa-miR-1-3p	-0.68	-0.95	0.98
SLC10A7	ENST00000264986.3	solute carrier family 10, member 7	77	2	1	1	0	0	0	0	0	2	hsa-miR-1-3p	-0.68	-0.9	0.88
G6PD	ENST00000393562.2	glucose-6-phosphate dehydrogenase	9	3	0	3	0	0	0	0	0	0	hsa-miR-1-3p	-0.68	-0.68	> 0.99
SRI	ENST00000265729.2	sorcin	278	1	1	0	0	0	0	0	0	0	hsa-miR-1-3p	-0.65	-0.65	0.89
GLCCI1	ENST00000223145.5	glucocorticoid induced transcript 1	654	2	2	0	0	0	0	0	0	2	hsa-miR-206	-0.65	-0.73	0.92
CDK14	ENST00000380050.3	cyclin-dependent kinase 14	226	2	2	0	0	0	0	0	0	2	hsa-miR-1-3p	-0.65	-0.68	0.78
RABEPK	ENST00000394124.4	Rab9 effector protein with kelch motifs	2485	1	1	0	0	2	0	0	2	0	hsa-miR-206	-0.65	-0.65	ORF
C5orf51	ENST00000381647.2	chromosome 5 open reading frame 51	124	2	1	1	0	1	0	0	1	0	hsa-miR-1-3p	-0.65	-0.65	0.83
RIT2	ENST00000589109.1	Ras-like without CAAX 2	5	1	1	0	0	0	0	0	0	0	hsa-miR-1-3p	-0.64	-0.64	0.26
ARCN1	ENST00000359415.4	archain 1	1139	1	1	0	0	1	0	1	0	1	hsa-miR-1-3p	-0.63	-0.63	0.95
KCNIP3	ENST00000295225.5	Kv channel interacting protein 3, calsenilin	555	2	1	1	0	0	0	0	0	1	hsa-miR-206	-0.63	-0.63	0.97
TMEM243	ENST00000257637.3	transmembrane protein 243, mitochondrial	25	1	1	0	0	0	0	0	0	0	hsa-miR-206	-0.62	-0.62	0.56
POGK	ENST00000367875.1	pogo transposable element with KRAB domain	377	3	0	1	2	0	0	0	0	2	hsa-miR-1-3p	-0.62	-0.82	0.98
SLC44A1	ENST00000374720.3	solute carrier family 44 (choline transporter), member 1	407	3	2	0	1	1	1	0	0	0	hsa-miR-1-3p	-0.61	-0.64	0.99
EBPL	ENST00000378284.2	emopamil binding protein-like	155	1	1	0	0	0	0	0	0	0	hsa-miR-206	-0.61	-0.61	0.73
MMD	ENST00000262065.3	monocyte to macrophage differentiation-associated	558	2	1	0	1	0	0	0	0	0	hsa-miR-1-3p	-0.61	-0.61	0.9
SRSF9	ENST00000229390.3	serine/arginine-rich splicing factor 9	946	1	1	0	0	0	0	0	0	0	hsa-miR-1-3p	-0.61	-0.61	0.98
ANKRD29	ENST00000592179.1	ankyrin repeat domain 29	60	1	1	0	0	1	0	0	1	0	hsa-miR-1-3p	-0.61	-0.61	0.38
UST	ENST00000367463.4	uronyl-2-sulfotransferase	933	2	1	1	0	1	1	0	0	0	hsa-miR-1-3p	-0.6	-0.75	0.99
EIF1AX	ENST00000379607.5	eukaryotic translation initiation factor 1A, X-linked	277	1	1	0	0	0	0	0	0	0	hsa-miR-1-3p	-0.6	-0.6	0.92
ANXA2	ENST00000396024.3	annexin A2	30	1	1	0	0	0	0	0	0	0	hsa-miR-206	-0.59	-0.59	0.84
NDRG3	ENST00000373803.2	NDRG family member 3	960	1	1	0	0	0	0	0	0	1	hsa-miR-1-3p	-0.58	-0.59	0.92
IGF1	ENST00000337514.6	insulin-like growth factor 1 (somatomedin C)	19	1	1	0	0	1	0	1	0	1	hsa-miR-1-3p	-0.57	-0.8	0.92
MAB21L1	ENST00000379919.4	mab-21-like 1 (C. elegans)	25	1	1	0	0	0	0	0	0	0	hsa-miR-1-3p	-0.56	-0.56	0.81
NXT2	ENST00000372106.1	nuclear transport factor 2-like export factor 2	390	1	1	0	0	0	0	0	0	0	hsa-miR-1-3p	-0.55	-0.55	0.48
2002-09-01	ENST00000391971.2	septin 2	1445	1	1	0	0	0	0	0	0	0	hsa-miR-1-3p	-0.55	-0.55	0.52
GPD2	ENST00000540309.1	glycerol-3-phosphate dehydrogenase 2 (mitochondrial)	196	1	1	0	0	1	0	0	1	0	hsa-miR-206	-0.55	-0.55	0.88
C9orf152	ENST00000400613.4	chromosome 9 open reading frame 152	5	1	1	0	0	1	0	1	0	2	hsa-miR-1-3p	-0.54	-0.54	< 0.1
PAX3	ENST00000350526.4	paired box 3	7	2	1	1	0	0	0	0	0	0	hsa-miR-206	-0.54	-0.54	0.85
RABGAP1L	ENST00000489615.1	RAB GTPase activating protein 1-like	364	1	1	0	0	3	1	1	1	1	hsa-miR-1-3p	-0.54	-0.54	0.21
TPM4	ENST00000300933.4	tropomyosin 4	332	1	1	0	0	2	0	1	1	1	hsa-miR-206	-0.53	-0.6	0.59
MAL2	ENST00000276681.6	mal, T-cell differentiation protein 2 (gene/pseudogene)	2056	1	1	0	0	0	0	0	0	0	hsa-miR-206	-0.53	-0.53	0.25
MXD1	ENST00000264444.2	MAX dimerization protein 1	183	1	1	0	0	0	0	0	0	2	hsa-miR-206	-0.53	-0.53	0.93
RAB5A	ENST00000273047.4	RAB5A, member RAS oncogene family	68	1	1	0	0	0	0	0	0	0	hsa-miR-1-3p	-0.53	-0.53	0.72
TMEM178A	ENST00000281961.2	transmembrane protein 178A	141	1	1	0	0	0	0	0	0	0	hsa-miR-1-3p	-0.52	-0.52	0.62
TTR	ENST00000237014.3	transthyretin	12915	1	0	1	0	3	1	1	1	0	hsa-miR-206	-0.52	-1.07	0.64
GPR137C	ENST00000321662.6	G protein-coupled receptor 137C	110	1	1	0	0	1	1	0	0	0	hsa-miR-1-3p	-0.52	-0.55	0.91
E2F5	ENST00000418930.2	E2F transcription factor 5, p130-binding	10	1	1	0	0	0	0	0	0	0	hsa-miR-1-3p	-0.51	-0.51	0.71
LASP1	ENST00000318008.6	LIM and SH3 protein 1	552	1	1	0	0	2	1	1	0	0	hsa-miR-1-3p	-0.51	-0.51	0.7
C2orf69	ENST00000319974.5	chromosome 2 open reading frame 69	82	2	1	1	0	0	0	0	0	0	hsa-miR-1-3p	-0.51	-0.53	0.89
CCSAP	ENST00000366687.1	centriole, cilia and spindle-associated protein	1210	1	1	0	0	1	0	0	1	1	hsa-miR-1-3p	-0.51	-0.51	0.69
HNRNPU	ENST00000444376.2	heterogeneous nuclear ribonucleoprotein U (scaffold attachment factor A)	5343	1	1	0	0	0	0	0	0	1	hsa-miR-1-3p	-0.5	-0.55	0.98
TWF1	ENST00000552521.1	twinfilin actin-binding protein 1	72	2	1	0	1	0	0	0	0	0	hsa-miR-1-3p	-0.5	-0.5	0.88
SPRED1	ENST00000299084.4	sprouty-related, EVH1 domain containing 1	547	1	1	0	0	1	0	1	0	1	hsa-miR-1-3p	-0.5	-0.5	0.92
GCH1	ENST00000491895.2	GTP cyclohydrolase 1	502	1	1	0	0	0	0	0	0	1	hsa-miR-1-3p	-0.5	-0.5	0.14
TSPAN4	ENST00000397396.1	tetraspanin 4	3943	1	1	0	0	0	0	0	0	0	hsa-miR-1-3p	-0.49	-0.49	0.71
EDN1	ENST00000379375.5	endothelin 1	113	1	1	0	0	0	0	0	0	0	hsa-miR-1-3p	-0.49	-0.49	0.46
MSANTD2	ENST00000239614.4	Myb/SANT-like DNA-binding domain containing 2	50	1	1	0	0	0	0	0	0	1	hsa-miR-206	-0.49	-0.49	0.82
CDON	ENST00000392693.3	cell adhesion associated, oncogene regulated	173	1	1	0	0	1	0	0	1	1	hsa-miR-206	-0.49	-0.51	0.37
TRIM2	ENST00000338700.5	tripartite motif containing 2	22	1	1	0	0	1	0	1	0	0	hsa-miR-1-3p	-0.49	-0.49	0.8
VAMP4	ENST00000236192.7	vesicle-associated membrane protein 4	282	1	1	0	0	0	0	0	0	0	hsa-miR-1-3p	-0.49	-0.68	0.95
PAX7	ENST00000420770.2	paired box 7	7	4	1	2	1	1	1	0	0	1	hsa-miR-206	-0.48	-0.48	0.98
TNKS2	ENST00000371627.4	tankyrase, TRF1-interacting ankyrin-related ADP-ribose polymerase 2	205	3	2	0	1	1	0	1	0	2	hsa-miR-1-3p	-0.48	-0.66	> 0.99
PPIB	ENST00000300026.3	peptidylprolyl isomerase B (cyclophilin B)	116	1	1	0	0	0	0	0	0	0	hsa-miR-206	-0.48	-0.52	0.48
GPR6	ENST00000275169.3	G protein-coupled receptor 6	5	1	1	0	0	0	0	0	0	0	hsa-miR-1-3p	-0.48	-0.48	0.56
VAMP2	ENST00000404970.3	vesicle-associated membrane protein 2 (synaptobrevin 2)	1840	2	0	2	0	0	0	0	0	0	hsa-miR-1-3p	-0.48	-0.49	0.82
CAAP1	ENST00000520187.1	caspase activity and apoptosis inhibitor 1	1527	1	1	0	0	0	0	0	0	0	hsa-miR-1-3p	-0.48	-0.48	0.63
PIRT	ENST00000580256.2	phosphoinositide-interacting regulator of transient receptor potential channels	5	1	1	0	0	0	0	0	0	2	hsa-miR-206	-0.48	-0.48	0.88
PDCD10	ENST00000392750.2	programmed cell death 10	638	1	0	1	0	0	0	0	0	0	hsa-miR-1-3p	-0.47	-0.49	0.78
ABHD2	ENST00000352732.5	abhydrolase domain containing 2	210	2	1	1	0	1	0	0	1	0	hsa-miR-206	-0.47	-0.53	0.9
BSCL2	ENST00000278893.7	Berardinelli-Seip congenital lipodystrophy 2 (seipin)	169	1	1	0	0	0	0	0	0	0	hsa-miR-1-3p	-0.47	-0.47	0.28
CITED2	ENST00000367651.2	Cbp/p300-interacting transactivator, with Glu/Asp-rich carboxy-terminal domain, 2	1071	1	0	1	0	1	0	0	1	0	hsa-miR-1-3p	-0.47	-0.5	0.85
TDP1	ENST00000393452.3	tyrosyl-DNA phosphodiesterase 1	1031	1	0	1	0	2	0	1	1	0	hsa-miR-206	-0.46	-0.49	< 0.1
NCL	ENST00000322723.4	nucleolin	10100	1	1	0	0	0	0	0	0	0	hsa-miR-1-3p	-0.46	-0.46	0.98
PIGF	ENST00000281382.6	phosphatidylinositol glycan anchor biosynthesis, class F	5	1	1	0	0	0	0	0	0	0	hsa-miR-1-3p	-0.45	-0.45	ORF
SH3BGRL3	ENST00000319041.6	SH3 domain binding glutamic acid-rich protein like 3	8719	1	0	1	0	0	0	0	0	1	hsa-miR-1-3p	-0.45	-0.45	0.68
UNC119B	ENST00000344651.4	unc-119 homolog B (C. elegans)	5	1	1	0	0	2	1	0	1	1	hsa-miR-1-3p	-0.45	-0.45	0.55
CHSY1	ENST00000254190.3	chondroitin sulfate synthase 1	200	1	0	1	0	2	1	1	0	0	hsa-miR-1-3p	-0.45	-0.47	0.41
CCND2	ENST00000261254.3	cyclin D2	66	3	0	2	1	0	0	0	0	0	hsa-miR-206	-0.45	-0.53	> 0.99
ASH2L	ENST00000343823.6	ash2 (absent, small, or homeotic)-like (Drosophila)	140	1	1	0	0	0	0	0	0	0	hsa-miR-1-3p	-0.45	-0.46	0.69
FBXL14	ENST00000339235.3	F-box and leucine-rich repeat protein 14	76	1	1	0	0	0	0	0	0	1	hsa-miR-206	-0.45	-0.45	0.41
TACR1	ENST00000305249.5	tachykinin receptor 1	5	1	1	0	0	2	0	1	1	1	hsa-miR-206	-0.45	-0.45	0.2
WDR48	ENST00000302313.5	WD repeat domain 48	638	1	1	0	0	0	0	0	0	1	hsa-miR-1-3p	-0.44	-0.44	0.66
CDC42SE1	ENST00000439374.2	CDC42 small effector 1	231	1	1	0	0	1	0	1	0	0	hsa-miR-206	-0.44	-0.56	0.52
LPPR4	ENST00000370185.3	Lipid phosphate phosphatase-related protein type 4	5	1	1	0	0	1	0	1	0	0	hsa-miR-1-3p	-0.44	-0.44	0.73
AZIN1	ENST00000337198.5	antizyme inhibitor 1	2287	1	1	0	0	1*	0	0	0	0	hsa-miR-1-3p	-0.44	-0.44	0.98
HIGD1A	ENST00000321331.7	HIG1 hypoxia inducible domain family, member 1A	254	1	0	0	1	1	0	1	0	1	hsa-miR-1-3p	-0.44	-0.48	0.68
SEC23B	ENST00000336714.3	Sec23 homolog B (S. cerevisiae)	1829	1	0	1	0	2	2	0	0	0	hsa-miR-1-3p	-0.44	-0.88	0.84
MIPOL1	ENST00000327441.7	mirror-image polydactyly 1	45	1	1	0	0	0	0	0	0	1	hsa-miR-206	-0.43	-0.44	0.95
CLTC	ENST00000269122.3	clathrin, heavy chain (Hc)	10702	2	1	0	1	0	0	0	0	1	hsa-miR-1-3p	-0.43	-0.43	0.96
ZNF281	ENST00000294740.3	zinc finger protein 281	595	2	1	0	1	0	0	0	0	1	hsa-miR-1-3p	-0.43	-0.52	0.94
SRPK2	ENST00000393651.3	SRSF protein kinase 2	381	1	0	0	1	1	0	0	1	2	hsa-miR-206	-0.42	-0.48	0.84
RAB43	ENST00000476465.1	RAB43, member RAS oncogene family	5	2	1	1	0	0	0	0	0	0	hsa-miR-1-3p	-0.42	-0.64	0.89
HOXB4	ENST00000332503.5	homeobox B4	214	1	1	0	0	0	0	0	0	0	hsa-miR-1-3p	-0.42	-0.43	0.81
MAN1C1	ENST00000374332.4	mannosidase, alpha, class 1C, member 1	60	2	0	1	1	1	0	1	0	0	hsa-miR-206	-0.42	-0.44	0.94
NANP	ENST00000304788.3	N-acetylneuraminic acid phosphatase	78	1	1	0	0	1	0	0	1	0	hsa-miR-1-3p	-0.42	-0.57	0.39
CPED1	ENST00000310396.5	cadherin-like and PC-esterase domain containing 1	77	2	1	1	0	0	0	0	0	0	hsa-miR-1-3p	-0.42	-0.42	0.97
SLC25A30	ENST00000539591.1	solute carrier family 25, member 30	92	1	1	0	0	0	0	0	0	0	hsa-miR-1-3p	-0.42	-0.45	0.8
AP1G1	ENST00000299980.4	adaptor-related protein complex 1, gamma 1 subunit	436	2	0	2	0	1	0	1	0	1	hsa-miR-1-3p	-0.41	-0.42	0.63
CNN3	ENST00000370206.4	calponin 3, acidic	4490	1	0	1	0	0	0	0	0	0	hsa-miR-1-3p	-0.41	-0.41	0.74
SMARCB1	ENST00000344921.6	SWI/SNF related, matrix associated, actin dependent regulator of chromatin, subfamily b, member 1	1293	1	1	0	0	0	0	0	0	0	hsa-miR-206	-0.41	-0.41	0.65
ADPGK	ENST00000311669.8	ADP-dependent glucokinase	1938	1	1	0	0	0	0	0	0	1	hsa-miR-1-3p	-0.41	-0.41	0.92
PGD	ENST00000270776.8	phosphogluconate dehydrogenase	2008	1	1	0	0	0	0	0	0	0	hsa-miR-206	-0.41	-0.41	0.79
PDE7A	ENST00000401827.3	phosphodiesterase 7A	84	1	1	0	0	0	0	0	0	2	hsa-miR-206	-0.41	-0.47	0.98
ZNF580	ENST00000325333.5	zinc finger protein 580	154	1	0	1	0	0	0	0	0	1	hsa-miR-206	-0.41	-0.43	0.76
TIMP3	ENST00000266085.6	TIMP metallopeptidase inhibitor 3	7421	2	1	0	1	0	0	0	0	0	hsa-miR-1-3p	-0.41	-0.58	0.96
TPM3	ENST00000368531.2	tropomyosin 3	669	1	1	0	0	0	0	0	0	0	hsa-miR-1-3p	-0.41	-0.42	0.91
RNF138	ENST00000261593.3	ring finger protein 138, E3 ubiquitin protein ligase	376	1	1	0	0	0	0	0	0	1	hsa-miR-1-3p	-0.41	-0.41	0.65
NFATC2	ENST00000371564.3	nuclear factor of activated T-cells, cytoplasmic, calcineurin-dependent 2	105	1	0	1	0	3	0	0	3	0	hsa-miR-1-3p	-0.4	-0.4	0.89
DDX5	ENST00000225792.5	DEAD (Asp-Glu-Ala-Asp) box helicase 5	5537	1	0	1	0	0	0	0	0	0	hsa-miR-1-3p	-0.4	-0.4	0.84
ZFP36L1	ENST00000555997.1	ZFP36 ring finger protein-like 1	231	1	0	0	1	1	1	0	0	1	hsa-miR-1-3p	-0.4	-0.52	0.64
RASA1	ENST00000456692.2	RAS p21 protein activator (GTPase activating protein) 1	1700	1	1	0	0	2	0	1	1	1	hsa-miR-206	-0.4	-0.53	0.85
KIF2A	ENST00000381103.2	kinesin heavy chain member 2A	905	2	0	1	1	1	0	0	1	0	hsa-miR-206	-0.4	-0.46	0.95
HMGN1	ENST00000380749.5	high mobility group nucleosome binding domain 1	375	1	1	0	0	0	0	0	0	0	hsa-miR-1-3p	-0.4	-0.4	ORF
UBE2H	ENST00000355621.3	ubiquitin-conjugating enzyme E2H	855	1	1	0	0	0	0	0	0	0	hsa-miR-206	-0.4	-0.41	0.95
MON2	ENST00000546600.1	MON2 homolog (S. cerevisiae)	784	1	1	0	0	0	0	0	0	0	hsa-miR-1-3p	-0.4	-0.4	0.98
YWHAZ	ENST00000395957.2	tyrosine 3-monooxygenase/tryptophan 5-monooxygenase activation protein, zeta polypeptide	184	1	1	0	0	1	0	1	0	1	hsa-miR-1-3p	-0.39	-0.52	0.97
TMCC1	ENST00000432054.2	transmembrane and coiled-coil domain family 1	97	1	1	0	0	1	0	1	0	2	hsa-miR-206	-0.39	-0.44	0.89
FOSB	ENST00000592811.1	FBJ murine osteosarcoma viral oncogene homolog B	11	1	1	0	0	0	0	0	0	1	hsa-miR-206	-0.39	-0.39	0.8
MPP5	ENST00000261681.4	membrane protein, palmitoylated 5 (MAGUK p55 subfamily member 5)	354	1	1	0	0	1	0	0	1	0	hsa-miR-1-3p	-0.39	-0.39	0.52
RRBP1	ENST00000377813.1	ribosome binding protein 1	1290	1	0	1	0	0	0	0	0	0	hsa-miR-1-3p	-0.39	-0.39	0.82
LRCH1	ENST00000311191.6	leucine-rich repeats and calponin homology (CH) domain containing 1	381	2	1	0	1	0	0	0	0	0	hsa-miR-206	-0.39	-0.39	0.85
CTTNBP2NL	ENST00000271277.6	CTTNBP2 N-terminal like	182	1	1	0	0	0	0	0	0	0	hsa-miR-206	-0.39	-0.39	0.9
HS3ST3B1	ENST00000360954.2	heparan sulfate (glucosamine) 3-O-sulfotransferase 3B1	1489	1	1	0	0	1	0	0	1	1	hsa-miR-1-3p	-0.39	-0.39	0.97
BAG4	ENST00000287322.4	BCL2-associated athanogene 4	29	1	1	0	0	0	0	0	0	0	hsa-miR-206	-0.39	-0.39	0.5
SLC29A3	ENST00000373189.5	solute carrier family 29 (equilibrative nucleoside transporter), member 3	174	1	1	0	0	4	0	1	3	1	hsa-miR-206	-0.39	-0.5	< 0.1
STC2	ENST00000265087.4	stanniocalcin 2	1112	1	1	0	0	1	0	1	0	0	hsa-miR-206	-0.38	-0.41	0.97
ZMAT3	ENST00000311417.2	zinc finger, matrin-type 3	459	1	0	1	0	3	1	1	1	0	hsa-miR-1-3p	-0.38	-0.49	0.66
CXCL11	ENST00000306621.3	chemokine (C-X-C motif) ligand 11	5	1	0	1	0	0	0	0	0	0	hsa-miR-1-3p	-0.38	-0.38	0.57
RARB	ENST00000437042.2	retinoic acid receptor, beta	48	1	0	1	0	0	0	0	0	0	hsa-miR-1-3p	-0.38	-0.38	0.76
YWHAQ	ENST00000381844.4	tyrosine 3-monooxygenase/tryptophan 5-monooxygenase activation protein, theta polypeptide	473	1	0	1	0	0	0	0	0	2	hsa-miR-1-3p	-0.38	-0.38	0.47
EIF4E	ENST00000450253.2	eukaryotic translation initiation factor 4E	876	1	0	1	0	3	1	0	2	0	hsa-miR-1-3p	-0.38	-0.43	0.84
FAM101B	ENST00000329099.4	family with sequence similarity 101, member B	126	1	0	1	0	1	0	0	1	2	hsa-miR-1-3p	-0.38	-0.44	0.59
ELMO1	ENST00000341056.3	engulfment and cell motility 1	118	1	0	1	0	1	0	1	0	0	hsa-miR-206	-0.38	-0.38	0.74
FAM107B	ENST00000378470.1	family with sequence similarity 107, member B	403	1	1	0	0	1	0	0	1	1	hsa-miR-1-3p	-0.37	-0.42	< 0.1
PTBP1	ENST00000350092.4	polypyrimidine tract binding protein 1	7007	1	0	0	1	1	0	1	0	0	hsa-miR-206	-0.37	-0.38	0.73
SNAP25	ENST00000254976.2	synaptosomal-associated protein, 25kDa	54	1	1	0	0	0	0	0	0	0	hsa-miR-1-3p	-0.37	-0.37	0.98
XPO6	ENST00000565698.1	exportin 6	413	1	0	0	1	1	0	0	1	0	hsa-miR-1-3p	-0.37	-0.37	0.85
OSBPL7	ENST00000007414.3	oxysterol binding protein-like 7	25	1	1	0	0	0	0	0	0	1	hsa-miR-1-3p	-0.37	-0.37	0.66
FGF17	ENST00000359441.3	fibroblast growth factor 17	5	1	1	0	0	0	0	0	0	0	hsa-miR-206	-0.37	-0.37	0.2
LIN7C	ENST00000278193.2	lin-7 homolog C (C. elegans)	1701	1	0	1	0	0	0	0	0	2	hsa-miR-206	-0.37	-0.37	0.65
ABCB7	ENST00000253577.3	ATP-binding cassette, sub-family B (MDR/TAP), member 7	77	1	0	1	0	0	0	0	0	1	hsa-miR-1-3p	-0.37	-0.41	0.75
SH3BGRL	ENST00000373212.5	SH3 domain binding glutamic acid-rich protein like	2034	1	0	1	0	0	0	0	0	1	hsa-miR-1-3p	-0.37	-0.4	0.39
HELZ2	ENST00000427522.2	helicase with zinc finger 2, transcriptional coactivator	692	1	1	0	0	0	0	0	0	0	hsa-miR-1-3p	-0.37	-0.37	0.67
RNF141	ENST00000265981.2	ring finger protein 141	345	1	1	0	0	0	0	0	0	1	hsa-miR-1-3p	-0.37	-0.39	< 0.1
ELOF1	ENST00000252445.3	elongation factor 1 homolog (S. cerevisiae)	275	1	1	0	0	0	0	0	0	0	hsa-miR-206	-0.36	-0.36	0.37
HACE1	ENST00000262903.4	HECT domain and ankyrin repeat containing E3 ubiquitin protein ligase 1	191	1	1	0	0	0	0	0	0	1	hsa-miR-1-3p	-0.36	-0.36	0.92
ISY1-RAB43	ENST00000418265.1	ISY1-RAB43 readthrough	5	2	1	1	0	0	0	0	0	0	hsa-miR-206	-0.36	-0.36	0.85
OTUD5	ENST00000156084.4	OTU domain containing 5	957	1	0	0	1	0	0	0	0	2	hsa-miR-1-3p	-0.36	-0.37	0.63
HIAT1	ENST00000370152.3	hippocampus abundant transcript 1	1473	1	1	0	0	0	0	0	0	0	hsa-miR-1-3p	-0.36	-0.36	0.88
BET1	ENST00000222547.3	Bet1 golgi vesicular membrane trafficking protein	722	1	0	1	0	0	0	0	0	0	hsa-miR-1-3p	-0.36	-0.41	0.64
KTN1	ENST00000416613.1	kinectin 1 (kinesin receptor)	469	1	0	1	0	0	0	0	0	0	hsa-miR-1-3p	-0.36	-0.36	0.78
TMEM68	ENST00000523073.1	transmembrane protein 68	77	1	0	1	0	0	0	0	0	1	hsa-miR-1-3p	-0.36	-0.39	0.58
AP1S1	ENST00000337619.5	adaptor-related protein complex 1, sigma 1 subunit	750	1	0	1	0	0	0	0	0	1	hsa-miR-1-3p	-0.36	-0.4	0.83
PDGFA	ENST00000354513.5	platelet-derived growth factor alpha polypeptide	25	1	0	1	0	0	0	0	0	0	hsa-miR-1-3p	-0.35	-0.35	0.84
TPK1	ENST00000549981.1	thiamin pyrophosphokinase 1	7	1	0	0	1	1	0	0	1	2	hsa-miR-1-3p	-0.35	-0.4	0.79
GPR125	ENST00000334304.5	G protein-coupled receptor 125	1042	1	0	1	0	0	0	0	0	1	hsa-miR-1-3p	-0.35	-0.35	0.84
MATR3	ENST00000510056.1	matrin 3	216	1	1	0	0	0	0	0	0	0	hsa-miR-1-3p	-0.35	-0.37	0.92
ARF3	ENST00000256682.4	ADP-ribosylation factor 3	1093	1	0	0	1	2	0	1	1	2	hsa-miR-1-3p	-0.35	-0.4	0.69
PHAX	ENST00000297540.4	phosphorylated adaptor for RNA export	309	1	0	1	0	2	1	1	0	0	hsa-miR-1-3p	-0.35	-0.67	0.84
HSPD1	ENST00000388968.3	heat shock 60kDa protein 1 (chaperonin)	42	1	0	1	0	0	0	0	0	0	hsa-miR-1-3p	-0.35	-0.35	0.84
FBXO33	ENST00000298097.7	F-box protein 33	306	1	1	0	0	1	0	0	1	0	hsa-miR-1-3p	-0.35	-0.45	0.83
DHX15	ENST00000336812.4	DEAH (Asp-Glu-Ala-His) box helicase 15	1050	1	0	1	0	0	0	0	0	0	hsa-miR-1-3p	-0.35	-0.35	0.79
BRI3BP	ENST00000341446.8	BRI3 binding protein	820	1	0	1	0	2	0	1	1	1	hsa-miR-1-3p	-0.34	-0.4	0.85
MEIS1	ENST00000488550.1	Meis homeobox 1	533	2	1	1	0	0	0	0	0	1	hsa-miR-1-3p	-0.34	-0.34	0.64
RSPO3	ENST00000356698.4	R-spondin 3	118	1	0	1	0	0	0	0	0	0	hsa-miR-1-3p	-0.34	-0.34	0.84
NAP1L5	ENST00000323061.5	nucleosome assembly protein 1-like 5	28	1	0	1	0	0	0	0	0	0	hsa-miR-1-3p	-0.34	-0.34	0.31
CLCN3	ENST00000513761.1	chloride channel, voltage-sensitive 3	1142	1	1	0	0	0	0	0	0	0	hsa-miR-1-3p	-0.34	-0.34	0.92
THBS1	ENST00000260356.5	thrombospondin 1	46844	1	0	1	0	1	0	0	1	1	hsa-miR-1-3p	-0.34	-0.4	0.84
KMT2E	ENST00000334877.4	lysine (K)-specific methyltransferase 2E	654	1	1	0	0	0	0	0	0	0	hsa-miR-1-3p	-0.34	-0.34	0.96
SLC25A22	ENST00000320230.5	solute carrier family 25 (mitochondrial carrier: glutamate), member 22	319	1	0	1	0	0	0	0	0	0	hsa-miR-1-3p	-0.34	-0.34	0.82
MBLAC2	ENST00000316610.6	metallo-beta-lactamase domain containing 2	498	1	1	0	0	0	0	0	0	0	hsa-miR-1-3p	-0.34	-0.34	< 0.1
CPLX2	ENST00000359546.4	complexin 2	5	2	1	1	0	0	0	0	0	1	hsa-miR-1-3p	-0.34	-0.34	0.92
CCNC	ENST00000520371.1	cyclin C	524	1	0	1	0	0	0	0	0	0	hsa-miR-1-3p	-0.34	-0.34	0.51
MEOX2	ENST00000262041.5	mesenchyme homeobox 2	5	1	1	0	0	0	0	0	0	0	hsa-miR-1-3p	-0.34	-0.34	0.48
PTPRG	ENST00000474889.1	protein tyrosine phosphatase, receptor type, G	696	2	2	0	0	0	0	0	0	0	hsa-miR-1-3p	-0.34	-0.37	0.95
CPEB1	ENST00000450751.2	cytoplasmic polyadenylation element binding protein 1	5	1	0	1	0	0	0	0	0	0	hsa-miR-1-3p	-0.34	-0.34	0.77
TPPP	ENST00000360578.5	tubulin polymerization promoting protein	7	1	0	1	0	0	0	0	0	0	hsa-miR-206	-0.33	-0.33	0.8
KALRN	ENST00000393496.1	kalirin, RhoGEF kinase	83	1	0	1	0	0	0	0	0	0	hsa-miR-206	-0.33	-0.33	0.78
FAM155A	ENST00000375915.2	family with sequence similarity 155, member A	118	1	0	1	0	0	0	0	0	0	hsa-miR-1-3p	-0.33	-0.33	0.76
ENY2	ENST00000520147.1	enhancer of yellow 2 homolog (Drosophila)	1814	1	0	1	0	0	0	0	0	1	hsa-miR-1-3p	-0.33	-0.37	< 0.1
NDFIP2	ENST00000218652.7	Nedd4 family interacting protein 2	1747	1	0	1	0	0	0	0	0	0	hsa-miR-1-3p	-0.33	-0.33	0.84
NET1	ENST00000355029.4	neuroepithelial cell transforming 1	73	1	0	1	0	0	0	0	0	0	hsa-miR-206	-0.33	-0.33	0.82
BPNT1	ENST00000322067.7	3'(2'), 5'-bisphosphate nucleotidase 1	201	1	0	1	0	0	0	0	0	0	hsa-miR-1-3p	-0.33	-0.33	0.81
ANXA4	ENST00000394295.4	annexin A4	2119	1	1	0	0	0	0	0	0	0	hsa-miR-1-3p	-0.33	-0.54	0.69
ZNF26	ENST00000328654.5	zinc finger protein 26	51	1	1	0	0	0	0	0	0	0	hsa-miR-1-3p	-0.33	-0.34	0.39
MXD4	ENST00000337190.2	MAX dimerization protein 4	1173	1	0	0	1	0	0	0	0	0	hsa-miR-206	-0.33	-0.33	0.68
PFN2	ENST00000239940.7	profilin 2	2184	1	1	0	0	0	0	0	0	1	hsa-miR-206	-0.33	-0.33	0.62
BACH2	ENST00000257749.4	BTB and CNC homology 1, basic leucine zipper transcription factor 2	74	1	0	1	0	2	1	0	1	0	hsa-miR-206	-0.33	-0.35	0.84
ETS1	ENST00000531611.1	v-ets avian erythroblastosis virus E26 oncogene homolog 1	1423	1	1	0	0	0	0	0	0	0	hsa-miR-1-3p	-0.33	-0.35	0.93
SH3GL1	ENST00000269886.3	SH3-domain GRB2-like 1	739	2	0	1	1	0	0	0	0	0	hsa-miR-206	-0.32	-0.32	0.92
WDR61	ENST00000558311.1	WD repeat domain 61	1987	1	0	1	0	0	0	0	0	0	hsa-miR-1-3p	-0.32	-0.32	0.27
TMEM55B	ENST00000250489.4	transmembrane protein 55B	623	1	1	0	0	0	0	0	0	1	hsa-miR-1-3p	-0.32	-0.32	0.72
SLC6A13	ENST00000445055.2	solute carrier family 6 (neurotransmitter transporter), member 13	5	1	0	0	1	0	0	0	0	0	hsa-miR-206	-0.32	-0.32	0.65
SEC63	ENST00000369002.4	SEC63 homolog (S. cerevisiae)	3181	1	1	0	0	0	0	0	0	0	hsa-miR-1-3p	-0.32	-0.32	0.95
ALG11	ENST00000523764.1	ALG11, alpha-1,2-mannosyltransferase	121	1	0	1	0	0	0	0	0	0	hsa-miR-1-3p	-0.32	-0.32	ORF
KANK4	ENST00000317477.4	KN motif and ankyrin repeat domains 4	80	1	0	1	0	0	0	0	0	0	hsa-miR-1-3p	-0.32	-0.32	0.83
LRRC59	ENST00000225972.7	leucine rich repeat containing 59	27064	1	0	1	0	0	0	0	0	2	hsa-miR-206	-0.31	-0.36	0.36
WDR1	ENST00000499869.2	WD repeat domain 1	8818	1	1	0	0	0	0	0	0	0	hsa-miR-206	-0.31	-0.33	0.91
POTEI	ENST00000451531.2	POTE ankyrin domain family, member I	5	1	0	0	1	1	0	0	1	1	hsa-miR-1-3p	-0.31	-0.31	0.67
MAP4K3	ENST00000263881.3	mitogen-activated protein kinase kinase kinase kinase 3	796	1	1	0	0	0	0	0	0	0	hsa-miR-1-3p	-0.31	-0.31	0.62
RSBN1L	ENST00000334955.8	round spermatid basic protein 1-like	640	2	1	1	0	0	0	0	0	0	hsa-miR-1-3p	-0.31	-0.54	0.96
C16orf47	ENST00000358463.2	chromosome 16 open reading frame 47	8	1	0	1	0	0	0	0	0	0	hsa-miR-206	-0.31	-0.31	0.3
DGKE	ENST00000284061.3	diacylglycerol kinase, epsilon 64kDa	470	1	0	1	0	1	1	0	0	0	hsa-miR-1-3p	-0.31	-0.39	0.48
FUBP1	ENST00000370767.1	far upstream element (FUSE) binding protein 1	2021	1	1	0	0	0	0	0	0	0	hsa-miR-1-3p	-0.31	-0.31	0.84
ANP32B	ENST00000339399.4	acidic (leucine-rich) nuclear phosphoprotein 32 family, member B	1003	1	0	1	0	0	0	0	0	0	hsa-miR-206	-0.31	-0.31	0.84
USP33	ENST00000370794.3	ubiquitin specific peptidase 33	287	1	0	1	0	0	0	0	0	0	hsa-miR-206	-0.31	-0.31	0.82
POLR3G	ENST00000504930.1	polymerase (RNA) III (DNA directed) polypeptide G (32kD)	67	1	0	1	0	0	0	0	0	0	hsa-miR-206	-0.3	-0.3	0.58
HSP90B1	ENST00000299767.5	heat shock protein 90kDa beta (Grp94), member 1	42	1	0	1	0	0	0	0	0	0	hsa-miR-1-3p	-0.3	-0.32	0.84
AXL	ENST00000301178.4	AXL receptor tyrosine kinase	976	1	1	0	0	0	0	0	0	0	hsa-miR-1-3p	-0.3	-0.3	0.33
H3F3C	ENST00000340398.3	H3 histone, family 3C	7	1	0	0	1	0	0	0	0	0	hsa-miR-1-3p	-0.3	-0.3	0.63
CLOCK	ENST00000309964.4	clock circadian regulator	86	2	0	1	1	1	0	1	0	0	hsa-miR-1-3p	-0.3	-0.32	0.93
SRSF1	ENST00000258962.4	serine/arginine-rich splicing factor 1	1430	1	0	1	0	2*	1	0	0	3	hsa-miR-1-3p	-0.3	-0.48	0.84
CD164	ENST00000368961.5	CD164 molecule, sialomucin	2038	1	1	0	0	0	0	0	0	1	hsa-miR-206	-0.3	-0.38	< 0.1
YRDC	ENST00000373044.2	yrdC N(6)-threonylcarbamoyltransferase domain containing	2195	1	0	1	0	0	0	0	0	0	hsa-miR-1-3p	-0.3	-0.3	0.4
CDK4	ENST00000312990.6	cyclin-dependent kinase 4	290	1	0	1	0	0	0	0	0	0	hsa-miR-1-3p	-0.3	-0.34	0.55
GCFC2	ENST00000541687.1	GC-rich sequence DNA-binding factor 2	88	1	1	0	0	0	0	0	0	0	hsa-miR-1-3p	-0.3	-0.3	ORF
ZNF280C	ENST00000370978.4	zinc finger protein 280C	138	1	1	0	0	1	0	0	1	1	hsa-miR-1-3p	-0.3	-0.31	0.35
PPP4R2	ENST00000356692.5	protein phosphatase 4, regulatory subunit 2	310	1	1	0	0	0	0	0	0	0	hsa-miR-1-3p	-0.3	-0.3	0.8
GLS	ENST00000338435.4	glutaminase	1927	1	1	0	0	0	0	0	0	1	hsa-miR-1-3p	-0.3	-0.3	0.22
ARFIP1	ENST00000451320.2	ADP-ribosylation factor interacting protein 1	275	1	0	1	0	0	0	0	0	2	hsa-miR-1-3p	-0.3	-0.31	0.47
PRKRIR	ENST00000260045.3	protein-kinase, interferon-inducible double stranded RNA dependent inhibitor, repressor of (P58 repressor)	13	1	0	1	0	0	0	0	0	0	hsa-miR-1-3p	-0.3	-0.3	0.79
VPS45	ENST00000369130.3	vacuolar protein sorting 45 homolog (S. cerevisiae)	153	1	0	1	0	0	0	0	0	0	hsa-miR-1-3p	-0.3	-0.3	0.62
HNRNPA3	ENST00000411529.2	heterogeneous nuclear ribonucleoprotein A3	329	2	1	1	0	0	0	0	0	0	hsa-miR-1-3p	-0.29	-0.53	0.93
MIER1	ENST00000357692.2	mesoderm induction early response 1, transcriptional regulator	950	1	1	0	0	0	0	0	0	2	hsa-miR-1-3p	-0.29	-0.44	0.82
WBP1L	ENST00000369889.4	WW domain binding protein 1-like	5	2	0	2	0	0	0	0	0	1	hsa-miR-206	-0.29	-0.29	0.94
ANP32E	ENST00000533654.1	acidic (leucine-rich) nuclear phosphoprotein 32 family, member E	572	1	0	0	1	0	0	0	0	1	hsa-miR-1-3p	-0.29	-0.3	0.68
MECOM	ENST00000460814.1	MDS1 and EVI1 complex locus	138	1	0	1	0	0	0	0	0	0	hsa-miR-1-3p	-0.29	-0.31	0.76
NME1-NME2	ENST00000512737.1	NME1-NME2 readthrough	191	1	0	0	1	0	0	0	0	0	hsa-miR-206	-0.29	-0.3	0.68
FN1	ENST00000357009.2	fibronectin 1	1064	1	1	0	0	0	0	0	0	0	hsa-miR-1-3p	-0.29	-0.38	0.2
SMAP1	ENST00000370452.3	small ArfGAP 1	64	1	0	1	0	0	0	0	0	0	hsa-miR-1-3p	-0.29	-0.29	0.71
MPZL1	ENST00000474859.1	myelin protein zero-like 1	3146	1	0	1	0	1	0	0	1	0	hsa-miR-206	-0.29	-0.38	0.52
SNX2	ENST00000379516.2	sorting nexin 2	397	1	0	1	0	0	0	0	0	1	hsa-miR-206	-0.29	-0.42	0.84
ARID2	ENST00000457135.1	AT rich interactive domain 2 (ARID, RFX-like)	891	1	0	1	0	0	0	0	0	0	hsa-miR-1-3p	-0.29	-0.29	0.78
CBL	ENST00000264033.4	Cbl proto-oncogene, E3 ubiquitin protein ligase	309	1	1	0	0	1	0	0	1	0	hsa-miR-1-3p	-0.29	-0.29	0.91
CALM2	ENST00000272298.7	calmodulin 2 (phosphorylase kinase, delta)	22519	1	0	0	1	0	0	0	0	1	hsa-miR-1-3p	-0.29	-0.29	0.67
JUND	ENST00000252818.3	jun D proto-oncogene	13688	1	0	1	0	0	0	0	0	0	hsa-miR-1-3p	-0.29	-0.29	0.79
FLI1	ENST00000527786.2	Fli-1 proto-oncogene, ETS transcription factor	116	1	0	1	0	0	0	0	0	0	hsa-miR-1-3p	-0.29	-0.29	0.55
OTX2	ENST00000339475.5	orthodenticle homeobox 2	5	1	1	0	0	0	0	0	0	0	hsa-miR-1-3p	-0.29	-0.29	0.49
GCLC	ENST00000229416.6	glutamate-cysteine ligase, catalytic subunit	1001	1	0	0	1	0	0	0	0	0	hsa-miR-1-3p	-0.29	-0.29	0.68
NINJ1	ENST00000375446.4	ninjurin 1	1216	1	1	0	0	0	0	0	0	1	hsa-miR-1-3p	-0.29	-0.29	0.2
CERS2	ENST00000368954.5	ceramide synthase 2	4620	1	0	1	0	0	0	0	0	0	hsa-miR-1-3p	-0.29	-0.29	0.68
LRRC8A	ENST00000372600.4	leucine rich repeat containing 8 family, member A	71	1	0	1	0	0	0	0	0	0	hsa-miR-1-3p	-0.28	-0.28	0.81
COL25A1	ENST00000399132.1	collagen, type XXV, alpha 1	270	1	1	0	0	1	0	1	0	1	hsa-miR-1-3p	-0.28	-0.38	0.67
PRKACB	ENST00000370689.2	protein kinase, cAMP-dependent, catalytic, beta	344	1	0	0	1	2	0	1	1	0	hsa-miR-206	-0.28	-0.28	0.72
MCTP1	ENST00000515393.1	multiple C2 domains, transmembrane 1	81	1	0	0	1	0	0	0	0	1	hsa-miR-1-3p	-0.28	-0.32	0.68
NCK2	ENST00000451463.2	NCK adaptor protein 2	178	1	0	1	0	0	0	0	0	0	hsa-miR-1-3p	-0.28	-0.29	0.62
PDE12	ENST00000311180.8	phosphodiesterase 12	326	1	1	0	0	2	2	0	0	1	hsa-miR-206	-0.28	-0.45	0.35
TKT	ENST00000462138.1	transketolase	1351	1	0	1	0	0	0	0	0	0	hsa-miR-1-3p	-0.28	-0.28	0.81
EHMT2	ENST00000395728.3	euchromatic histone-lysine N-methyltransferase 2	1379	1	0	1	0	0	0	0	0	0	hsa-miR-1-3p	-0.28	-0.28	0.71
CREBL2	ENST00000228865.2	cAMP responsive element binding protein-like 2	218	2	1	0	1	0	0	0	0	0	hsa-miR-1-3p	-0.28	-0.58	0.91
ACER2	ENST00000340967.2	alkaline ceramidase 2	44	1	1	0	0	1	0	1	0	1	hsa-miR-1-3p	-0.28	-0.31	0.7
PDIK1L	ENST00000374271.4	PDLIM1 interacting kinase 1 like	5	2	0	1	1	0	0	0	0	0	hsa-miR-1-3p	-0.28	-0.28	0.94
CDC42	ENST00000344548.3	cell division cycle 42	34	1	1	0	0	0	0	0	0	0	hsa-miR-206	-0.28	-0.28	0.17
SLC35B4	ENST00000378509.4	solute carrier family 35 (UDP-xylose/UDP-N-acetylglucosamine transporter), member B4	899	1	1	0	0	4	1	0	3	3	hsa-miR-1-3p	-0.28	-0.54	< 0.1
SLC35F1	ENST00000360388.4	solute carrier family 35, member F1	56	1	0	1	0	0	0	0	0	0	hsa-miR-1-3p	-0.28	-0.28	0.78
SLC39A9	ENST00000031146.4	solute carrier family 39, member 9	824	1	0	0	1	2	0	1	1	2	hsa-miR-1-3p	-0.28	-0.32	0.68
SLC39A10	ENST00000409086.3	solute carrier family 39 (zinc transporter), member 10	511	1	0	1	0	2	0	0	2	0	hsa-miR-1-3p	-0.28	-0.29	0.8
ATP6V1A	ENST00000273398.3	ATPase, H+ transporting, lysosomal 70kDa, V1 subunit A	180	1	0	1	0	0	0	0	0	0	hsa-miR-1-3p	-0.28	-0.28	0.83
TGIF2	ENST00000373874.2	TGFB-induced factor homeobox 2	192	1	1	0	0	0	0	0	0	1	hsa-miR-206	-0.28	-0.28	0.69
MTX1	ENST00000609421.1	metaxin 1	5	1	0	0	1	0	0	0	0	0	hsa-miR-1-3p	-0.28	-0.28	0.63
FAM83A	ENST00000518448.1	family with sequence similarity 83, member A	22	1	1	0	0	1	1	0	0	0	hsa-miR-1-3p	-0.28	-0.28	0.44
CAPZA1	ENST00000263168.3	capping protein (actin filament) muscle Z-line, alpha 1	1159	1	0	1	0	1	0	0	1	0	hsa-miR-1-3p	-0.28	-0.37	0.7
PICALM	ENST00000532317.1	phosphatidylinositol binding clathrin assembly protein	1173	1	0	1	0	0	0	0	0	0	hsa-miR-1-3p	-0.27	-0.28	0.79
C2CD5	ENST00000333957.4	C2 calcium-dependent domain containing 5	66	1	0	1	0	0	0	0	0	0	hsa-miR-1-3p	-0.27	-0.27	0.46
SKIDA1	ENST00000449193.2	SKI/DACH domain containing 1	18	1	1	0	0	0	0	0	0	0	hsa-miR-1-3p	-0.27	-0.27	0.68
YPEL2	ENST00000312655.4	yippee-like 2 (Drosophila)	62	1	0	1	0	0	0	0	0	0	hsa-miR-1-3p	-0.27	-0.27	0.68
SNAI2	ENST00000020945.1	snail family zinc finger 2	1233	1	0	1	0	0	0	0	0	0	hsa-miR-1-3p	-0.27	-0.27	0.72
JARID2	ENST00000341776.2	jumonji, AT rich interactive domain 2	199	1	1	0	0	0	0	0	0	0	hsa-miR-1-3p	-0.27	-0.27	0.75
STARD7	ENST00000337288.5	StAR-related lipid transfer (START) domain containing 7	17	1	1	0	0	0	0	0	0	0	hsa-miR-1-3p	-0.27	-0.27	0.73
H3F3B	ENST00000591890.1	H3 histone, family 3B (H3.3B)	336	1	0	0	1	0	0	0	0	0	hsa-miR-1-3p	-0.27	-0.32	0.68
MET	ENST00000397752.3	met proto-oncogene	1155	2	0	2	0	0	0	0	0	0	hsa-miR-1-3p	-0.27	-0.27	0.62
POC1B-GALNT4	ENST00000547474.1	POC1B-GALNT4 readthrough	275	1	0	1	0	0	0	0	0	1	hsa-miR-1-3p	-0.27	-0.27	0.28
NME2	ENST00000376392.6	NME/NM23 nucleoside diphosphate kinase 2	191	1	0	0	1	0	0	0	0	0	hsa-miR-206	-0.27	-0.27	0.68
SP2	ENST00000376741.4	Sp2 transcription factor	779	1	1	0	0	0	0	0	0	1	hsa-miR-1-3p	-0.27	-0.27	0.95
FAM102A	ENST00000373095.1	family with sequence similarity 102, member A	85	1	0	0	1	1	0	0	1	0	hsa-miR-206	-0.27	-0.27	0.79
CASK	ENST00000421587.2	calcium/calmodulin-dependent serine protein kinase (MAGUK family)	892	1	0	1	0	3	0	0	3	3	hsa-miR-1-3p	-0.27	-0.33	0.79
LCOR	ENST00000371103.3	ligand dependent nuclear receptor corepressor	94	2	0	2	0	0	0	0	0	1	hsa-miR-1-3p	-0.27	-0.33	0.93
GADL1	ENST00000282538.5	glutamate decarboxylase-like 1	5	1	0	1	0	0	0	0	0	0	hsa-miR-1-3p	-0.27	-0.27	0.79
KCNA5	ENST00000252321.3	potassium voltage-gated channel, shaker-related subfamily, member 5	5	1	1	0	0	0	0	0	0	0	hsa-miR-1-3p	-0.27	-0.27	0.39
NR1H3	ENST00000467728.1	nuclear receptor subfamily 1, group H, member 3	714	1	0	1	0	0	0	0	0	0	hsa-miR-1-3p	-0.26	-0.26	0.38
ANKRD34B	ENST00000338682.3	ankyrin repeat domain 34B	5	1	1	0	0	0	0	0	0	1	hsa-miR-206	-0.26	-0.26	< 0.1
DGKH	ENST00000261491.5	diacylglycerol kinase, eta	46	2	1	1	0	0	0	0	0	1	hsa-miR-1-3p	-0.26	-0.28	0.91
HNRNPK	ENST00000376281.4	heterogeneous nuclear ribonucleoprotein K	124	1	0	1	0	0	0	0	0	0	hsa-miR-1-3p	-0.26	-0.26	0.84
ZNF597	ENST00000301744.4	zinc finger protein 597	159	1	0	1	0	0	0	0	0	1	hsa-miR-206	-0.26	-0.26	0.55
PTPRS	ENST00000372412.4	protein tyrosine phosphatase, receptor type, S	322	1	0	1	0	0	0	0	0	0	hsa-miR-1-3p	-0.26	-0.26	0.83
CXCR4	ENST00000409817.1	chemokine (C-X-C motif) receptor 4	14	1	1	0	0	0	0	0	0	1	hsa-miR-1-3p	-0.26	-0.38	0.13
DCAF12L1	ENST00000371126.1	DDB1 and CUL4 associated factor 12-like 1	5	1	1	0	0	0	0	0	0	0	hsa-miR-1-3p	-0.26	-0.26	0.12
FBXW7	ENST00000281708.4	F-box and WD repeat domain containing 7, E3 ubiquitin protein ligase	12	1	0	1	0	0	0	0	0	0	hsa-miR-1-3p	-0.26	-0.26	0.79
ATG13	ENST00000359513.4	autophagy related 13	834	1	1	0	0	0	0	0	0	1	hsa-miR-206	-0.26	-0.26	0.67
FNBP1L	ENST00000370253.2	formin binding protein 1-like	219	1	1	0	0	0	0	0	0	0	hsa-miR-206	-0.26	-0.26	0.74
OSTF1	ENST00000346234.6	osteoclast stimulating factor 1	107	1	0	0	1	0	0	0	0	0	hsa-miR-1-3p	-0.26	-0.26	0.68
C7orf43	ENST00000394035.2	chromosome 7 open reading frame 43	5436	1	0	1	0	1	0	0	1	1	hsa-miR-206	-0.26	-0.32	0.3
SEC61A1	ENST00000243253.3	Sec61 alpha 1 subunit (S. cerevisiae)	2966	1	0	0	1	0	0	0	0	0	hsa-miR-1-3p	-0.26	-0.26	0.68
SOX9	ENST00000245479.2	SRY (sex determining region Y)-box 9	2595	1	1	0	0	0	0	0	0	0	hsa-miR-1-3p	-0.26	-0.28	0.37
PVRL3	ENST00000319792.3	poliovirus receptor-related 3	361	1	1	0	0	0	0	0	0	0	hsa-miR-1-3p	-0.26	-0.26	ORF
TERF2	ENST00000254942.3	telomeric repeat binding factor 2	709	1	0	1	0	0	0	0	0	0	hsa-miR-206	-0.26	-0.26	0.82
AIF1L	ENST00000372300.1	allograft inflammatory factor 1-like	487	1	0	1	0	1	0	0	1	0	hsa-miR-206	-0.25	-0.35	0.64
PARVA	ENST00000334956.8	parvin, alpha	1912	2	0	1	1	1	0	0	1	2	hsa-miR-1-3p	-0.25	-0.35	0.8
ACAP2	ENST00000326793.6	ArfGAP with coiled-coil, ankyrin repeat and PH domains 2	253	2	0	1	1	0	0	0	0	1	hsa-miR-1-3p	-0.25	-0.31	0.87
ZBTB8A	ENST00000316459.4	zinc finger and BTB domain containing 8A	287	1	1	0	0	0	0	0	0	0	hsa-miR-1-3p	-0.25	-0.31	0.59
RNF14	ENST00000394520.2	ring finger protein 14	20	1	0	1	0	0	0	0	0	0	hsa-miR-1-3p	-0.25	-0.25	0.44
SLC35B3	ENST00000379660.4	solute carrier family 35 (adenosine 3'-phospho 5'-phosphosulfate transporter), member B3	83	1	0	0	1	0	0	0	0	0	hsa-miR-1-3p	-0.25	-0.26	0.62
EIF1AD	ENST00000526451.1	eukaryotic translation initiation factor 1A domain containing	359	1	0	1	0	0	0	0	0	0	hsa-miR-1-3p	-0.25	-0.25	0.82
COL4A3BP	ENST00000380494.5	collagen, type IV, alpha 3 (Goodpasture antigen) binding protein	134	1	1	0	0	0	0	0	0	0	hsa-miR-1-3p	-0.25	-0.25	0.64
ZNF800	ENST00000393313.1	zinc finger protein 800	239	1	0	1	0	0	0	0	0	0	hsa-miR-1-3p	-0.25	-0.25	0.59
MYLK	ENST00000360772.3	myosin light chain kinase	2964	1	1	0	0	0	0	0	0	0	hsa-miR-1-3p	-0.25	-0.25	0.87
WBP2	ENST00000254806.3	WW domain binding protein 2	362	1	0	1	0	1	0	0	1	0	hsa-miR-206	-0.25	-0.25	0.75
PTMA	ENST00000409115.3	prothymosin, alpha	312	1	0	0	1	0	0	0	0	0	hsa-miR-206	-0.25	-0.25	0.65
ZNF148	ENST00000360647.4	zinc finger protein 148	230	2	0	1	1	0	0	0	0	1	hsa-miR-1-3p	-0.25	-0.27	0.88
NFATC3	ENST00000329524.4	nuclear factor of activated T-cells, cytoplasmic, calcineurin-dependent 3	221	2	1	0	1	1	1	0	0	1	hsa-miR-1-3p	-0.25	-0.25	0.98
SYT1	ENST00000457153.2	synaptotagmin I	13	2	0	0	2	0	0	0	0	2	hsa-miR-1-3p	-0.25	-0.25	0.89
SLC25A25	ENST00000373069.5	solute carrier family 25 (mitochondrial carrier; phosphate carrier), member 25	3454	1	1	0	0	1	0	0	1	1	hsa-miR-206	-0.25	-0.25	0.89
STX6	ENST00000258301.5	syntaxin 6	348	1	0	1	0	1	0	0	1	1	hsa-miR-1-3p	-0.25	-0.25	0.4
TRANK1	ENST00000428977.2	tetratricopeptide repeat and ankyrin repeat containing 1	140	2	2	0	0	0	0	0	0	1	hsa-miR-1-3p	-0.25	-0.25	0.69
TGIF1	ENST00000330513.5	TGFB-induced factor homeobox 1	354	1	0	0	1	0	0	0	0	1	hsa-miR-1-3p	-0.25	-0.25	0.64
METTL23	ENST00000588783.1	methyltransferase like 23	33	1	0	1	0	0	0	0	0	0	hsa-miR-206	-0.25	-0.25	ORF
PIK3C2A	ENST00000265970.7	phosphatidylinositol-4-phosphate 3-kinase, catalytic subunit type 2 alpha	280	2	0	0	2	0	0	0	0	1	hsa-miR-1-3p	-0.25	-0.26	0.88
MYEF2	ENST00000324324.7	myelin expression factor 2	358	1	0	1	0	0	0	0	0	1	hsa-miR-1-3p	-0.24	-0.24	0.78
SRSF3	ENST00000373715.6	serine/arginine-rich splicing factor 3	2593	1	0	1	0	0	0	0	0	1	hsa-miR-206	-0.24	-0.29	0.28
ZC2HC1C	ENST00000238686.8	zinc finger, C2HC-type containing 1C	48	1	0	1	0	1	0	1	0	1	hsa-miR-1-3p	-0.24	-0.32	0.84
FAM63B	ENST00000559228.1	family with sequence similarity 63, member B	41	1	0	1	0	0	0	0	0	1	hsa-miR-1-3p	-0.24	-0.24	0.82
TBC1D15	ENST00000550746.1	TBC1 domain family, member 15	1164	1	0	1	0	0	0	0	0	0	hsa-miR-1-3p	-0.24	-0.36	0.84
EIF4E3	ENST00000425534.3	eukaryotic translation initiation factor 4E family member 3	475	1	0	1	0	1	0	0	1	0	hsa-miR-1-3p	-0.24	-0.35	0.82
NR4A2	ENST00000409108.2	nuclear receptor subfamily 4, group A, member 2	1631	1	0	1	0	0	0	0	0	0	hsa-miR-206	-0.24	-0.25	0.75
RSBN1	ENST00000261441.5	round spermatid basic protein 1	54	1	1	0	0	0	0	0	0	0	hsa-miR-1-3p	-0.24	-0.24	0.81
HSPE1	ENST00000409468.1	heat shock 10kDa protein 1 (chaperonin 10)	67	1	0	0	1	0	0	0	0	0	hsa-miR-1-3p	-0.24	-0.24	0.65
RAB11FIP1	ENST00000287263.4	RAB11 family interacting protein 1 (class I)	106	1	0	1	0	0	0	0	0	1	hsa-miR-1-3p	-0.24	-0.24	0.64
PDCD4	ENST00000280154.7	programmed cell death 4 (neoplastic transformation inhibitor)	612	1	0	0	1	1	0	0	1	0	hsa-miR-206	-0.24	-0.37	0.68
SEC62	ENST00000337002.4	SEC62 homolog (S. cerevisiae)	746	1	1	0	0	0	0	0	0	1	hsa-miR-1-3p	-0.24	-0.41	0.98
TMEM135	ENST00000340353.7	transmembrane protein 135	963	1	0	0	1	1	0	0	1	0	hsa-miR-1-3p	-0.24	-0.35	0.85
TCF7L2	ENST00000369386.1	transcription factor 7-like 2 (T-cell specific, HMG-box)	650	1	0	1	0	0	0	0	0	0	hsa-miR-1-3p	-0.24	-0.24	ORF
FAM91A1	ENST00000334705.7	family with sequence similarity 91, member A1	731	1	0	1	0	0	0	0	0	0	hsa-miR-1-3p	-0.24	-0.24	0.63
RNF111	ENST00000348370.4	ring finger protein 111	395	1	0	1	0	0	0	0	0	1	hsa-miR-1-3p	-0.24	-0.24	0.76
CEP44	ENST00000296519.4	centrosomal protein 44kDa	376	1	1	0	0	0	0	0	0	0	hsa-miR-1-3p	-0.24	-0.24	0.41
KLF4	ENST00000374672.4	Kruppel-like factor 4 (gut)	22	1	0	0	1	0	0	0	0	0	hsa-miR-1-3p	-0.24	-0.24	0.63
TNPO2	ENST00000425528.1	transportin 2	1620	1	1	0	0	0	0	0	0	0	hsa-miR-206	-0.24	-0.24	0.78
RRAGC	ENST00000373001.3	Ras-related GTP binding C	1062	1	0	1	0	0	0	0	0	0	hsa-miR-1-3p	-0.24	-0.24	0.52
SLC2A13	ENST00000280871.4	solute carrier family 2 (facilitated glucose transporter), member 13	47	1	1	0	0	1	0	1	0	0	hsa-miR-1-3p	-0.24	-0.3	0.51
SFPQ	ENST00000357214.5	splicing factor proline/glutamine-rich	4735	1	0	0	1	0	0	0	0	1	hsa-miR-1-3p	-0.23	-0.23	0.64
MPZ	ENST00000533357.1	myelin protein zero	17	1	0	0	1	0	0	0	0	2	hsa-miR-1-3p	-0.23	-0.23	0.58
NETO1	ENST00000327305.6	neuropilin (NRP) and tolloid (TLL)-like 1	5	1	0	0	1	0	0	0	0	0	hsa-miR-1-3p	-0.23	-0.23	0.68
MYOCD	ENST00000425538.1	myocardin	62	2	0	1	1	0	0	0	0	3	hsa-miR-206	-0.23	-0.33	0.94
KCNJ2	ENST00000243457.3	potassium inwardly-rectifying channel, subfamily J, member 2	5	1	1	0	0	0	0	0	0	0	hsa-miR-1-3p	-0.23	-0.23	0.58
C10orf126	ENST00000375520.1	chromosome 10 open reading frame 126	5	1	1	0	0	0	0	0	0	0	hsa-miR-1-3p	-0.23	-0.23	0.22
ARG2	ENST00000261783.3	arginase 2	6	1	0	0	1	0	0	0	0	0	hsa-miR-206	-0.23	-0.23	0.64
SMEK2	ENST00000272313.5	SMEK homolog 2, suppressor of mek1 (Dictyostelium)	342	1	1	0	0	0	0	0	0	0	hsa-miR-1-3p	-0.23	-0.23	0.8
ADAM12	ENST00000368679.4	ADAM metallopeptidase domain 12	758	1	1	0	0	0	0	0	0	0	hsa-miR-1-3p	-0.23	-0.23	0.54
ZFP36L2	ENST00000282388.3	ZFP36 ring finger protein-like 2	317	2	0	0	2	0	0	0	0	2	hsa-miR-1-3p	-0.23	-0.25	0.9
AKAP11	ENST00000025301.2	A kinase (PRKA) anchor protein 11	71	1	0	1	0	0	0	0	0	0	hsa-miR-1-3p	-0.23	-0.23	0.83
PHF6	ENST00000332070.3	PHD finger protein 6	630	1	0	1	0	0	0	0	0	0	hsa-miR-1-3p	-0.23	-0.23	0.5
DGKZ	ENST00000343674.6	diacylglycerol kinase, zeta	65	1	1	0	0	0	0	0	0	0	hsa-miR-206	-0.23	-0.23	0.74
SYN3	ENST00000358763.2	synapsin III	5	1	1	0	0	0	0	0	0	0	hsa-miR-1-3p	-0.23	-0.23	0.16
SELT	ENST00000471696.1	Selenoprotein T	538	1	1	0	0	0	0	0	0	0	hsa-miR-1-3p	-0.23	-0.23	0.23
ASPH	ENST00000356457.5	aspartate beta-hydroxylase	3013	1	0	1	0	0	0	0	0	0	hsa-miR-1-3p	-0.23	-0.23	0.37
HCN1	ENST00000303230.4	hyperpolarization activated cyclic nucleotide-gated potassium channel 1	5	1	0	1	0	0	0	0	0	2	hsa-miR-1-3p	-0.23	-0.23	0.84
TIGD6	ENST00000296736.3	tigger transposable element derived 6	155	1	1	0	0	1	0	0	1	0	hsa-miR-206	-0.23	-0.54	0.4
PLEKHO2	ENST00000323544.4	pleckstrin homology domain containing, family O member 2	279	1	0	1	0	0	0	0	0	1	hsa-miR-1-3p	-0.23	-0.23	0.8
PEA15	ENST00000360472.4	phosphoprotein enriched in astrocytes 15	5239	1	0	1	0	0	0	0	0	0	hsa-miR-1-3p	-0.23	-0.23	0.39
FZD7	ENST00000286201.1	frizzled family receptor 7	319	1	0	1	0	0	0	0	0	0	hsa-miR-1-3p	-0.22	-0.23	0.43
GDF6	ENST00000287020.5	growth differentiation factor 6	14	1	0	1	0	0	0	0	0	1	hsa-miR-1-3p	-0.22	-0.22	0.84
ELF1	ENST00000442101.1	E74-like factor 1 (ets domain transcription factor)	466	1	0	0	1	0	0	0	0	0	hsa-miR-1-3p	-0.22	-0.22	0.68
TMX1	ENST00000457354.2	thioredoxin-related transmembrane protein 1	3176	1	0	1	0	1	0	1	0	1	hsa-miR-1-3p	-0.22	-0.38	0.8
SDCBP	ENST00000260130.4	syndecan binding protein (syntenin)	1071	1	0	0	1	0	0	0	0	0	hsa-miR-206	-0.22	-0.22	0.64
ACTB	ENST00000331789.5	actin, beta	176	1	0	0	1	0	0	0	0	0	hsa-miR-1-3p	-0.22	-0.25	0.64
DLG4	ENST00000399506.2	discs, large homolog 4 (Drosophila)	75	1	1	0	0	0	0	0	0	0	hsa-miR-1-3p	-0.22	-0.22	0.56
MOB3C	ENST00000319928.3	MOB kinase activator 3C	141	1	1	0	0	0	0	0	0	0	hsa-miR-1-3p	-0.22	-0.22	0.7
NAB1	ENST00000337386.5	NGFI-A binding protein 1 (EGR1 binding protein 1)	279	1	0	1	0	0	0	0	0	0	hsa-miR-1-3p	-0.22	-0.22	0.58
MOG	ENST00000376902.3	myelin oligodendrocyte glycoprotein	5	1	1	0	0	0	0	0	0	0	hsa-miR-1-3p	-0.22	-0.22	0.19
RYBP	ENST00000477973.2	RING1 and YY1 binding protein	342	1	0	1	0	0	0	0	0	2	hsa-miR-1-3p	-0.22	-0.24	0.83
SRGAP2	ENST00000414007.1	SLIT-ROBO Rho GTPase activating protein 2	98	1	0	1	0	0	0	0	0	0	hsa-miR-206	-0.22	-0.25	0.55
PRKCE	ENST00000306156.3	protein kinase C, epsilon	164	1	1	0	0	1	0	0	1	1	hsa-miR-206	-0.22	-0.22	0.34
ZNF24	ENST00000589881.1	zinc finger protein 24	1796	2	1	1	0	1	0	1	0	1	hsa-miR-1-3p	-0.22	-0.49	0.66
UTRN	ENST00000367545.3	utrophin	87	1	0	1	0	0	0	0	0	0	hsa-miR-206	-0.22	-0.23	0.68
EAF1	ENST00000396842.2	ELL associated factor 1	63	1	1	0	0	0	0	0	0	0	hsa-miR-1-3p	-0.22	-0.23	0.35
BLCAP	ENST00000397137.1	bladder cancer associated protein	38	1	0	1	0	0	0	0	0	0	hsa-miR-1-3p	-0.22	-0.28	0.67
LMBR1	ENST00000353442.5	limb development membrane protein 1	1435	1	0	1	0	1	0	0	1	2	hsa-miR-1-3p	-0.22	-0.23	0.84
AKAP12	ENST00000402676.2	A kinase (PRKA) anchor protein 12	913	1	0	1	0	0	0	0	0	0	hsa-miR-1-3p	-0.22	-0.22	0.6
RAP1B	ENST00000250559.9	RAP1B, member of RAS oncogene family	3599	1	0	0	1	0	0	0	0	0	hsa-miR-1-3p	-0.21	-0.21	0.66
CTBP2	ENST00000337195.5	C-terminal binding protein 2	16	1	0	1	0	0	0	0	0	1	hsa-miR-1-3p	-0.21	-0.21	0.84
STX12	ENST00000373943.4	syntaxin 12	1082	1	0	1	0	0	0	0	0	0	hsa-miR-206	-0.21	-0.22	0.31
ZBTB21	ENST00000398505.3	zinc finger and BTB domain containing 21	802	1	1	0	0	1	0	0	1	2	hsa-miR-206	-0.21	-0.22	0.4
KRAS	ENST00000256078.4	Kirsten rat sarcoma viral oncogene homolog	40	1	1	0	0	0	0	0	0	0	hsa-miR-1-3p	-0.21	-0.3	0.32
RNF145	ENST00000274542.2	ring finger protein 145	12145	1	1	0	0	0	0	0	0	0	hsa-miR-1-3p	-0.21	-0.21	0.46
CAPRIN1	ENST00000341394.4	cell cycle associated protein 1	650	1	1	0	0	2	0	0	2	1	hsa-miR-1-3p	-0.21	-0.38	0.75
BTAF1	ENST00000265990.6	BTAF1 RNA polymerase II, B-TFIID transcription factor-associated, 170kDa	917	1	0	0	1	1	1	0	0	0	hsa-miR-1-3p	-0.21	-0.24	0.68
RP5-850E9.3	ENST00000488788.2	Uncharacterized protein	10	1	1	0	0	1	0	0	1	0	hsa-miR-206	-0.21	-0.43	0.51
PCDH17	ENST00000377918.3	protocadherin 17	477	1	1	0	0	0	0	0	0	2	hsa-miR-206	-0.21	-0.21	0.82
SLC37A3	ENST00000447932.2	solute carrier family 37, member 3	86	1	0	1	0	0	0	0	0	0	hsa-miR-1-3p	-0.21	-0.21	0.52
KLHL5	ENST00000261425.3	kelch-like family member 5	366	1	0	0	1	2	0	1	1	0	hsa-miR-1-3p	-0.21	-0.25	0.68
ACPL2	ENST00000286353.4	acid phosphatase-like 2	72	1	0	0	1	0	0	0	0	1	hsa-miR-1-3p	-0.21	-0.24	0.64
ORAI3	ENST00000318663.4	ORAI calcium release-activated calcium modulator 3	565	1	0	1	0	0	0	0	0	1	hsa-miR-206	-0.21	-0.21	0.75
EPB41L4B	ENST00000374557.4	erythrocyte membrane protein band 4.1 like 4B	135	1	0	0	1	0	0	0	0	0	hsa-miR-1-3p	-0.21	-0.21	0.68
ARHGAP21	ENST00000396432.2	Rho GTPase activating protein 21	10	1	0	0	1	0	0	0	0	0	hsa-miR-1-3p	-0.21	-0.21	0.67
VASP	ENST00000245932.6	vasodilator-stimulated phosphoprotein	1627	1	0	1	0	0	0	0	0	0	hsa-miR-1-3p	-0.21	-0.21	0.5
PLEKHA1	ENST00000538022.1	pleckstrin homology domain containing, family A (phosphoinositide binding specific) member 1	1172	1	1	0	0	0	0	0	0	0	hsa-miR-206	-0.21	-0.21	ORF
SLC24A4	ENST00000393265.2	solute carrier family 24 (sodium/potassium/calcium exchanger), member 4	5	1	0	0	1	0	0	0	0	0	hsa-miR-1-3p	-0.21	-0.21	0.64
UBR5	ENST00000520539.1	ubiquitin protein ligase E3 component n-recognin 5	733	1	0	1	0	0	0	0	0	0	hsa-miR-1-3p	-0.2	-0.2	0.79
SLC8A1	ENST00000406785.2	solute carrier family 8 (sodium/calcium exchanger), member 1	61	1	1	0	0	9	2	4	3	3	hsa-miR-1-3p	-0.2	-0.57	0.56
PPP1R3B	ENST00000310455.3	protein phosphatase 1, regulatory subunit 3B	20	1	0	1	0	0	0	0	0	1	hsa-miR-1-3p	-0.2	-0.2	0.74
HAND2	ENST00000359562.4	heart and neural crest derivatives expressed 2	30	1	0	0	1	0	0	0	0	0	hsa-miR-1-3p	-0.2	-0.2	0.66
NECAB1	ENST00000417640.2	N-terminal EF-hand calcium binding protein 1	5	1	0	0	1	0	0	0	0	0	hsa-miR-1-3p	-0.2	-0.2	0.65
NBEA	ENST00000379939.2	neurobeachin	5	1	1	0	0	0	0	0	0	0	hsa-miR-1-3p	-0.2	-0.2	0.69
C1GALT1	ENST00000223122.3	core 1 synthase, glycoprotein-N-acetylgalactosamine 3-beta-galactosyltransferase, 1	44	1	0	1	0	0	0	0	0	0	hsa-miR-1-3p	-0.2	-0.2	0.26
SGIP1	ENST00000371036.3	SH3-domain GRB2-like (endophilin) interacting protein 1	180	1	0	0	1	1	0	0	1	1	hsa-miR-1-3p	-0.2	-0.21	0.68
MTSS1	ENST00000378017.3	metastasis suppressor 1	10	1	0	0	1	0	0	0	0	0	hsa-miR-1-3p	-0.2	-0.2	0.66
HDAC4	ENST00000345617.3	histone deacetylase 4	48	3	0	1	2	0	0	0	0	1	hsa-miR-206	-0.2	-0.29	0.97
SLC45A4	ENST00000519067.1	solute carrier family 45, member 4	418	1	1	0	0	0	0	0	0	0	hsa-miR-1-3p	-0.2	-0.2	0.86
EYA4	ENST00000367895.5	eyes absent homolog 4 (Drosophila)	242	1	0	1	0	0	0	0	0	0	hsa-miR-1-3p	-0.2	-0.21	0.84
EMX2	ENST00000442245.4	empty spiracles homeobox 2	54	1	0	1	0	0	0	0	0	0	hsa-miR-1-3p	-0.2	-0.22	0.26
HMGN3	ENST00000275036.7	high mobility group nucleosomal binding domain 3	2124	1	0	0	1	1	0	0	1	1	hsa-miR-206	-0.2	-0.35	0.68
COL4A3	ENST00000396578.3	collagen, type IV, alpha 3 (Goodpasture antigen)	286	1	0	1	0	1	0	0	1	0	hsa-miR-206	-0.2	-0.2	0.75
TAOK3	ENST00000419821.2	TAO kinase 3	8	1	0	1	0	0	0	0	0	0	hsa-miR-1-3p	-0.2	-0.2	0.73
LEF1	ENST00000265165.1	lymphoid enhancer-binding factor 1	104	1	0	0	1	0	0	0	0	1	hsa-miR-1-3p	-0.2	-0.2	0.68
RNF40	ENST00000324685.6	ring finger protein 40, E3 ubiquitin protein ligase	773	1	0	0	1	0	0	0	0	1	hsa-miR-206	-0.2	-0.2	0.67
PEX26	ENST00000329627.7	peroxisomal biogenesis factor 26	157	1	1	0	0	0	0	0	0	3	hsa-miR-206	-0.2	-0.21	0.32
SMARCC1	ENST00000254480.5	SWI/SNF related, matrix associated, actin dependent regulator of chromatin, subfamily c, member 1	727	2	1	0	1	1	0	0	1	1	hsa-miR-206	-0.2	-0.24	0.85
POTEF	ENST00000357462.5	POTE ankyrin domain family, member F	5	1	0	0	1	0	0	0	0	0	hsa-miR-1-3p	-0.2	-0.2	0.59
CT62	ENST00000566432.1	cancer/testis antigen 62	5	1	0	0	1	0	0	0	0	0	hsa-miR-206	-0.2	-0.2	0.65
MAPK3	ENST00000403394.1	mitogen-activated protein kinase 3	271	1	0	1	0	0	0	0	0	0	hsa-miR-1-3p	-0.2	-0.2	0.52
GBX2	ENST00000551105.1	gastrulation brain homeobox 2	53	1	0	0	1	1	0	0	1	0	hsa-miR-1-3p	-0.2	-0.23	0.66
GABBR2	ENST00000259455.2	gamma-aminobutyric acid (GABA) B receptor, 2	214	1	0	1	0	0	0	0	0	2	hsa-miR-206	-0.2	-0.2	0.64
ATF2	ENST00000487334.2	activating transcription factor 2	123	1	1	0	0	0	0	0	0	0	hsa-miR-1-3p	-0.19	-0.33	0.84
ZADH2	ENST00000322342.3	zinc binding alcohol dehydrogenase domain containing 2	207	1	1	0	0	0	0	0	0	2	hsa-miR-206	-0.19	-0.34	0.74
WDR6	ENST00000395474.3	WD repeat domain 6	3435	1	0	1	0	0	0	0	0	0	hsa-miR-1-3p	-0.19	-0.2	0.29
KHSRP	ENST00000398148.3	KH-type splicing regulatory protein	4469	1	0	1	0	0	0	0	0	0	hsa-miR-1-3p	-0.19	-0.19	0.81
ZC3HAV1	ENST00000242351.5	zinc finger CCCH-type, antiviral 1	45	1	0	1	0	0	0	0	0	1	hsa-miR-1-3p	-0.19	-0.19	0.31
DMPK	ENST00000354227.5	dystrophia myotonica-protein kinase	409	1	0	1	0	0	0	0	0	0	hsa-miR-206	-0.19	-0.2	0.59
SRXN1	ENST00000381962.3	sulfiredoxin 1	10	1	1	0	0	1	0	0	1	0	hsa-miR-206	-0.19	-0.4	0.51
TRPS1	ENST00000395715.3	trichorhinophalangeal syndrome I	94	1	0	0	1	0	0	0	0	0	hsa-miR-206	-0.19	-0.19	0.67
RAPGEF2	ENST00000264431.4	Rap guanine nucleotide exchange factor (GEF) 2	484	1	0	0	1	0	0	0	0	0	hsa-miR-206	-0.19	-0.19	0.65
COIL	ENST00000240316.4	coilin	5	1	0	1	0	0	0	0	0	0	hsa-miR-1-3p	-0.19	-0.19	0.45
ATXN1L	ENST00000427980.2	ataxin 1-like	12	1	1	0	0	1	0	0	1	3	hsa-miR-206	-0.19	-0.19	0.66
PLEKHM1	ENST00000430334.3	pleckstrin homology domain containing, family M (with RUN domain) member 1	90	1	0	1	0	0	0	0	0	0	hsa-miR-206	-0.19	-0.19	0.58
SLC30A9	ENST00000264451.7	solute carrier family 30 (zinc transporter), member 9	396	2	1	0	1	0	0	0	0	0	hsa-miR-1-3p	-0.19	-0.53	0.96
KIAA1468	ENST00000398130.2	KIAA1468	756	1	0	0	1	0	0	0	0	2	hsa-miR-1-3p	-0.19	-0.39	0.67
ZNF516	ENST00000443185.2	zinc finger protein 516	311	1	0	1	0	1	0	1	0	0	hsa-miR-1-3p	-0.19	-0.21	0.82
MYO1E	ENST00000288235.4	myosin IE	198	1	0	1	0	0	0	0	0	0	hsa-miR-1-3p	-0.19	-0.19	0.83
LETM1	ENST00000302787.2	leucine zipper-EF-hand containing transmembrane protein 1	198	1	0	0	1	0	0	0	0	0	hsa-miR-1-3p	-0.19	-0.19	0.68
PHKG2	ENST00000563588.1	phosphorylase kinase, gamma 2 (testis)	283	1	0	0	1	0	0	0	0	1	hsa-miR-1-3p	-0.19	-0.2	0.61
ZNF146	ENST00000443387.2	zinc finger protein 146	3086	1	0	1	0	0	0	0	0	0	hsa-miR-1-3p	-0.19	-0.19	0.51
KAT6A	ENST00000265713.2	K(lysine) acetyltransferase 6A	21	1	0	0	1	1	0	0	1	0	hsa-miR-206	-0.19	-0.25	0.81
C1orf95	ENST00000366788.3	chromosome 1 open reading frame 95	28	1	0	0	1	4	1	3	0	2	hsa-miR-1-3p	-0.19	-0.35	0.68
PPM1H	ENST00000228705.6	protein phosphatase, Mg2+/Mn2+ dependent, 1H	45	1	0	1	0	1	0	0	1	0	hsa-miR-1-3p	-0.19	-0.19	0.31
PTPN1	ENST00000371621.3	protein tyrosine phosphatase, non-receptor type 1	142	1	1	0	0	1	0	0	1	0	hsa-miR-1-3p	-0.19	-0.29	0.9
PNP	ENST00000361505.5	purine nucleoside phosphorylase	50	1	0	1	0	0	0	0	0	1	hsa-miR-1-3p	-0.19	-0.28	0.83
SULF1	ENST00000458141.2	sulfatase 1	11	2	2	0	0	0	0	0	0	1	hsa-miR-1-3p	-0.19	-0.19	0.55
TAL1	ENST00000371884.2	T-cell acute lymphocytic leukemia 1	5	1	1	0	0	0	0	0	0	0	hsa-miR-1-3p	-0.19	-0.19	0.12
KCND3	ENST00000369697.1	potassium voltage-gated channel, Shal-related subfamily, member 3	23	1	1	0	0	0	0	0	0	1	hsa-miR-1-3p	-0.19	-0.19	0.95
RCAN2	ENST00000330430.6	regulator of calcineurin 2	32	1	0	1	0	0	0	0	0	0	hsa-miR-206	-0.19	-0.19	0.48
ARPC1A	ENST00000262942.5	actin related protein 2/3 complex, subunit 1A, 41kDa	99	1	0	0	1	0	0	0	0	0	hsa-miR-1-3p	-0.19	-0.25	0.59
GXYLT1	ENST00000398675.3	glucoside xylosyltransferase 1	126	1	0	0	1	0	0	0	0	0	hsa-miR-1-3p	-0.18	-0.18	0.67
KAT6B	ENST00000287239.4	K(lysine) acetyltransferase 6B	266	1	0	0	1	0	0	0	0	0	hsa-miR-1-3p	-0.18	-0.18	0.66
MBTD1	ENST00000586178.1	mbt domain containing 1	113	1	0	1	0	1	0	0	1	0	hsa-miR-1-3p	-0.18	-0.18	0.39
RNF38	ENST00000259605.6	ring finger protein 38	348	1	0	1	0	0	0	0	0	1	hsa-miR-206	-0.18	-0.19	0.79
GTF2B	ENST00000370500.5	general transcription factor IIB	1311	1	0	0	1	0	0	0	0	0	hsa-miR-1-3p	-0.18	-0.18	0.68
GLIS2	ENST00000262366.3	GLIS family zinc finger 2	17	1	1	0	0	0	0	0	0	0	hsa-miR-1-3p	-0.18	-0.18	0.95
CREM	ENST00000333809.8	cAMP responsive element modulator	882	1	0	1	0	0	0	0	0	0	hsa-miR-206	-0.18	-0.42	0.75
TGFBR3	ENST00000212355.4	transforming growth factor, beta receptor III	245	1	0	1	0	0	0	0	0	1	hsa-miR-206	-0.18	-0.18	0.82
GPR158	ENST00000376351.3	G protein-coupled receptor 158	5	1	0	0	1	2	0	0	2	0	hsa-miR-1-3p	-0.18	-0.18	0.67
CTNND2	ENST00000304623.8	catenin (cadherin-associated protein), delta 2	25	1	0	0	1	0	0	0	0	0	hsa-miR-1-3p	-0.18	-0.18	0.65
SEMA6D	ENST00000355997.3	sema domain, transmembrane domain (TM), and cytoplasmic domain, (semaphorin) 6D	179	1	1	0	0	1	0	0	1	1	hsa-miR-1-3p	-0.18	-0.21	0.8
CAPN5	ENST00000531028.1	calpain 5	89	1	0	1	0	1	0	0	1	1	hsa-miR-206	-0.18	-0.41	0.35
COL19A1	ENST00000322773.4	collagen, type XIX, alpha 1	5	2	0	0	2	0	0	0	0	0	hsa-miR-206	-0.18	-0.23	0.87
GPR85	ENST00000297146.3	G protein-coupled receptor 85	21	1	0	0	1	2	1	0	1	0	hsa-miR-1-3p	-0.18	-0.37	0.62
FAM168A	ENST00000064778.4	family with sequence similarity 168, member A	68	2	2	0	0	2	0	1	1	1	hsa-miR-1-3p	-0.18	-0.26	0.9
SPTLC3	ENST00000399002.2	serine palmitoyltransferase, long chain base subunit 3	24	1	1	0	0	0	0	0	0	1	hsa-miR-1-3p	-0.18	-0.19	0.41
GOLPH3	ENST00000265070.6	golgi phosphoprotein 3 (coat-protein)	1157	1	0	0	1	1	0	0	1	0	hsa-miR-1-3p	-0.18	-0.18	0.78
GIT1	ENST00000579937.1	G protein-coupled receptor kinase interacting ArfGAP 1	18	1	1	0	0	0	0	0	0	0	hsa-miR-1-3p	-0.18	-0.18	0.63
MAP3K1	ENST00000399503.3	mitogen-activated protein kinase kinase kinase 1, E3 ubiquitin protein ligase	137	1	0	1	0	0	0	0	0	0	hsa-miR-1-3p	-0.17	-0.17	0.7
MARCKS	ENST00000368635.4	myristoylated alanine-rich protein kinase C substrate	188	2	1	0	1	0	0	0	0	0	hsa-miR-1-3p	-0.17	-0.41	0.82
MED1	ENST00000300651.6	mediator complex subunit 1	87	1	0	1	0	0	0	0	0	2	hsa-miR-1-3p	-0.17	-0.17	0.58
DDX17	ENST00000396821.3	DEAD (Asp-Glu-Ala-Asp) box helicase 17	2204	1	0	1	0	0	0	0	0	0	hsa-miR-1-3p	-0.17	-0.17	0.83
AP3D1	ENST00000355272.6	adaptor-related protein complex 3, delta 1 subunit	464	1	0	1	0	0	0	0	0	0	hsa-miR-1-3p	-0.17	-0.21	0.84
FRS2	ENST00000550389.1	fibroblast growth factor receptor substrate 2	176	1	1	0	0	0	0	0	0	1	hsa-miR-1-3p	-0.17	-0.4	0.91
SMYD4	ENST00000305513.7	SET and MYND domain containing 4	53	1	0	1	0	0	0	0	0	0	hsa-miR-206	-0.17	-0.17	0.82
VEGFA	ENST00000417285.2	vascular endothelial growth factor A	907	1	0	1	0	0	0	0	0	1	hsa-miR-1-3p	-0.17	-0.2	0.7
RCAN3	ENST00000374395.4	RCAN family member 3	395	1	0	1	0	0	0	0	0	1	hsa-miR-1-3p	-0.17	-0.23	0.45
FNDC3A	ENST00000492622.2	fibronectin type III domain containing 3A	122	1	1	0	0	0	0	0	0	0	hsa-miR-1-3p	-0.17	-0.36	0.81
TTC7B	ENST00000328459.6	tetratricopeptide repeat domain 7B	20	1	0	1	0	0	0	0	0	0	hsa-miR-1-3p	-0.17	-0.27	0.78
UHRF1BP1L	ENST00000279907.7	UHRF1 binding protein 1-like	369	1	0	1	0	1	0	1	0	0	hsa-miR-1-3p	-0.17	-0.31	0.84
ARL10	ENST00000310389.5	ADP-ribosylation factor-like 10	236	1	1	0	0	2	0	0	2	0	hsa-miR-1-3p	-0.17	-0.17	0.56
KLF13	ENST00000307145.3	Kruppel-like factor 13	5	2	1	1	0	1	0	1	0	1	hsa-miR-1-3p	-0.17	-0.17	0.97
EML3	ENST00000394773.2	echinoderm microtubule associated protein like 3	48	1	0	1	0	0	0	0	0	0	hsa-miR-1-3p	-0.17	-0.17	ORF
SLC15A2	ENST00000489711.1	solute carrier family 15 (oligopeptide transporter), member 2	21	1	1	0	0	0	0	0	0	0	hsa-miR-206	-0.17	-0.54	0.65
FBXL20	ENST00000394294.3	F-box and leucine-rich repeat protein 20	455	1	0	0	1	0	0	0	0	4	hsa-miR-1-3p	-0.17	-0.23	0.67
C11orf57	ENST00000532163.1	chromosome 11 open reading frame 57	207	1	1	0	0	0	0	0	0	0	hsa-miR-1-3p	-0.17	-0.33	0.17
TTC3	ENST00000399017.2	tetratricopeptide repeat domain 3	62	1	1	0	0	0	0	0	0	0	hsa-miR-1-3p	-0.17	-0.3	0.67
GBA	ENST00000368373.3	glucosidase, beta, acid	27	1	1	0	0	1	0	0	1	2	hsa-miR-1-3p	-0.17	-0.21	0.54
NR4A3	ENST00000330847.1	nuclear receptor subfamily 4, group A, member 3	244	1	0	1	0	0	0	0	0	0	hsa-miR-1-3p	-0.17	-0.17	0.74
CA8	ENST00000317995.4	carbonic anhydrase VIII	197	1	0	1	0	1	0	0	1	1	hsa-miR-206	-0.17	-0.22	0.27
CALM1	ENST00000356978.4	calmodulin 1 (phosphorylase kinase, delta)	4046	1	0	0	1	0	0	0	0	0	hsa-miR-1-3p	-0.17	-0.17	0.68
CDK9	ENST00000373264.4	cyclin-dependent kinase 9	197	1	0	1	0	0	0	0	0	0	hsa-miR-1-3p	-0.17	-0.2	0.75
EPB41L2	ENST00000531410.1	erythrocyte membrane protein band 4.1-like 2	353	1	0	0	1	0	0	0	0	0	hsa-miR-1-3p	-0.16	-0.17	0.61
FAM134A	ENST00000430297.2	family with sequence similarity 134, member A	3080	1	0	0	1	1*	0	0	0	0	hsa-miR-1-3p	-0.16	-0.17	0.62
PTPRA	ENST00000216877.6	protein tyrosine phosphatase, receptor type, A	7517	1	0	0	1	0	0	0	0	1	hsa-miR-206	-0.16	-0.2	0.63
ZZZ3	ENST00000370801.3	zinc finger, ZZ-type containing 3	338	1	0	1	0	0	0	0	0	0	hsa-miR-1-3p	-0.16	-0.16	0.84
NPAS3	ENST00000346562.2	neuronal PAS domain protein 3	9	1	0	1	0	1	0	0	1	2	hsa-miR-1-3p	-0.16	-0.16	0.74
ATP6V0A1	ENST00000343619.4	ATPase, H+ transporting, lysosomal V0 subunit a1	290	1	0	1	0	0	0	0	0	1	hsa-miR-1-3p	-0.16	-0.16	0.46
KDELR2	ENST00000258739.4	KDEL (Lys-Asp-Glu-Leu) endoplasmic reticulum protein retention receptor 2	5077	1	0	0	1	1*	0	0	0	2	hsa-miR-206	-0.16	-0.35	0.68
HIVEP3	ENST00000372583.1	human immunodeficiency virus type I enhancer binding protein 3	84	1	1	0	0	0	0	0	0	2	hsa-miR-1-3p	-0.16	-0.16	0.97
PAX5	ENST00000358127.4	paired box 5	5	1	1	0	0	0	0	0	0	1	hsa-miR-1-3p	-0.16	-0.16	0.86
CSF1	ENST00000329608.6	colony stimulating factor 1 (macrophage)	290	1	0	1	0	0	0	0	0	1	hsa-miR-1-3p	-0.16	-0.16	0.7
GAK	ENST00000314167.4	cyclin G associated kinase	8	1	0	0	1	0	0	0	0	0	hsa-miR-1-3p	-0.16	-0.16	0.67
RNGTT	ENST00000369485.4	RNA guanylyltransferase and 5'-phosphatase	1384	1	0	1	0	0	0	0	0	0	hsa-miR-1-3p	-0.16	-0.17	0.56
SLC16A3	ENST00000581287.1	solute carrier family 16 (monocarboxylate transporter), member 3	16333	1	0	0	1	0	0	0	0	0	hsa-miR-1-3p	-0.16	-0.16	0.68
TEX30	ENST00000376027.1	testis expressed 30	231	1	0	0	1	0	0	0	0	0	hsa-miR-1-3p	-0.16	-0.16	ORF
GNPNAT1	ENST00000216410.3	glucosamine-phosphate N-acetyltransferase 1	429	1	0	0	1	0	0	0	0	0	hsa-miR-1-3p	-0.16	-0.2	0.68
ARNTL	ENST00000389708.3	aryl hydrocarbon receptor nuclear translocator-like	456	1	0	1	0	0	0	0	0	0	hsa-miR-1-3p	-0.16	-0.16	ORF
IPO8	ENST00000256079.4	importin 8	228	1	0	0	1	0	0	0	0	0	hsa-miR-1-3p	-0.16	-0.16	0.65
METTL7A	ENST00000332160.4	methyltransferase like 7A	695	1	0	0	1	0	0	0	0	0	hsa-miR-206	-0.16	-0.16	0.58
C20orf112	ENST00000359676.5	chromosome 20 open reading frame 112	148	1	1	0	0	0	0	0	0	0	hsa-miR-1-3p	-0.16	-0.24	0.87
ZNF217	ENST00000371471.2	zinc finger protein 217	668	1	0	0	1	0	0	0	0	0	hsa-miR-1-3p	-0.16	-0.16	0.6
ARHGEF18	ENST00000319670.9	Rho/Rac guanine nucleotide exchange factor (GEF) 18	2596	1	0	1	0	2	0	2	0	0	hsa-miR-1-3p	-0.16	-0.16	0.5
BCL7A	ENST00000538010.1	B-cell CLL/lymphoma 7A	96	1	1	0	0	0	0	0	0	0	hsa-miR-1-3p	-0.16	-0.2	0.93
KNOP1	ENST00000219837.7	lysine-rich nucleolar protein 1	157	1	1	0	0	2	0	1	1	0	hsa-miR-1-3p	-0.16	-0.2	0.32
POTEG	ENST00000409832.3	POTE ankyrin domain family, member G	5	1	0	0	1	2	0	0	2	0	hsa-miR-1-3p	-0.15	-0.15	0.67
POTEM	ENST00000551509.1	POTE ankyrin domain family, member M	5	1	0	0	1	2	0	0	2	0	hsa-miR-1-3p	-0.15	-0.15	0.67
HIPK3	ENST00000303296.4	homeodomain interacting protein kinase 3	933	1	0	1	0	1*	0	0	0	0	hsa-miR-1-3p	-0.15	-0.16	0.79
RAE1	ENST00000395841.2	ribonucleic acid export 1	3909	1	0	0	1	0	0	0	0	1	hsa-miR-206	-0.15	-0.18	0.6
SLC8A2	ENST00000236877.6	solute carrier family 8 (sodium/calcium exchanger), member 2	5	1	1	0	0	0	0	0	0	0	hsa-miR-1-3p	-0.15	-0.15	0.84
MAP4K2	ENST00000294066.2	mitogen-activated protein kinase kinase kinase kinase 2	181	1	0	0	1	0	0	0	0	1	hsa-miR-1-3p	-0.15	-0.15	0.68
TLK2	ENST00000582809.1	tousled-like kinase 2	5	1	0	0	1	0	0	0	0	0	hsa-miR-1-3p	-0.15	-0.15	0.63
WASL	ENST00000223023.4	Wiskott-Aldrich syndrome-like	230	1	0	0	1	0	0	0	0	0	hsa-miR-1-3p	-0.15	-0.16	0.65
TBX18	ENST00000369663.5	T-box 18	54	1	1	0	0	2	0	1	1	1	hsa-miR-1-3p	-0.15	-0.28	0.75
MNT	ENST00000174618.4	MNT, MAX dimerization protein	146	1	1	0	0	0	0	0	0	0	hsa-miR-1-3p	-0.15	-0.15	0.68
EML4	ENST00000318522.5	echinoderm microtubule associated protein like 4	62	1	0	0	1	0	0	0	0	2	hsa-miR-1-3p	-0.15	-0.44	0.66
DLG1	ENST00000346964.2	discs, large homolog 1 (Drosophila)	813	1	0	0	1	0	0	0	0	0	hsa-miR-1-3p	-0.15	-0.18	0.66
KLHL15	ENST00000328046.8	kelch-like family member 15	42	1	0	1	0	0	0	0	0	0	hsa-miR-1-3p	-0.15	-0.27	0.74
DNAJC5	ENST00000360864.4	DnaJ (Hsp40) homolog, subfamily C, member 5	1089	1	0	1	0	1	0	1	0	1	hsa-miR-1-3p	-0.15	-0.23	0.75
NOTCH3	ENST00000263388.2	notch 3	45	1	0	0	1	1	0	0	1	2	hsa-miR-206	-0.15	-0.23	0.68
WHSC1L1	ENST00000317025.8	Wolf-Hirschhorn syndrome candidate 1-like 1	481	1	1	0	0	1	0	1	0	2	hsa-miR-1-3p	-0.15	-0.2	0.75
PTAR1	ENST00000377200.5	protein prenyltransferase alpha subunit repeat containing 1	161	1	0	1	0	1	0	0	1	1	hsa-miR-206	-0.15	-0.27	0.58
BCL2L2	ENST00000250405.5	BCL2-like 2	1380	1	0	1	0	0	0	0	0	1	hsa-miR-206	-0.15	-0.15	0.37
MINOS1	ENST00000322753.6	mitochondrial inner membrane organizing system 1	287	1	0	0	1	0	0	0	0	0	hsa-miR-1-3p	-0.15	-0.18	0.58
MFSD9	ENST00000258436.5	major facilitator superfamily domain containing 9	395	1	0	1	0	1	0	0	1	0	hsa-miR-1-3p	-0.15	-0.18	0.42
FAM84A	ENST00000295092.2	family with sequence similarity 84, member A	69	1	0	0	1	1	1	0	0	0	hsa-miR-1-3p	-0.15	-0.38	0.68
FGD4	ENST00000427716.2	FYVE, RhoGEF and PH domain containing 4	38	1	0	1	0	0	0	0	0	1	hsa-miR-1-3p	-0.15	-0.15	0.43
FNDC3B	ENST00000336824.4	fibronectin type III domain containing 3B	509	1	1	0	0	0	0	0	0	0	hsa-miR-206	-0.15	-0.31	0.83
SAMD8	ENST00000372687.4	sterile alpha motif domain containing 8	100	1	1	0	0	1	0	0	1	0	hsa-miR-1-3p	-0.15	-0.32	0.51
RNF150	ENST00000515673.2	ring finger protein 150	518	1	1	0	0	0	0	0	0	1	hsa-miR-1-3p	-0.15	-0.22	0.97
TMEM200C	ENST00000581347.2	transmembrane protein 200C	54	1	0	1	0	0	0	0	0	1	hsa-miR-1-3p	-0.15	-0.28	0.71
CDK8	ENST00000536792.1	cyclin-dependent kinase 8	280	1	0	0	1	0	0	0	0	0	hsa-miR-1-3p	-0.14	-0.14	ORF
UNC50	ENST00000357765.2	unc-50 homolog (C. elegans)	163	1	0	1	0	0	0	0	0	0	hsa-miR-206	-0.14	-0.4	0.51
ANKRD23	ENST00000318357.4	ankyrin repeat domain 23	9	1	0	0	1	0	0	0	0	1	hsa-miR-206	-0.14	-0.14	0.67
KIAA0040	ENST00000423313.1	KIAA0040	15	1	1	0	0	0	0	0	0	0	hsa-miR-1-3p	-0.14	-0.14	0.37
DNAJC13	ENST00000260818.6	DnaJ (Hsp40) homolog, subfamily C, member 13	256	1	0	1	0	0	0	0	0	0	hsa-miR-206	-0.14	-0.14	0.36
MED14	ENST00000324817.1	mediator complex subunit 14	1038	1	0	1	0	0	0	0	0	1	hsa-miR-1-3p	-0.14	-0.17	0.31
FOXP1	ENST00000318789.4	forkhead box P1	264	3	0	1	2	2	0	1	1	1	hsa-miR-1-3p	-0.14	-0.58	0.97
JOSD1	ENST00000216039.5	Josephin domain containing 1	24	1	1	0	0	0	0	0	0	0	hsa-miR-206	-0.14	-0.32	0.94
AMOT	ENST00000304758.1	angiomotin	515	1	1	0	0	0	0	0	0	0	hsa-miR-206	-0.14	-0.14	0.59
THRB	ENST00000396671.2	thyroid hormone receptor, beta	55	1	0	0	1	0	0	0	0	1	hsa-miR-1-3p	-0.14	-0.17	0.68
TSPYL4	ENST00000420283.1	TSPY-like 4	5	1	1	0	0	0	0	0	0	0	hsa-miR-1-3p	-0.14	-0.14	0.81
FAM210B	ENST00000371384.3	family with sequence similarity 210, member B	55	1	1	0	0	0	0	0	0	0	hsa-miR-1-3p	-0.14	-0.36	0.64
PGAM1	ENST00000334828.5	phosphoglycerate mutase 1 (brain)	927	1	0	0	1	0	0	0	0	1	hsa-miR-206	-0.14	-0.18	0.66
RAP1A	ENST00000369709.3	RAP1A, member of RAS oncogene family	382	1	0	0	1	0	0	0	0	0	hsa-miR-1-3p	-0.14	-0.14	0.68
NMT2	ENST00000378165.4	N-myristoyltransferase 2	318	1	0	0	1	0	0	0	0	0	hsa-miR-1-3p	-0.14	-0.14	0.68
ZMYND8	ENST00000311275.7	zinc finger, MYND-type containing 8	235	1	0	0	1	0	0	0	0	0	hsa-miR-1-3p	-0.14	-0.14	0.64
NFAT5	ENST00000354436.2	nuclear factor of activated T-cells 5, tonicity-responsive	128	4	0	1	3	0	0	0	0	1	hsa-miR-206	-0.14	-0.39	0.98
KIAA2022	ENST00000055682.6	KIAA2022	5	1	1	0	0	1	0	1	0	1	hsa-miR-206	-0.14	-0.14	0.92
GNE	ENST00000396594.3	glucosamine (UDP-N-acetyl)-2-epimerase/N-acetylmannosamine kinase	22	1	1	0	0	0	0	0	0	0	hsa-miR-1-3p	-0.14	-0.14	0.62
DLG2	ENST00000398309.2	discs, large homolog 2 (Drosophila)	15	1	0	0	1	0	0	0	0	1	hsa-miR-206	-0.14	-0.14	0.65
VAT1	ENST00000355653.3	vesicle amine transport 1	2844	1	0	1	0	0	0	0	0	0	hsa-miR-206	-0.14	-0.14	0.58
TRIM44	ENST00000299413.5	tripartite motif containing 44	4203	1	0	1	0	2	0	0	2	3	hsa-miR-206	-0.14	-0.15	0.41
STAG2	ENST00000371160.1	stromal antigen 2	216	1	0	0	1	0	0	0	0	0	hsa-miR-1-3p	-0.14	-0.16	0.66
RALGAPA1	ENST00000389698.3	Ral GTPase activating protein, alpha subunit 1 (catalytic)	82	1	1	0	0	0	0	0	0	0	hsa-miR-1-3p	-0.14	-0.14	0.51
SYNCRIP	ENST00000355238.6	synaptotagmin binding, cytoplasmic RNA interacting protein	4864	1	0	0	1	0	0	0	0	2	hsa-miR-1-3p	-0.14	-0.17	0.67
YES1	ENST00000577961.1	v-yes-1 Yamaguchi sarcoma viral oncogene homolog 1	168	1	0	0	1	0	0	0	0	0	hsa-miR-1-3p	-0.14	-0.14	0.67
MUM1L1	ENST00000357175.2	melanoma associated antigen (mutated) 1-like 1	50	1	0	0	1	0	0	0	0	0	hsa-miR-1-3p	-0.14	-0.14	0.64
MPP7	ENST00000375732.1	membrane protein, palmitoylated 7 (MAGUK p55 subfamily member 7)	50	1	1	0	0	0	0	0	0	0	hsa-miR-1-3p	-0.14	-0.23	0.95
GLCE	ENST00000559420.2	glucuronic acid epimerase	25	1	0	0	1	0	0	0	0	0	hsa-miR-1-3p	-0.14	-0.14	0.63
UBE2QL1	ENST00000399816.3	ubiquitin-conjugating enzyme E2Q family-like 1	10	1	0	0	1	0	0	0	0	1	hsa-miR-1-3p	-0.14	-0.16	0.62
SEC22C	ENST00000264454.3	SEC22 vesicle trafficking protein homolog C (S. cerevisiae)	855	1	1	0	0	1	1	0	0	1	hsa-miR-1-3p	-0.14	-0.18	< 0.1
CCND1	ENST00000227507.2	cyclin D1	4687	1	0	0	1	0	0	0	0	0	hsa-miR-1-3p	-0.13	-0.14	0.65
TXLNG	ENST00000380122.5	taxilin gamma	96	1	1	0	0	0	0	0	0	0	hsa-miR-1-3p	-0.13	-0.2	0.23
ZBTB7A	ENST00000322357.4	zinc finger and BTB domain containing 7A	37	1	1	0	0	0	0	0	0	0	hsa-miR-206	-0.13	-0.19	0.9
STK39	ENST00000355999.4	serine threonine kinase 39	266	1	0	0	1	0	0	0	0	0	hsa-miR-1-3p	-0.13	-0.17	0.62
KCTD13	ENST00000568000.1	potassium channel tetramerization domain containing 13	782	1	0	1	0	0	0	0	0	0	hsa-miR-1-3p	-0.13	-0.13	0.28
GALNT4	ENST00000529983.2	UDP-N-acetyl-alpha-D-galactosamine:polypeptide N-acetylgalactosaminyltransferase 4 (GalNAc-T4)	275	1	0	1	0	0	0	0	0	1	hsa-miR-1-3p	-0.13	-0.13	0.28
CHST11	ENST00000549260.1	carbohydrate (chondroitin 4) sulfotransferase 11	686	1	0	1	0	2	0	0	2	0	hsa-miR-1-3p	-0.13	-0.14	0.57
ZBTB4	ENST00000380599.4	zinc finger and BTB domain containing 4	1039	1	1	0	0	0	0	0	0	1	hsa-miR-206	-0.13	-0.13	0.73
FRAS1	ENST00000264895.6	Fraser syndrome 1	709	1	1	0	0	0	0	0	0	0	hsa-miR-1-3p	-0.13	-0.13	0.55
GPRIN3	ENST00000609438.1	GPRIN family member 3	213	1	0	1	0	0	0	0	0	3	hsa-miR-1-3p	-0.13	-0.14	0.53
GOSR1	ENST00000225724.5	golgi SNAP receptor complex member 1	668	1	0	0	1	1	0	0	1	1	hsa-miR-1-3p	-0.13	-0.23	0.68
GNPTAB	ENST00000299314.7	N-acetylglucosamine-1-phosphate transferase, alpha and beta subunits	82	1	0	0	1	0	0	0	0	0	hsa-miR-1-3p	-0.13	-0.14	0.67
EFNB2	ENST00000245323.4	ephrin-B2	25	1	1	0	0	1	0	0	1	2	hsa-miR-1-3p	-0.13	-0.33	0.79
TMEM259	ENST00000333175.5	transmembrane protein 259	1339	1	0	0	1	0	0	0	0	0	hsa-miR-1-3p	-0.13	-0.13	0.62
ADAMTSL3	ENST00000286744.5	ADAMTS-like 3	9	1	0	1	0	0	0	0	0	0	hsa-miR-1-3p	-0.13	-0.13	0.35
UBN1	ENST00000262376.6	ubinuclein 1	586	1	1	0	0	0	0	0	0	0	hsa-miR-206	-0.13	-0.13	0.61
MKL2	ENST00000318282.5	MKL/myocardin-like 2	992	1	0	1	0	1	0	0	1	1	hsa-miR-1-3p	-0.13	-0.13	0.37
ATG3	ENST00000402314.2	autophagy related 3	177	1	0	0	1	0	0	0	0	0	hsa-miR-1-3p	-0.13	-0.13	ORF
WT1	ENST00000379079.2	Wilms tumor 1	29	1	0	1	0	0	0	0	0	1	hsa-miR-1-3p	-0.13	-0.13	0.29
BMPR1B	ENST00000515059.1	bone morphogenetic protein receptor, type IB	44	1	0	1	0	2	0	2	0	0	hsa-miR-1-3p	-0.13	-0.52	0.68
IGFBP5	ENST00000233813.4	insulin-like growth factor binding protein 5	10709	1	0	0	1	1	0	1	0	1	hsa-miR-1-3p	-0.13	-0.2	0.67
CXorf23	ENST00000379687.3	chromosome X open reading frame 23	30	1	0	1	0	2	0	0	2	0	hsa-miR-1-3p	-0.13	-0.32	0.68
GMFB	ENST00000554908.1	glia maturation factor, beta	15	1	0	1	0	0	0	0	0	2	hsa-miR-1-3p	-0.13	-0.41	0.6
BCL11B	ENST00000357195.3	B-cell CLL/lymphoma 11B (zinc finger protein)	73	1	1	0	0	1	0	1	0	1	hsa-miR-1-3p	-0.13	-0.13	0.35
AGO1	ENST00000373204.4	argonaute RISC catalytic component 1	402	1	0	1	0	0	0	0	0	2	hsa-miR-206	-0.13	-0.13	0.83
MOB1A	ENST00000396049.4	MOB kinase activator 1A	963	1	1	0	0	1	0	1	0	0	hsa-miR-1-3p	-0.13	-0.35	0.12
WNK3	ENST00000375169.3	WNK lysine deficient protein kinase 3	55	2	1	1	0	0	0	0	0	1	hsa-miR-1-3p	-0.13	-0.13	0.7
HNRNPA1	ENST00000546500.1	heterogeneous nuclear ribonucleoprotein A1	2079	1	0	0	1	0	0	0	0	0	hsa-miR-1-3p	-0.13	-0.13	0.67
TFE3	ENST00000315869.7	transcription factor binding to IGHM enhancer 3	20	1	0	0	1	0	0	0	0	1	hsa-miR-1-3p	-0.13	-0.13	0.63
CBX6	ENST00000407418.3	chromobox homolog 6	215	1	0	1	0	1	0	0	1	1	hsa-miR-1-3p	-0.13	-0.23	0.84
RNF165	ENST00000269439.7	ring finger protein 165	18	1	1	0	0	0	0	0	0	0	hsa-miR-1-3p	-0.12	-0.12	0.83
VEZF1	ENST00000584396.1	vascular endothelial zinc finger 1	209	1	0	1	0	0	0	0	0	2	hsa-miR-1-3p	-0.12	-0.13	0.79
CDK6	ENST00000265734.4	cyclin-dependent kinase 6	1116	1	1	0	0	0	0	0	0	0	hsa-miR-1-3p	-0.12	-0.14	0.85
ZFHX4	ENST00000521891.2	zinc finger homeobox 4	194	1	0	0	1	0	0	0	0	0	hsa-miR-1-3p	-0.12	-0.13	0.67
GNAQ	ENST00000286548.4	guanine nucleotide binding protein (G protein), q polypeptide	47	1	0	1	0	0	0	0	0	0	hsa-miR-1-3p	-0.12	-0.12	0.58
AMOTL2	ENST00000249883.5	angiomotin like 2	78	1	0	0	1	1	0	1	0	2	hsa-miR-1-3p	-0.12	-0.12	0.68
ZNF827	ENST00000379448.4	zinc finger protein 827	17	1	1	0	0	0	0	0	0	1	hsa-miR-206	-0.12	-0.12	0.83
BMF	ENST00000220446.4	Bcl2 modifying factor	179	1	0	1	0	1	0	0	1	0	hsa-miR-1-3p	-0.12	-0.16	0.35
RICTOR	ENST00000357387.3	RPTOR independent companion of MTOR, complex 2	441	1	1	0	0	0	0	0	0	1	hsa-miR-1-3p	-0.12	-0.12	0.58
CRIM1	ENST00000280527.2	cysteine rich transmembrane BMP regulator 1 (chordin-like)	4842	1	0	0	1	0	0	0	0	2	hsa-miR-1-3p	-0.12	-0.12	0.66
ZDHHC14	ENST00000359775.5	zinc finger, DHHC-type containing 14	253	1	0	0	1	0	0	0	0	1	hsa-miR-1-3p	-0.12	-0.12	0.64
MAGI2	ENST00000419488.1	membrane associated guanylate kinase, WW and PDZ domain containing 2	43	1	0	0	1	0	0	0	0	2	hsa-miR-1-3p	-0.12	-0.13	0.63
PAK3	ENST00000372007.5	p21 protein (Cdc42/Rac)-activated kinase 3	8	1	1	0	0	0	0	0	0	1	hsa-miR-206	-0.12	-0.13	0.9
LRRC57	ENST00000397130.3	leucine rich repeat containing 57	168	1	0	0	1	0	0	0	0	0	hsa-miR-1-3p	-0.12	-0.12	0.58
PRKCI	ENST00000295797.4	protein kinase C, iota	103	1	0	0	1	0	0	0	0	0	hsa-miR-1-3p	-0.12	-0.12	0.58
G3BP2	ENST00000395719.3	GTPase activating protein (SH3 domain) binding protein 2	4413	1	0	0	1	0	0	0	0	0	hsa-miR-1-3p	-0.12	-0.12	0.66
RAD51L3-RFFL	ENST00000593039.1	Uncharacterized protein	670	1	0	0	1	0	0	0	0	1	hsa-miR-206	-0.12	-0.14	0.59
UHMK1	ENST00000538489.1	U2AF homology motif (UHM) kinase 1	48	2	0	2	0	0	0	0	0	1	hsa-miR-206	-0.12	-0.55	0.9
IL6ST	ENST00000381287.4	interleukin 6 signal transducer (gp130, oncostatin M receptor)	213	1	0	0	1	0	0	0	0	2	hsa-miR-1-3p	-0.12	-0.12	0.6
SCD	ENST00000370355.2	stearoyl-CoA desaturase (delta-9-desaturase)	9726	1	0	0	1	0	0	0	0	1	hsa-miR-1-3p	-0.12	-0.12	0.66
ASXL3	ENST00000269197.5	additional sex combs like 3 (Drosophila)	65	1	0	1	0	2	1	1	0	1	hsa-miR-206	-0.12	-0.12	0.39
WNT3	ENST00000225512.5	wingless-type MMTV integration site family, member 3	46	1	1	0	0	0	0	0	0	0	hsa-miR-1-3p	-0.12	-0.12	< 0.1
TBC1D5	ENST00000253692.7	TBC1 domain family, member 5	400	1	1	0	0	0	0	0	0	2	hsa-miR-1-3p	-0.11	-0.12	0.55
ARIH1	ENST00000379887.4	ariadne RBR E3 ubiquitin protein ligase 1	671	1	0	1	0	0	0	0	0	2	hsa-miR-206	-0.11	-0.22	0.74
NAMPT	ENST00000222553.3	nicotinamide phosphoribosyltransferase	375	1	0	1	0	0	0	0	0	0	hsa-miR-1-3p	-0.11	-0.28	0.58
DDX3Y	ENST00000336079.3	DEAD (Asp-Glu-Ala-Asp) box helicase 3, Y-linked	5	1	0	0	1	0	0	0	0	0	hsa-miR-206	-0.11	-0.11	0.66
RNF157	ENST00000269391.6	ring finger protein 157	163	1	0	0	1	0	0	0	0	0	hsa-miR-1-3p	-0.11	-0.11	0.64
ISL2	ENST00000290759.4	ISL LIM homeobox 2	381	1	0	0	1	1	0	1	0	1	hsa-miR-1-3p	-0.11	-0.16	0.68
SLC25A36	ENST00000446041.2	solute carrier family 25 (pyrimidine nucleotide carrier ), member 36	264	1	0	1	0	0	0	0	0	0	hsa-miR-1-3p	-0.11	-0.34	0.78
KDM2B	ENST00000536437.1	lysine (K)-specific demethylase 2B	647	1	0	1	0	0	0	0	0	1	hsa-miR-1-3p	-0.11	-0.11	< 0.1
MAPK1	ENST00000215832.6	mitogen-activated protein kinase 1	630	1	1	0	0	1	0	0	1	3	hsa-miR-1-3p	-0.11	-0.27	0.97
ATP1B4	ENST00000218008.3	ATPase, Na+/K+ transporting, beta 4 polypeptide	5	1	0	1	0	1	0	0	1	0	hsa-miR-1-3p	-0.11	-0.11	0.37
SLC7A2	ENST00000494857.1	solute carrier family 7 (cationic amino acid transporter, y+ system), member 2	1233	1	1	0	0	1	0	0	1	0	hsa-miR-1-3p	-0.11	-0.11	0.81
ZC3H7B	ENST00000352645.4	zinc finger CCCH-type containing 7B	888	1	1	0	0	0	0	0	0	0	hsa-miR-206	-0.11	-0.11	0.83
CD2AP	ENST00000359314.5	CD2-associated protein	145	1	1	0	0	0	0	0	0	0	hsa-miR-1-3p	-0.11	-0.48	0.91
CRISPLD2	ENST00000262424.5	cysteine-rich secretory protein LCCL domain containing 2	397	1	0	1	0	3	0	0	3	1	hsa-miR-1-3p	-0.11	-0.14	0.58
RNF213	ENST00000582970.1	ring finger protein 213	630	1	1	0	0	0	0	0	0	2	hsa-miR-1-3p	-0.11	-0.13	0.35
HP1BP3	ENST00000312239.5	heterochromatin protein 1, binding protein 3	1886	1	0	0	1	0	0	0	0	1	hsa-miR-206	-0.11	-0.29	0.68
ABL2	ENST00000502732.1	c-abl oncogene 2, non-receptor tyrosine kinase	892	1	0	1	0	0	0	0	0	2	hsa-miR-206	-0.11	-0.11	0.73
BSN	ENST00000296452.4	bassoon presynaptic cytomatrix protein	31	2	1	0	1	0	0	0	0	1	hsa-miR-1-3p	-0.11	-0.11	0.98
KIAA1045	ENST00000242315.3	KIAA1045	42	1	1	0	0	1	0	0	1	2	hsa-miR-206	-0.11	-0.19	0.1
ZNF236	ENST00000253159.8	zinc finger protein 236	60	2	0	1	1	0	0	0	0	1	hsa-miR-206	-0.11	-0.17	0.78
RFFL	ENST00000315249.7	ring finger and FYVE-like domain containing E3 ubiquitin protein ligase	670	1	0	0	1	0	0	0	0	1	hsa-miR-206	-0.11	-0.13	0.59
DCP2	ENST00000389063.2	decapping mRNA 2	155	1	0	0	1	2	2	0	0	1	hsa-miR-206	-0.11	-0.39	0.68
NCOA1	ENST00000405141.1	nuclear receptor coactivator 1	200	1	0	0	1	1	0	0	1	0	hsa-miR-206	-0.11	-0.24	0.81
RORA	ENST00000335670.6	RAR-related orphan receptor A	102	1	1	0	0	0	0	0	0	2	hsa-miR-1-3p	-0.11	-0.12	0.79
RIMS4	ENST00000372851.3	regulating synaptic membrane exocytosis 4	30	1	1	0	0	0	0	0	0	1	hsa-miR-1-3p	-0.11	-0.11	0.58
ECM2	ENST00000375540.1	extracellular matrix protein 2, female organ and adipocyte specific	19	1	1	0	0	0	0	0	0	0	hsa-miR-1-3p	-0.1	-0.44	0.22
KIRREL	ENST00000368172.1	kin of IRRE like (Drosophila)	493	1	0	1	0	1	0	1	0	3	hsa-miR-206	-0.1	-0.11	0.36
NRCAM	ENST00000379028.3	neuronal cell adhesion molecule	152	1	0	0	1	0	0	0	0	0	hsa-miR-1-3p	-0.1	-0.1	0.63
VKORC1L1	ENST00000360768.3	vitamin K epoxide reductase complex, subunit 1-like 1	2291	1	0	1	0	1	0	0	1	0	hsa-miR-1-3p	-0.1	-0.25	0.79
ATXN7L1	ENST00000419735.3	ataxin 7-like 1	67	1	0	0	1	0	0	0	0	0	hsa-miR-1-3p	-0.1	-0.11	0.65
SLC30A1	ENST00000367001.4	solute carrier family 30 (zinc transporter), member 1	831	1	0	1	0	0	0	0	0	0	hsa-miR-1-3p	-0.1	-0.14	0.32
AC129492.6	ENST00000399413.3		5	1	0	0	1	1	0	0	1	0	hsa-miR-206	-0.1	-0.1	< 0.1
PPP1R9A	ENST00000289495.5	protein phosphatase 1, regulatory subunit 9A	46	1	0	1	0	1	0	1	0	1	hsa-miR-206	-0.1	-0.18	0.39
NCBP1	ENST00000375147.3	nuclear cap binding protein subunit 1, 80kDa	746	1	1	0	0	0	0	0	0	0	hsa-miR-1-3p	-0.1	-0.15	0.45
ARHGEF3	ENST00000296315.3	Rho guanine nucleotide exchange factor (GEF) 3	359	1	0	0	1	0	0	0	0	0	hsa-miR-1-3p	-0.1	-0.1	0.61
LONRF3	ENST00000304778.7	LON peptidase N-terminal domain and ring finger 3	36	1	0	0	1	0	0	0	0	0	hsa-miR-1-3p	-0.1	-0.16	0.64
RRAGD	ENST00000369415.4	Ras-related GTP binding D	644	1	0	0	1	0	0	0	0	1	hsa-miR-1-3p	-0.1	-0.14	0.67
TEX2	ENST00000258991.3	testis expressed 2	127	1	0	0	1	1	0	0	1	1	hsa-miR-206	-0.1	-0.21	0.6
PTPN4	ENST00000263708.2	protein tyrosine phosphatase, non-receptor type 4 (megakaryocyte)	215	1	0	1	0	2	2	0	0	0	hsa-miR-1-3p	-0.1	-0.37	0.83
RAD54L2	ENST00000409535.2	RAD54-like 2 (S. cerevisiae)	215	1	0	1	0	1	0	0	1	1	hsa-miR-1-3p	-0.1	-0.1	0.45
TSPAN9	ENST00000537971.1	tetraspanin 9	1410	1	0	1	0	0	0	0	0	0	hsa-miR-1-3p	-0.09	-0.19	0.83
FBXO22	ENST00000308275.3	F-box protein 22	1310	1	0	1	0	0	0	0	0	2	hsa-miR-1-3p	-0.09	-0.39	0.41
MTMR12	ENST00000280285.5	myotubularin related protein 12	156	1	0	0	1	0	0	0	0	1	hsa-miR-1-3p	-0.09	-0.15	0.6
MGAT5	ENST00000409645.1	mannosyl (alpha-1,6-)-glycoprotein beta-1,6-N-acetyl-glucosaminyltransferase	1627	1	1	0	0	1	0	1	0	1	hsa-miR-1-3p	-0.09	-0.1	0.38
EYA3	ENST00000373871.3	eyes absent homolog 3 (Drosophila)	50	1	0	1	0	0	0	0	0	2	hsa-miR-1-3p	-0.09	-0.09	0.4
KIAA1462	ENST00000375377.1	KIAA1462	360	1	1	0	0	1	0	1	0	2	hsa-miR-1-3p	-0.09	-0.14	0.17
GAN	ENST00000568107.2	gigaxonin	185	1	1	0	0	1	0	1	0	0	hsa-miR-1-3p	-0.09	-0.16	0.89
ZFP91	ENST00000316059.6	ZFP91 zinc finger protein	688	1	0	0	1	0	0	0	0	0	hsa-miR-1-3p	-0.09	-0.09	0.64
ANKRD13A	ENST00000261739.4	ankyrin repeat domain 13A	1644	1	0	0	1	0	0	0	0	2	hsa-miR-1-3p	-0.09	-0.09	0.57
CAND1	ENST00000545606.1	cullin-associated and neddylation-dissociated 1	1568	1	0	1	0	0	0	0	0	2	hsa-miR-1-3p	-0.09	-0.21	0.34
DPH1	ENST00000263083.6	diphthamide biosynthesis 1	2807	1	0	0	1	0	0	0	0	0	hsa-miR-206	-0.09	-0.09	ORF
CA12	ENST00000178638.3	carbonic anhydrase XII	42	1	1	0	0	2	0	1	1	0	hsa-miR-206	-0.09	-0.3	< 0.1
CAMK1D	ENST00000378847.3	calcium/calmodulin-dependent protein kinase ID	258	1	1	0	0	0	0	0	0	1	hsa-miR-1-3p	-0.09	-0.21	0.93
PHC2	ENST00000431992.1	polyhomeotic homolog 2 (Drosophila)	11	1	0	1	0	0	0	0	0	0	hsa-miR-206	-0.09	-0.09	0.34
HMGCR	ENST00000287936.4	3-hydroxy-3-methylglutaryl-CoA reductase	1385	1	1	0	0	1	0	0	1	0	hsa-miR-1-3p	-0.09	-0.34	0.85
UBN2	ENST00000473989.3	ubinuclein 2	238	1	0	1	0	0	0	0	0	0	hsa-miR-1-3p	-0.09	-0.13	0.67
PLCG1	ENST00000244007.3	phospholipase C, gamma 1	69	1	0	1	0	0	0	0	0	0	hsa-miR-1-3p	-0.09	-0.09	0.72
KCNJ15	ENST00000328656.4	potassium inwardly-rectifying channel, subfamily J, member 15	5	1	1	0	0	1	0	0	1	2	hsa-miR-1-3p	-0.09	-0.09	0.58
CNOT1	ENST00000317147.5	CCR4-NOT transcription complex, subunit 1	294	1	0	1	0	0	0	0	0	1	hsa-miR-1-3p	-0.09	-0.31	0.67
ANKIB1	ENST00000265742.3	ankyrin repeat and IBR domain containing 1	127	1	0	1	0	0	0	0	0	0	hsa-miR-1-3p	-0.09	-0.27	0.79
MAP1A	ENST00000382031.1	microtubule-associated protein 1A	223	1	1	0	0	0	0	0	0	1	hsa-miR-1-3p	-0.09	-0.09	0.53
IGFBP4	ENST00000269593.4	insulin-like growth factor binding protein 4	4053	1	1	0	0	0	0	0	0	3	hsa-miR-206	-0.09	-0.27	0.67
RBMXL1	ENST00000321792.5	RNA binding motif protein, X-linked-like 1	46	1	0	0	1	0	0	0	0	0	hsa-miR-1-3p	-0.09	-0.1	0.62
SH3PXD2B	ENST00000311601.5	SH3 and PX domains 2B	123	1	1	0	0	1	0	0	1	2	hsa-miR-1-3p	-0.09	-0.12	0.18
AGO3	ENST00000373191.4	argonaute RISC catalytic component 3	198	1	0	0	1	1	1	0	0	1	hsa-miR-1-3p	-0.09	-0.16	0.66
RNF44	ENST00000274811.4	ring finger protein 44	1623	2	1	0	1	0	0	0	0	0	hsa-miR-1-3p	-0.09	-0.1	0.71
ACVR2B	ENST00000352511.4	activin A receptor, type IIB	21	1	0	1	0	0	0	0	0	1	hsa-miR-206	-0.09	-0.2	0.84
NRP2	ENST00000360409.3	neuropilin 2	146	1	0	0	1	0	0	0	0	3	hsa-miR-1-3p	-0.09	-0.09	0.67
ZBTB6	ENST00000373659.3	zinc finger and BTB domain containing 6	55	1	0	1	0	0	0	0	0	0	hsa-miR-1-3p	-0.09	-0.23	0.69
FAM168B	ENST00000409185.1	family with sequence similarity 168, member B	122	1	0	1	0	0	0	0	0	1	hsa-miR-1-3p	-0.09	-0.22	0.73
WASF2	ENST00000536657.1	WAS protein family, member 2	311	1	1	0	0	0	0	0	0	2	hsa-miR-1-3p	-0.09	-0.09	0.57
TNPO1	ENST00000337273.5	transportin 1	2041	1	1	0	0	0	0	0	0	0	hsa-miR-1-3p	-0.09	-0.14	0.82
UBQLN1	ENST00000376395.4	ubiquilin 1	471	1	0	1	0	0	0	0	0	0	hsa-miR-1-3p	-0.09	-0.11	0.27
PSEN1	ENST00000344094.3	presenilin 1	1340	1	0	0	1	0	0	0	0	2	hsa-miR-206	-0.08	-0.1	< 0.1
WIPF2	ENST00000323571.4	WAS/WASL interacting protein family, member 2	214	1	1	0	0	1	0	0	1	2	hsa-miR-1-3p	-0.08	-0.36	0.9
PDRG1	ENST00000202017.4	p53 and DNA-damage regulated 1	116	1	0	0	1	0	0	0	0	1	hsa-miR-1-3p	-0.08	-0.08	0.64
ADAR	ENST00000292205.5	adenosine deaminase, RNA-specific	633	1	0	1	0	0	0	0	0	3	hsa-miR-1-3p	-0.08	-0.43	0.83
HNF4A	ENST00000316099.4	hepatocyte nuclear factor 4, alpha	915	1	1	0	0	1	0	0	1	1	hsa-miR-1-3p	-0.08	-0.09	0.28
TRHDE	ENST00000261180.4	thyrotropin-releasing hormone degrading enzyme	34	1	0	1	0	1	0	1	0	1	hsa-miR-1-3p	-0.08	-0.2	0.58
NGFR	ENST00000172229.3	nerve growth factor receptor	5	1	0	1	0	0	0	0	0	0	hsa-miR-206	-0.08	-0.08	0.45
SLC35A3	ENST00000465289.1	solute carrier family 35 (UDP-N-acetylglucosamine (UDP-GlcNAc) transporter), member A3	191	1	1	0	0	0	0	0	0	0	hsa-miR-1-3p	-0.08	-0.14	0.3
SMG7	ENST00000367537.3	SMG7 nonsense mediated mRNA decay factor	305	1	1	0	0	1	0	0	1	0	hsa-miR-1-3p	-0.08	-0.13	0.65
PAX6	ENST00000419022.1	paired box 6	191	1	0	1	0	1	0	1	0	2	hsa-miR-1-3p	-0.08	-0.27	0.76
SLC6A20	ENST00000353278.4	solute carrier family 6 (proline IMINO transporter), member 20	5	1	1	0	0	2	0	0	2	1	hsa-miR-1-3p	-0.08	-0.08	0.15
SETBP1	ENST00000282030.5	SET binding protein 1	77	1	1	0	0	1	0	0	1	2	hsa-miR-1-3p	-0.08	-0.08	0.53
SFRP1	ENST00000220772.3	secreted frizzled-related protein 1	148	1	1	0	0	0	0	0	0	1	hsa-miR-1-3p	-0.08	-0.45	0.87
PAPOLG	ENST00000238714.3	poly(A) polymerase gamma	49	1	0	0	1	0	0	0	0	0	hsa-miR-1-3p	-0.08	-0.08	0.65
MAML2	ENST00000524717.1	mastermind-like 2 (Drosophila)	104	1	0	0	1	2	0	0	2	0	hsa-miR-1-3p	-0.08	-0.1	0.68
KDSR	ENST00000406396.3	3-ketodihydrosphingosine reductase	322	1	1	0	0	1	0	1	0	0	hsa-miR-1-3p	-0.07	-0.1	0.11
PANK3	ENST00000239231.6	pantothenate kinase 3	522	1	0	1	0	1	0	0	1	0	hsa-miR-1-3p	-0.07	-0.26	0.81
NAALADL2	ENST00000454872.1	N-acetylated alpha-linked acidic dipeptidase-like 2	5	1	0	0	1	1	0	0	1	0	hsa-miR-1-3p	-0.07	-0.07	0.65
CPA4	ENST00000445470.2	carboxypeptidase A4	1319	1	0	1	0	0	0	0	0	0	hsa-miR-206	-0.07	-0.07	0.68
ROR1	ENST00000371079.1	receptor tyrosine kinase-like orphan receptor 1	80	1	0	0	1	0	0	0	0	0	hsa-miR-1-3p	-0.07	-0.07	0.68
SNX33	ENST00000308527.5	sorting nexin 33	148	1	0	1	0	2	0	0	2	1	hsa-miR-206	-0.07	-0.09	0.82
NUCKS1	ENST00000367142.4	nuclear casein kinase and cyclin-dependent kinase substrate 1	1692	1	0	1	0	0	0	0	0	0	hsa-miR-1-3p	-0.07	-0.22	0.31
C6orf120	ENST00000332290.2	chromosome 6 open reading frame 120	1415	1	1	0	0	0	0	0	0	1	hsa-miR-1-3p	-0.07	-0.3	< 0.1
AVL9	ENST00000318709.4	AVL9 homolog (S. cerevisiase)	246	2	0	0	2	1	0	0	1	0	hsa-miR-1-3p	-0.07	-0.11	0.91
ZIC4	ENST00000383075.3	Zic family member 4	5	1	0	1	0	1	0	0	1	0	hsa-miR-1-3p	-0.07	-0.07	0.37
PLAG1	ENST00000316981.3	pleiomorphic adenoma gene 1	58	1	0	0	1	0	0	0	0	0	hsa-miR-1-3p	-0.07	-0.08	0.66
OLFML2A	ENST00000288815.5	olfactomedin-like 2A	155	1	1	0	0	0	0	0	0	0	hsa-miR-206	-0.07	-0.07	0.82
HEYL	ENST00000372852.3	hairy/enhancer-of-split related with YRPW motif-like	37	1	1	0	0	1	0	0	1	4	hsa-miR-206	-0.07	-0.16	0.26
DGKG	ENST00000265022.3	diacylglycerol kinase, gamma 90kDa	5	1	0	1	0	0	0	0	0	0	hsa-miR-1-3p	-0.07	-0.07	0.42
VMP1	ENST00000262291.4	vacuole membrane protein 1	2505	1	0	0	1	0	0	0	0	2	hsa-miR-1-3p	-0.07	-0.27	0.68
FUBP3	ENST00000319725.9	far upstream element (FUSE) binding protein 3	121	1	0	1	0	0	0	0	0	0	hsa-miR-1-3p	-0.07	-0.17	0.78
SLC23A2	ENST00000338244.1	solute carrier family 23 (ascorbic acid transporter), member 2	121	1	0	1	0	1	0	0	1	2	hsa-miR-1-3p	-0.07	-0.1	0.74
KLHL26	ENST00000300976.4	kelch-like family member 26	238	1	1	0	0	0	0	0	0	0	hsa-miR-1-3p	-0.07	-0.14	0.36
ZMYND11	ENST00000381591.1	zinc finger, MYND-type containing 11	43	1	0	0	1	0	0	0	0	0	hsa-miR-1-3p	-0.06	-0.1	0.67
FAM126A	ENST00000409923.1	family with sequence similarity 126, member A	241	1	0	1	0	0	0	0	0	0	hsa-miR-1-3p	-0.06	-0.28	0.83
PLXNA4	ENST00000321063.4	plexin A4	9	1	1	0	0	3	1	1	1	3	hsa-miR-1-3p	-0.06	-0.09	0.25
QKI	ENST00000392127.2	QKI, KH domain containing, RNA binding	323	1	1	0	0	0	0	0	0	0	hsa-miR-1-3p	-0.06	-0.07	0.48
ASXL2	ENST00000435504.4	additional sex combs like 2 (Drosophila)	139	1	1	0	0	1*	0	0	0	1	hsa-miR-1-3p	-0.06	-0.06	0.78
ASH1L	ENST00000368346.3	ash1 (absent, small, or homeotic)-like (Drosophila)	56	1	0	0	1	0	0	0	0	0	hsa-miR-1-3p	-0.06	-0.06	0.63
FAM46C	ENST00000369448.3	family with sequence similarity 46, member C	74	1	1	0	0	1	0	0	1	1	hsa-miR-206	-0.06	-0.22	0.53
UBE4A	ENST00000252108.3	ubiquitination factor E4A	29	1	1	0	0	1	0	1	0	0	hsa-miR-1-3p	-0.06	-0.26	0.78
PEAK1	ENST00000312493.4	pseudopodium-enriched atypical kinase 1	209	1	1	0	0	2	0	1	1	1	hsa-miR-206	-0.06	-0.07	0.56
PPP2R5A	ENST00000261461.2	protein phosphatase 2, regulatory subunit B', alpha	13	1	0	0	1	0	0	0	0	1	hsa-miR-1-3p	-0.06	-0.16	0.65
MR1	ENST00000367580.5	major histocompatibility complex, class I-related	107	1	1	0	0	1	0	1	0	0	hsa-miR-1-3p	-0.06	-0.35	0.17
TOMM70A	ENST00000284320.5	translocase of outer mitochondrial membrane 70 homolog A (S. cerevisiae)	639	1	0	0	1	0	0	0	0	0	hsa-miR-1-3p	-0.06	-0.21	0.68
GLYR1	ENST00000436648.5	glyoxylate reductase 1 homolog (Arabidopsis)	31	1	0	0	1	0	0	0	0	0	hsa-miR-1-3p	-0.06	-0.06	0.66
EPB41L1	ENST00000441639.1	erythrocyte membrane protein band 4.1-like 1	369	1	1	0	0	1	0	0	1	2	hsa-miR-1-3p	-0.06	-0.18	0.88
IPMK	ENST00000373935.3	inositol polyphosphate multikinase	196	1	1	0	0	1	0	0	1	0	hsa-miR-1-3p	-0.06	-0.33	0.49
FZD4	ENST00000531380.1	frizzled family receptor 4	5	1	1	0	0	1	0	0	1	0	hsa-miR-1-3p	-0.06	-0.06	0.5
HECW2	ENST00000260983.3	HECT, C2 and WW domain containing E3 ubiquitin protein ligase 2	28	1	0	0	1	1	0	0	1	2	hsa-miR-1-3p	-0.06	-0.11	0.66
SLC38A2	ENST00000256689.5	solute carrier family 38, member 2	696	1	0	0	1	0	0	0	0	0	hsa-miR-1-3p	-0.06	-0.06	0.66
G2E3	ENST00000206595.6	G2/M-phase specific E3 ubiquitin protein ligase	286	1	1	0	0	0	0	0	0	0	hsa-miR-1-3p	-0.06	-0.06	0.1
FOXD3	ENST00000371116.2	forkhead box D3	7	1	0	1	0	0	0	0	0	1	hsa-miR-1-3p	-0.06	-0.27	0.38
ZNF652	ENST00000362063.2	zinc finger protein 652	33	1	0	0	1	0	0	0	0	0	hsa-miR-206	-0.06	-0.09	0.66
ATP6V1B2	ENST00000276390.2	ATPase, H+ transporting, lysosomal 56/58kDa, V1 subunit B2	97	1	0	0	1	0	0	0	0	0	hsa-miR-1-3p	-0.06	-0.18	0.68
NDST1	ENST00000261797.6	N-deacetylase/N-sulfotransferase (heparan glucosaminyl) 1	13660	1	0	0	1	0	0	0	0	2	hsa-miR-206	-0.06	-0.06	0.59
SOX6	ENST00000316399.6	SRY (sex determining region Y)-box 6	22	1	0	0	1	1	0	1	0	0	hsa-miR-1-3p	-0.05	-0.15	0.67
PREX1	ENST00000396220.1	phosphatidylinositol-3,4,5-trisphosphate-dependent Rac exchange factor 1	14	1	1	0	0	0	0	0	0	0	hsa-miR-1-3p	-0.05	-0.05	0.84
PPM1L	ENST00000498165.1	protein phosphatase, Mg2+/Mn2+ dependent, 1L	59	1	1	0	0	2	0	0	2	0	hsa-miR-1-3p	-0.05	-0.31	0.45
DAAM1	ENST00000395125.1	dishevelled associated activator of morphogenesis 1	167	1	0	1	0	0	0	0	0	0	hsa-miR-1-3p	-0.05	-0.07	0.34
RTN3	ENST00000339997.4	reticulon 3	85	1	0	0	1	0	0	0	0	0	hsa-miR-1-3p	-0.05	-0.05	ORF
DDX3X	ENST00000399959.2	DEAD (Asp-Glu-Ala-Asp) box helicase 3, X-linked	965	1	0	0	1	0	0	0	0	0	hsa-miR-1-3p	-0.05	-0.21	0.67
PPTC7	ENST00000354300.3	PTC7 protein phosphatase homolog (S. cerevisiae)	817	1	0	0	1	0	0	0	0	0	hsa-miR-206	-0.05	-0.05	0.63
TRIP11	ENST00000267622.4	thyroid hormone receptor interactor 11	13	1	0	1	0	0	0	0	0	1	hsa-miR-1-3p	-0.05	-0.14	0.78
TTPAL	ENST00000372906.2	tocopherol (alpha) transfer protein-like	265	1	0	1	0	0	0	0	0	1	hsa-miR-206	-0.05	-0.16	0.47
PFKFB2	ENST00000367080.3	6-phosphofructo-2-kinase/fructose-2,6-biphosphatase 2	83	1	1	0	0	0	0	0	0	1	hsa-miR-1-3p	-0.05	-0.05	< 0.1
DIP2A	ENST00000318711.7	DIP2 disco-interacting protein 2 homolog A (Drosophila)	298	1	0	1	0	1	0	0	1	0	hsa-miR-1-3p	-0.05	-0.06	0.3
GDAP1L1	ENST00000342560.5	ganglioside induced differentiation associated protein 1-like 1	28	1	0	1	0	0	0	0	0	0	hsa-miR-206	-0.04	-0.27	0.83
ABCA1	ENST00000374736.3	ATP-binding cassette, sub-family A (ABC1), member 1	184	1	0	0	1	0	0	0	0	0	hsa-miR-1-3p	-0.04	-0.05	0.68
FBXO30	ENST00000237281.4	F-box protein 30	224	1	1	0	0	0	0	0	0	0	hsa-miR-1-3p	-0.04	-0.09	0.51
SLC44A2	ENST00000586078.1	solute carrier family 44 (choline transporter), member 2	720	1	0	0	1	0	0	0	0	0	hsa-miR-1-3p	-0.04	-0.1	0.68
PHLPP2	ENST00000568954.1	PH domain and leucine rich repeat protein phosphatase 2	172	1	1	0	0	0	0	0	0	0	hsa-miR-1-3p	-0.04	-0.04	0.43
NCOA3	ENST00000341724.6	nuclear receptor coactivator 3	282	1	0	1	0	1	0	0	1	0	hsa-miR-1-3p	-0.04	-0.05	0.37
GLRA3	ENST00000274093.3	glycine receptor, alpha 3	5	1	1	0	0	1	0	0	1	1	hsa-miR-1-3p	-0.04	-0.04	< 0.1
ATXN2	ENST00000550104.1	ataxin 2	7	1	0	0	1	0	0	0	0	0	hsa-miR-206	-0.04	-0.04	ORF
SRRM4	ENST00000267260.4	serine/arginine repetitive matrix 4	22	1	0	1	0	1	0	1	0	2	hsa-miR-1-3p	-0.04	-0.04	0.29
NRP1	ENST00000374875.1	neuropilin 1	586	1	1	0	0	1	0	0	1	0	hsa-miR-1-3p	-0.04	-0.42	0.84
SLC5A3	ENST00000608209.1	sodium/myo-inositol cotransporter	24	1	0	1	0	0	0	0	0	0	hsa-miR-1-3p	-0.04	-0.2	0.79
TECPR2	ENST00000359520.7	tectonin beta-propeller repeat containing 2	109	1	1	0	0	1	0	1	0	0	hsa-miR-1-3p	-0.04	-0.05	0.36
CREB5	ENST00000357727.2	cAMP responsive element binding protein 5	54	1	1	0	0	0	0	0	0	1	hsa-miR-1-3p	-0.04	-0.31	0.72
STK35	ENST00000381482.3	serine/threonine kinase 35	263	1	0	1	0	1	0	1	0	2	hsa-miR-1-3p	-0.04	-0.04	0.38
SOX5	ENST00000546136.1	SRY (sex determining region Y)-box 5	43	1	1	0	0	0	0	0	0	0	hsa-miR-1-3p	-0.04	-0.11	< 0.1
SLC31A1	ENST00000374212.4	solute carrier family 31 (copper transporter), member 1	171	1	0	0	1	1	0	0	1	1	hsa-miR-1-3p	-0.04	-0.27	0.67
ARHGAP31	ENST00000264245.4	Rho GTPase activating protein 31	32	1	0	1	0	0	0	0	0	1	hsa-miR-1-3p	-0.04	-0.11	0.69
SLC7A11	ENST00000280612.5	solute carrier family 7 (anionic amino acid transporter light chain, xc- system), member 11	61	1	1	0	0	1	0	0	1	1	hsa-miR-1-3p	-0.04	-0.15	< 0.1
SMG1	ENST00000446231.2	SMG1 phosphatidylinositol 3-kinase-related kinase	339	1	0	0	1	0	0	0	0	1	hsa-miR-1-3p	-0.03	-0.04	0.6
DBP	ENST00000222122.5	D site of albumin promoter (albumin D-box) binding protein	38	1	1	0	0	0	0	0	0	0	hsa-miR-1-3p	-0.03	-0.28	0.18
MRAS	ENST00000289104.4	muscle RAS oncogene homolog	181	1	1	0	0	0	0	0	0	0	hsa-miR-1-3p	-0.03	-0.21	0.66
RFX3	ENST00000382004.3	regulatory factor X, 3 (influences HLA class II expression)	37	1	0	0	1	0	0	0	0	0	hsa-miR-1-3p	-0.03	-0.04	0.58
ABI2	ENST00000295851.5	abl-interactor 2	877	2	2	0	0	4*	1	0	2	3	hsa-miR-1-3p	-0.03	-0.35	0.83
NSD1	ENST00000439151.2	nuclear receptor binding SET domain protein 1	685	1	1	0	0	0	0	0	0	1	hsa-miR-1-3p	-0.03	-0.11	0.72
PYGO2	ENST00000368457.2	pygopus homolog 2 (Drosophila)	35	1	0	1	0	0	0	0	0	1	hsa-miR-1-3p	-0.03	-0.13	0.37
TRIM27	ENST00000377194.3	tripartite motif containing 27	492	1	0	0	1	0	0	0	0	0	hsa-miR-1-3p	-0.03	-0.03	ORF
G3BP1	ENST00000394123.3	GTPase activating protein (SH3 domain) binding protein 1	688	1	1	0	0	0	0	0	0	2	hsa-miR-1-3p	-0.03	-0.32	0.97
SPEG	ENST00000312358.7	SPEG complex locus	179	1	1	0	0	0	0	0	0	0	hsa-miR-1-3p	-0.03	-0.03	0.9
MAPKBP1	ENST00000457542.2	mitogen-activated protein kinase binding protein 1	36	1	1	0	0	0	0	0	0	0	hsa-miR-1-3p	-0.03	-0.03	0.83
HIPK2	ENST00000406875.3	homeodomain interacting protein kinase 2	48	1	1	0	0	0	0	0	0	2	hsa-miR-1-3p	-0.03	-0.03	0.61
BICD1	ENST00000548411.1	bicaudal D homolog 1 (Drosophila)	205	1	1	0	0	0	0	0	0	0	hsa-miR-1-3p	-0.03	-0.03	ORF
UBE2R2	ENST00000263228.3	ubiquitin-conjugating enzyme E2R 2	2442	1	0	0	1	0	0	0	0	1	hsa-miR-1-3p	-0.03	-0.21	0.61
SLC25A19	ENST00000416858.2	solute carrier family 25 (mitochondrial thiamine pyrophosphate carrier), member 19	108	1	0	1	0	0	0	0	0	0	hsa-miR-1-3p	-0.03	-0.4	0.51
SP1	ENST00000426431.2	Sp1 transcription factor	402	1	0	1	0	0	0	0	0	0	hsa-miR-1-3p	-0.03	-0.06	0.48
EPC1	ENST00000319778.6	enhancer of polycomb homolog 1 (Drosophila)	102	1	0	0	1	0	0	0	0	0	hsa-miR-1-3p	-0.03	-0.17	0.67
LARP4	ENST00000398473.2	La ribonucleoprotein domain family, member 4	35	1	0	1	0	0	0	0	0	0	hsa-miR-1-3p	-0.03	-0.2	0.6
HIF1AN	ENST00000299163.6	hypoxia inducible factor 1, alpha subunit inhibitor	1545	1	1	0	0	0	0	0	0	0	hsa-miR-1-3p	-0.03	-0.07	0.3
PAFAH1B1	ENST00000397195.5	platelet-activating factor acetylhydrolase 1b, regulatory subunit 1 (45kDa)	1570	1	1	0	0	0	0	0	0	0	hsa-miR-1-3p	-0.03	-0.06	0.55
CBX8	ENST00000269385.4	chromobox homolog 8	474	1	0	1	0	0	0	0	0	0	hsa-miR-1-3p	-0.03	-0.22	0.84
MYO9A	ENST00000564571.1	myosin IXA	137	1	0	1	0	1	0	1	0	0	hsa-miR-1-3p	-0.03	-0.04	0.39
RBM27	ENST00000265271.5	RNA binding motif protein 27	130	1	0	0	1	0	0	0	0	1	hsa-miR-1-3p	-0.03	-0.13	0.63
DONSON	ENST00000453626.1	downstream neighbor of SON	103	1	1	0	0	0	0	0	0	0	hsa-miR-1-3p	-0.02	-0.4	0.87
ATG14	ENST00000247178.5	autophagy related 14	25	1	0	1	0	0	0	0	0	1	hsa-miR-1-3p	-0.02	-0.13	0.55
SUZ12	ENST00000322652.5	SUZ12 polycomb repressive complex 2 subunit	104	1	0	0	1	0	0	0	0	0	hsa-miR-1-3p	-0.02	-0.16	0.63
HOXC11	ENST00000546378.1	homeobox C11	80	1	1	0	0	0	0	0	0	1	hsa-miR-1-3p	-0.02	-0.07	< 0.1
WBSCR27	ENST00000297873.4	Williams Beuren syndrome chromosome region 27	17	1	1	0	0	0	0	0	0	0	hsa-miR-1-3p	-0.02	-0.09	0.76
DICER1	ENST00000541352.1	dicer 1, ribonuclease type III	25	1	0	1	0	0	0	0	0	0	hsa-miR-1-3p	-0.02	-0.21	0.53
KDM5C	ENST00000375401.3	lysine (K)-specific demethylase 5C	422	1	0	0	1	0	0	0	0	1	hsa-miR-1-3p	-0.02	-0.02	0.68
SLC7A6	ENST00000219343.6	solute carrier family 7 (amino acid transporter light chain, y+L system), member 6	1044	1	0	1	0	0	0	0	0	0	hsa-miR-1-3p	-0.02	-0.04	0.55
NEDD4L	ENST00000256832.7	neural precursor cell expressed, developmentally down-regulated 4-like, E3 ubiquitin protein ligase	617	1	0	0	1	0	0	0	0	2	hsa-miR-1-3p	-0.02	-0.08	0.68
CNNM2	ENST00000369878.4	cyclin M2	517	1	1	0	0	1	0	0	1	3	hsa-miR-1-3p	-0.02	-0.09	< 0.1
VGLL4	ENST00000273038.3	vestigial like 4 (Drosophila)	37	1	0	1	0	0	0	0	0	0	hsa-miR-206	-0.02	-0.17	0.78
ALX1	ENST00000316824.3	ALX homeobox 1	37	2	1	1	0	1	1	0	0	0	hsa-miR-1-3p	-0.02	-0.66	0.97
GAREM	ENST00000399218.4	GRB2 associated, regulator of MAPK1	536	1	1	0	0	0	0	0	0	1	hsa-miR-1-3p	-0.02	-0.03	0.53
ANKRD13C	ENST00000370944.4	ankyrin repeat domain 13C	369	1	0	0	1	0	0	0	0	0	hsa-miR-1-3p	-0.02	-0.11	0.67
CELSR3	ENST00000164024.4	cadherin, EGF LAG seven-pass G-type receptor 3	13	1	0	1	0	0	0	0	0	0	hsa-miR-1-3p	-0.02	-0.02	0.35
FAF2	ENST00000261942.6	Fas associated factor family member 2	1700	1	0	1	0	0	0	0	0	1	hsa-miR-1-3p	-0.02	-0.02	0.28
NAALADL1	ENST00000339885.2	N-acetylated alpha-linked acidic dipeptidase-like 1	5	1	0	1	0	0	0	0	0	0	hsa-miR-1-3p	-0.02	-0.02	ORF
CPSF7	ENST00000340437.4	cleavage and polyadenylation specific factor 7, 59kDa	1283	1	0	1	0	0	0	0	0	0	hsa-miR-1-3p	-0.02	-0.02	0.4
PTPN2	ENST00000309660.5	protein tyrosine phosphatase, non-receptor type 2	60	1	1	0	0	0	0	0	0	0	hsa-miR-1-3p	-0.02	-0.26	< 0.1
PGR	ENST00000325455.5	progesterone receptor	8	1	0	0	1	1	0	1	0	0	hsa-miR-1-3p	-0.02	-0.03	0.6
NUP50	ENST00000347635.4	nucleoporin 50kDa	57	1	0	1	0	0	0	0	0	1	hsa-miR-206	-0.02	-0.22	0.82
ADRBK2	ENST00000324198.6	adrenergic, beta, receptor kinase 2	215	1	1	0	0	0	0	0	0	2	hsa-miR-1-3p	-0.02	-0.26	0.72
SEMA5A	ENST00000382496.5	sema domain, seven thrombospondin repeats (type 1 and type 1-like), transmembrane domain (TM) and short cytoplasmic domain, (semaphorin) 5A	98	1	0	0	1	0	0	0	0	3	hsa-miR-1-3p	-0.02	-0.02	0.58
OSBP	ENST00000263847.1	oxysterol binding protein	101	1	0	0	1	0	0	0	0	0	hsa-miR-1-3p	-0.02	-0.05	0.67
CNKSR3	ENST00000607772.1	CNKSR family member 3	567	2	0	2	0	1	0	1	0	2	hsa-miR-1-3p	-0.02	-0.58	0.96
SF3B3	ENST00000302516.5	splicing factor 3b, subunit 3, 130kDa	2541	1	1	0	0	1	0	0	1	2	hsa-miR-1-3p	-0.02	-0.06	0.31
PIP4K2B	ENST00000269554.3	phosphatidylinositol-5-phosphate 4-kinase, type II, beta	148	1	0	1	0	0	0	0	0	0	hsa-miR-1-3p	-0.02	-0.02	0.26
RBM26	ENST00000267229.7	RNA binding motif protein 26	122	1	0	0	1	0	0	0	0	0	hsa-miR-1-3p	-0.02	-0.09	0.66
HIVEP2	ENST00000367604.1	human immunodeficiency virus type I enhancer binding protein 2	137	1	1	0	0	0	0	0	0	0	hsa-miR-1-3p	-0.02	-0.05	0.37
CENPP	ENST00000375587.3	centromere protein P	85	1	0	1	0	3	0	2	1	0	hsa-miR-206	-0.01	-0.28	0.7
GUF1	ENST00000281543.5	GUF1 GTPase homolog (S. cerevisiae)	110	1	0	0	1	0	0	0	0	1	hsa-miR-1-3p	-0.01	-0.09	0.64
PURB	ENST00000395699.2	purine-rich element binding protein B	497	1	1	0	0	0	0	0	0	0	hsa-miR-1-3p	-0.01	-0.03	0.14
TMEM98	ENST00000579849.1	transmembrane protein 98	98	1	0	1	0	3	0	1	2	0	hsa-miR-1-3p	-0.01	-0.31	0.62
TRA2B	ENST00000453386.2	transformer 2 beta homolog (Drosophila)	1868	1	1	0	0	0	0	0	0	2	hsa-miR-1-3p	-0.01	-0.45	0.54
SMAD2	ENST00000262160.6	SMAD family member 2	1196	1	1	0	0	0	0	0	0	2	hsa-miR-1-3p	-0.01	-0.1	0.16
DNMT3A	ENST00000380746.4	DNA (cytosine-5-)-methyltransferase 3 alpha	221	1	1	0	0	0	0	0	0	2	hsa-miR-206	-0.01	-0.11	0.89
DNAL1	ENST00000553645.2	dynein, axonemal, light chain 1	81	1	0	0	1	2	1	0	1	4	hsa-miR-1-3p	-0.01	-0.24	0.66
EEF2K	ENST00000263026.5	eukaryotic elongation factor-2 kinase	115	1	1	0	0	0	0	0	0	0	hsa-miR-1-3p	-0.01	-0.03	< 0.1
GUCY1A2	ENST00000526355.2	guanylate cyclase 1, soluble, alpha 2	24	1	0	0	1	0	0	0	0	1	hsa-miR-1-3p	-0.01	-0.07	0.57
FANCD2	ENST00000383806.1	Fanconi anemia, complementation group D2	943	1	0	0	1	0	0	0	0	0	hsa-miR-206	-0.01	-0.01	ORF
ENTPD7	ENST00000370489.4	ectonucleoside triphosphate diphosphohydrolase 7	136	1	1	0	0	1	0	0	1	0	hsa-miR-1-3p	-0.01	-0.14	0.31
PTPRD	ENST00000381196.4	protein tyrosine phosphatase, receptor type, D	101	1	0	0	1	0	0	0	0	2	hsa-miR-1-3p	-0.01	-0.02	0.65
KAT7	ENST00000259021.4	K(lysine) acetyltransferase 7	48	1	0	0	1	1	0	1	0	3	hsa-miR-1-3p	-0.01	-0.09	0.62
IL1RAPL1	ENST00000378993.1	interleukin 1 receptor accessory protein-like 1	5	1	0	1	0	1	0	1	0	3	hsa-miR-1-3p	-0.01	-0.2	0.79
KCTD10	ENST00000228495.6	potassium channel tetramerization domain containing 10	147	1	1	0	0	0	0	0	0	1	hsa-miR-1-3p	-0.01	-0.34	0.8
ANKRD10	ENST00000375758.5	ankyrin repeat domain 10	37	1	0	0	1	0	0	0	0	0	hsa-miR-1-3p	-0.01	-0.01	ORF
MYO18A	ENST00000354329.4	myosin XVIIIA	159	1	0	0	1	0	0	0	0	0	hsa-miR-1-3p	-0.01	-0.01	ORF
ARF4	ENST00000303436.6	ADP-ribosylation factor 4	390	1	0	0	1	0	0	0	0	1	hsa-miR-1-3p	-0.01	-0.24	0.58
CASKIN2	ENST00000321617.3	CASK interacting protein 2	92	1	0	0	1	0	0	0	0	0	hsa-miR-206	-0.01	-0.09	0.65
ZNF639	ENST00000326361.3	zinc finger protein 639	614	1	0	1	0	2	2	0	0	0	hsa-miR-1-3p	-0.01	-0.28	0.32
RGP1	ENST00000378078.4	RGP1 retrograde golgi transport homolog (S. cerevisiae)	203	1	0	0	1	1	0	0	1	2	hsa-miR-1-3p	-0.01	-0.02	0.65
OSBPL8	ENST00000393249.2	oxysterol binding protein-like 8	141	1	0	0	1	0	0	0	0	0	hsa-miR-1-3p	-0.01	-0.06	0.59
VAPA	ENST00000400000.2	VAMP (vesicle-associated membrane protein)-associated protein A, 33kDa	2926	1	0	1	0	1	0	1	0	1	hsa-miR-1-3p	-0.01	-0.41	0.57
IRS4	ENST00000372129.2	insulin receptor substrate 4	56	1	0	0	1	0	0	0	0	0	hsa-miR-1-3p	-0.01	-0.06	0.67
SIM2	ENST00000290399.6	single-minded homolog 2 (Drosophila)	108	1	0	0	1	0	0	0	0	0	hsa-miR-1-3p	-0.01	-0.06	0.62
SAFB2	ENST00000252542.4	scaffold attachment factor B2	958	1	0	0	1	0	0	0	0	0	hsa-miR-1-3p	-0.01	-0.21	0.67
ZMAT2	ENST00000274712.3	zinc finger, matrin-type 2	1926	1	1	0	0	0	0	0	0	0	hsa-miR-1-3p	-0.01	-0.41	0.37
TMEM120B	ENST00000449592.2	transmembrane protein 120B	60	1	1	0	0	1	0	1	0	1	hsa-miR-1-3p	-0.01	-0.07	< 0.1
RUNX1	ENST00000344691.4	runt-related transcription factor 1	182	1	0	1	0	0	0	0	0	0	hsa-miR-1-3p	-0.01	-0.02	0.3
DSE	ENST00000452085.3	dermatan sulfate epimerase	975	2	1	1	0	1	0	0	1	0	hsa-miR-206	-0.01	-0.27	0.85
HIC2	ENST00000407464.2	hypermethylated in cancer 2	28	1	1	0	0	0	0	0	0	2	hsa-miR-1-3p	-0.01	-0.03	0.84
NADK	ENST00000341426.5	NAD kinase	173	1	0	1	0	0	0	0	0	0	hsa-miR-1-3p	0	-0.14	0.84
ELOVL6	ENST00000394607.3	ELOVL fatty acid elongase 6	901	1	1	0	0	0	0	0	0	1	hsa-miR-1-3p	0	-0.24	0.86
CCDC149	ENST00000428116.2	coiled-coil domain containing 149	187	1	1	0	0	1	0	0	1	0	hsa-miR-1-3p	0	-0.2	< 0.1
CFDP1	ENST00000283882.3	craniofacial development protein 1	482	1	1	0	0	0	0	0	0	0	hsa-miR-1-3p	0	-0.21	< 0.1
GTDC1	ENST00000392869.2	glycosyltransferase-like domain containing 1	241	1	0	0	1	1	0	1	0	0	hsa-miR-1-3p	0	-0.03	0.68
C2orf68	ENST00000306336.5	chromosome 2 open reading frame 68	565	1	1	0	0	2	0	0	2	0	hsa-miR-1-3p	0	-0.09	0.29
DPM1	ENST00000371588.5	dolichyl-phosphate mannosyltransferase polypeptide 1, catalytic subunit	1124	1	1	0	0	0	0	0	0	0	hsa-miR-1-3p	0	-0.24	< 0.1
ARAP1	ENST00000359373.5	ArfGAP with RhoGAP domain, ankyrin repeat and PH domain 1	253	1	0	1	0	0	0	0	0	0	hsa-miR-1-3p	0	-0.02	0.25
PEX2	ENST00000357039.4	peroxisomal biogenesis factor 2	662	1	0	1	0	0	0	0	0	0	hsa-miR-1-3p	0	-0.16	0.36
WIPI2	ENST00000288828.4	WD repeat domain, phosphoinositide interacting 2	1038	1	0	0	1	0	0	0	0	0	hsa-miR-1-3p	0	-0.1	0.66
NT5C2	ENST00000343289.5	5'-nucleotidase, cytosolic II	468	1	1	0	0	1	0	0	1	0	hsa-miR-1-3p	0	-0.17	0.15
SMIM2	ENST00000400419.1	small integral membrane protein 2	5	1	1	0	0	0	0	0	0	0	hsa-miR-1-3p	0	-0.5	0.56
DBNL	ENST00000494774.1	drebrin-like	1802	1	0	0	1	0	0	0	0	0	hsa-miR-1-3p	0	-0.04	0.68
NUDT21	ENST00000300291.5	nudix (nucleoside diphosphate linked moiety X)-type motif 21	629	1	0	0	1	0	0	0	0	0	hsa-miR-1-3p	0	-0.09	0.57
SPATS2L	ENST00000358677.5	spermatogenesis associated, serine-rich 2-like	3387	3	2	1	0	1	1	0	0	0	hsa-miR-1-3p	0	-0.48	0.88
CYB5B	ENST00000512062.1	cytochrome b5 type B (outer mitochondrial membrane)	2472	1	0	1	0	0	0	0	0	0	hsa-miR-1-3p	0	-0.3	0.56
SLC27A4	ENST00000300456.4	solute carrier family 27 (fatty acid transporter), member 4	523	1	0	0	1	0	0	0	0	1	hsa-miR-1-3p	0	-0.01	0.59
GNB2L1	ENST00000514455.1	guanine nucleotide binding protein (G protein), beta polypeptide 2-like 1	1980	1	0	0	1	0	0	0	0	1	hsa-miR-1-3p	0	-0.1	0.62
TCF23	ENST00000296096.5	transcription factor 23	5	1	1	0	0	0	0	0	0	0	hsa-miR-1-3p	0	-0.23	0.56
DNAJC30	ENST00000395176.2	DnaJ (Hsp40) homolog, subfamily C, member 30	766	1	1	0	0	2	0	0	2	1	hsa-miR-1-3p	0	-0.34	0.67
TRIM55	ENST00000276573.7	tripartite motif containing 55	5	1	0	0	1	0	0	0	0	0	hsa-miR-1-3p	0	-0.16	0.6
HSPB3	ENST00000302005.1	heat shock 27kDa protein 3	5	1	1	0	0	0	0	0	0	0	hsa-miR-1-3p	0	-0.15	0.44
TMEM72	ENST00000544540.1	transmembrane protein 72	5	1	0	0	1	0	0	0	0	0	hsa-miR-1-3p	0	-0.12	0.58
ASB15	ENST00000451558.1	ankyrin repeat and SOCS box containing 15	5	1	0	1	0	0	0	0	0	1	hsa-miR-1-3p	0	-0.08	0.55
CDR1	ENST00000370532.2	cerebellar degeneration-related protein 1, 34kDa	5	1	1	0	0	0	0	0	0	0	hsa-miR-1-3p	0	-0.12	0.11
ITGB1BP1	ENST00000360635.3	integrin beta 1 binding protein 1	14310	1	1	0	0	0	0	0	0	1	hsa-miR-1-3p	0	-0.43	0.87
VPS53	ENST00000437048.2	vacuolar protein sorting 53 homolog (S. cerevisiae)	1332	1	1	0	0	1	0	0	1	1	hsa-miR-1-3p	0	-0.04	0.47
BRIX1	ENST00000336767.5	BRX1, biogenesis of ribosomes, homolog (S. cerevisiae)	1809	1	1	0	0	0	0	0	0	0	hsa-miR-1-3p	0	-0.33	0.41
WDR12	ENST00000261015.4	WD repeat domain 12	444	1	1	0	0	0	0	0	0	0	hsa-miR-1-3p	0	-0.2	0.57
* includes non-canonical sites (centered and/or 3' compensatory)
