# Supplementary material for: Mycobacterial infection-induced miR-206 inhibits protective neutrophil recruitment via the CXCL12/CXCR4 signalling axis
Source: PLoS Pathog. 2021 Apr 7;17(4):e1009186. doi: 10.1371/journal.ppat.1009186 (PMC8055004; doi:10.1371/journal.ppat.1009186)
Supplement: S1 Data — (XLSX) [file ppat.1009186.s008.xlsx]

## Sheet: Figure 1
1a - miR-206 fold change relative to uninfected
Control	1 dpi	3 dpi	5 dpi
1	4.08405	1.815	-4.40723
1	4.9579	3.2043	-2.44559
1	3.2	3.2266	-1.96078
1	3.09513	4.0278	-1.14943
1	3.54	2.7895	-3.33333
1	4.21	1.974	-1.44928
1b - miR-206 fold change relative to uninfected control
	Control				Antagomir only				M. marinum only				Antagomir + M. marinum
1 dpi	1.02	1.081	1.01	0.887	-2.07052	-2.9453	-3.41052	-2.94855	4.08405	4.59579	3.4822	3.09513	-1.91396	-2.18921	-2.54913	-1.90527
3 dpi	0.933	0.8733	0.95	1.433	-10.1215	-3.09502	-3.86602	-3.41064	3.9449	2.6021	5.3517	2.9185	-2.61316	-2.0353	-2.34935	-2.04976
1c - M. marinum burden
Scramble + MM 1 dpi	AntagomiR + MM 1 dpi	Scramble + MM 3dpi	AntagomiR + MM 3dpi
635	593	2477	972
146	64	2820	1066
300	547	537	346
783	122	1184	1061
879	417	2182	801
534	240	2973	1173
465	384	1588	945
1034	141	984	260
127	1581	875	366
940	530	943	976
267	550	1195	899
397	492	2143	384
456	396	993	228
190	141	871	836
287	128	1502	780
407	321	1770	847
589	73	1840	1001
357	601	2320	926
193	539	1839	791
230	91	820	852
354	285	2280	494
565	220	1786	466
772	53	864	223
169	417	961	225
176	273	1562	135
486	101	2110	202
220	42	877	519
115	289	936	270
173	101	973	685
490	306	2448	663
101	327	1891	100
284	45	2127	213
145	88	640	329
616	391	1251	583
322	180	602	472
223	425	1247	240
227	401	1013	185
204	352	645	133
441	377	1956	597
376	308	2081	467
221	301	1456	238
392	102	661	177
297	99	1795	349
560	466	2538	194
277	194	1436	159
178	352	940	651
207	72	1768	191
347	343	812	349
153	615	2744	129
154	386	662	361
239	431	2366	246
166	323	1620	321
623	592	1540	446
376	299	1770	193
529	416	849	240
128	127	1599	203
151	109	1184	116
1d - miR-206 fold change relative to uninfected
Control	M. marinum	ΔESX1 M. marinum	UPEC
1.16391	4.08405	2.78	-1.5873
1.0008	4.59579	2.49	-1.36986
1.1248	3.4822	1.41	-1.11111
1.101	3.09513	2.5	-1.1
1e - ESX1 mutant M. marinum bacterial burden
1dpi Scramble Control	1dpi AntagomiR	3 dpi Scramble Control	3dpi AntagomiR
173	321	201	166
329	203	101	384
569	25	201	320
388	52	227	545
291	88	308	205
111	96	281	217
253	660	580	150
381	96	234	266
263	186	244	455
331	107	482	455
481	147	175	329
24	559	243	245
238	155	266	302
69	449	577	133
304	255	126	200
208	257	396	476
219	297	531	288
266	235	214	215
131	126	302	539
518	174	330	103
	365	145	133
	301	181	100
	401	110	546
	144	119	258
	574	159	329
	116	220	258
	378	262	343
	245	302	398
	539	132	291
	462	138	222
	208	288	272
		188	94
		146	428
		433	145
		157	224
		421	470
		242	484
		313	312
		244	211
		215	169
		473	316
		135	130
		457	94
		265	202
		263	270
		138	353
		152	213
		175	113
		628	1074
		739
		1085
		613
1f - UPEC burden
Scramble Control + UPEC 6 hpi	miR-206 knockdown + UPEC 6hpi	Scramble Control + UPEC 1dpi	miR-206 knockdown + UPEC 1dpi
54	66	203	61
79	74	52	87
84	43	62	158
107	28	111	112
125	107	109	191
202	21	125	314
84	113	108	231
69	98	100	102
67	127	156	235
81	97	134	219
98	90	103	133
23	44	313	129
110	86	163	114
101	58	392	70
35	34	176	204
70	59	123	297
25	136	142	89
43	56	77	101
49	66	76	120
28	39	127	114
337	69	134	130
40	77	235	152
80	27	123	191
154	192	267	170
114	103	91	191
49	57	288	206
41	149	220	122
461	48	189	190
186	46	128	461
64	251	205	190
96	35	685	131
49	56	327	400
67	23	83	75
263	32	459	175
164	115	245	391
109	44	50	173
33	44	76	198
18	67	45	339
91	101	124	65
99	21	161	82
28	36	268	188
119		122	76
67		312	123
109		457	190
71		131	216
106			307
150			181

## Sheet: Figure 2
2a - mRNA target fold change relative to uninfected control at 2dpf/1 dpi
	Control				miR-206 knockdown only				M. marinum only				miR-206 knockdown + M. marinum
cxcr4a	-1.12233	-1.03093	1	1.2	2.4	3.63	2.16	2.76	-1.72414	-2.27273	-1.44928	-5.55556	-2.22222	-1.92308	-1.81818	1.07
cxcr4b	-1.1236	1.2	1.12	-1.03093	3.6	3.53	6.19	5.88	1.45	2.25	1.99	1.98	4.01	3.34	3.84	3.2
cxcl12a	1.065	1.086	0.952	0.2513	2.23114	3.92458	2.36604	2.323	1.8028	1.18816	1.45063	2.57	2.75262	3.89	2.7052	3.07
elmo1	-1.07239	1.256	1.48	-1.14943	2.32869	2.8089	2.5032	3.05	3.4822	2.55	2.11	3.201	1.7729	1.96	1.403	2.84
mmd	1.85	1.225	1.01	0.223	2.61172	1.864	2.6012	1.96983	-1.45649	-4.43833	-1.23971	-1.44928	2.28343	2.91299	2.73208	3.75
vegfaa	-1.14679	-1.25	1.043	1.132	4.70222	6.7739	5.2745	4.99	1.58008	1.67018	1.53961	2.52801	3.7194	4.85678	2.56253	6.32035
2b - cxcr4a fold change relative to uninfected control at 3 dpi
	Control				miR-206 knockdown only				M. marinum only				miR-206 knockdown + M. marinum
cxcr4a	-1.32	1.044	1.31	1.061	5.85	4.64	6.42	4.26	8.63	9.15	8.16	12.99	17.02	19.29	16.22	19.97
2c - cxcr4b fold change relative to uninfected control at 3 dpi
	Control				miR-206 knockdown only				M. marinum only				miR-206 knockdown + M. marinum
cxcr4b	-1.01937	-1.11062	1.102	1.031	8.45	7.38	7.89	8.11	3.07	3.63	3.73	3.02	18.76	16.6	10.75	12.4
2d - cxcl12a fold change relative to uninfected control at 3 dpi
	Control				miR-206 knockdown only				M. marinum only				miR-206 knockdown + M. marinum
cxcl12a	-1.0244	1.056	-1.014	1.013	4.39	5.62	4.82	5.67	2.72	2.58	2.25	2.5	18.76	16.6	10.75	12.4

## Sheet: Figure 3
3b - total neutrophil numbers at 1 and 3 dpi
Scramble 1 dpi	AntagomiR 1 dpi	Scramble 3 dpi	AntagomiR 3 dpi
575	2573	1768	2934
998	1470	1841	2093
1418	1551	1466	2826
570	2622	1216	4328
330	2795	1643	2566
322	1928	1913	2415
1031	2468	1197	4328
1090	1828	1540	2500
401	3122	1919	4198
367	3403	1412	3659
1105	2995	2113	4462
688	3677	2695	3199
330	1431	1136	2400
428	2416	1381	4098
544	3335	1570	2288
1388	1709	1037	2520
1066	4494	1167	4087
1647	2272	1228	2329
1198	2813	1852	3996
190	1720	1464	3324
403	2850	1491	2941
910	1298		3355
1149	1226		2877
851			2607
944
774
1273
3c - neutrophil migration timelapse at 0 dpi
hours post infection		Scramble Control						AntagomiR
		1709	1798	1894	2946	1639	1973	2790	3122	2783	3178	3094	3434
		1887	1806	1896	2767	1788	1956	2919	3115	2858	3004	3048	3390
		1812	1857	1983	2587	1977	2047	2987	3367	3445	2738	3121	2845
		1895	1929	2112	3157	2187	1855	2935	2873	3847	2484	3443	2613
3		2134	2070	1933	3123	2384	2381	2483	2829	3671	2905	3381	2287
		2127	2139	2404	3093	2513	2586	2478	2764	3917	3100	3443	2399
		3018	2799	1994	2890	2567	2228	2611	3650	3617	3034	3369	2650
		3097	2695	2396	3023	3100	2129	2932	3017	3695	3329	2958	2460
6		2003	2274	2627	3290	3095	3074	2732	3727	3574	3074	2779	2209
		2931	2772	2683	2444	2870	2914	3054	3305	3571	3129	2935	2236
		2540	2525	2500	3179	2787	3051	2872	2786	3408	3135	2865	2332
		2972	2406	2172	2072	2851	3157	2970	3263	3178	3138	2833	2490
9		3003	2634	2123	2339	2619	3230	3255	2818	3247	3328	2568	2330
		3044	2767	2216	2431	2876	3089	3224	2920	3442	3598	2035	2116
		3123	2888	2285	2324	2399	2942	3173	2998	3321	3323	2120	2226
		3133	2757	2142	2315	2313	2463	3014	3642	3895	3212	2067	2397
12		3030	2517	2182	2302	2404	2933	2850	3193		3168	2004	2414
		2151	2023	2283	2328	2350	2874	3164	3157		3690	2180	2513
		2102	2141	2268	2490	2143	2596	3174	3262		3358	2307	2691
		2294	2164	2333	2566	2061	2053	3273	3681		3550	2152	2798
15		2278	2105	2388	2661	1953	1883	3340	3858		3628	2250	2764
		2217	2004	2228	2450	1945	1609	3356	3984		3690	2427	2853
				2262	2468	1959	1599				3527	2993	2972
				2029	2376	1908					3414	3143	3039
18				2030	2128	1856					3399	3154	3152
				2053	2020	1823					3530	2721	2968
				2003	1984	1801					3518	2885	2865
				2051	1931	1804					3412	2959	2944
3d - neutrophil retention at sites of infection
Scramble control	miR-206 knockdown
1.625	1.625
1.1	0.925
1.7	1.425
1.125	2.3
0.9	1.05
1.05	2.25
2.125	1.375
1.2	1.175
0.925	2.1
1.475	1.7
0.65	1.1
1.8	1.9
0.65	1.825
1.525	1.25
0.825	1.3
1.1	1.9
1.275	2.175
1.3	1.875
1.85	2.5
1.45	1.175
1.25	1.65
1.35	2.15
1.25	1.2
1.35	2.225
1.625	1.925
1.225	1.325
2.075	1.125
1.05	1.35
1.275	1.15
1.725	0.9
3e - neutrophil migration to tail wound
		AntagomiR				Scramble Control
		1581	1115	1058	1116	1323	1423	2567	1119
		1222	1457	1380	1223	1382	1456	2006	1422
		1461	2273	1600	1117	1167	1790	2012	1520
		1576	2070	1489	1759	1191	1901	2300	1354
3		1119	1612	1430	1886	1102	1928	2626	1597
		1677	2603	1752	2081	1151	2044	2114	1321
		1981	1941	2062	2281	1314	2092	2313	1956
		1533	2307	1304	2187	1212	2074	2322	1811
6		1740	2055	1976	1647	1176	2014	2425	2186
		1610	1923	1968	1597	1490	2180	2661	2747
		2613	1843	1818	1682	1632	2030	2979	2803
		2838	2289	1749	2403	1741	2067	2404	2850
9		2450	2477	1623	1795	1590	1900	2527	2233
		2463	1575	1692	1454	1607	1992	1903	2814
		1654	1367	1722	2075	1782	2000	1750	2671
		1503	2380	1888	2151	1880	1801	1241	2653
12		2854	2060	1766	1954	1886	1944	1701	1957
		1991	2524	1993	2342	1907	1573	1509	1863
		1954	1713	1655	2096	1915	1826	1623	1382
		1865	1620	1828	2505	1724	1905	1037	1579
15		2166	1353	1730	2067	1663	1691	1544	1348
		1444	1373	1677	1666	1435	1793	1399	1635
		1815	2522	1675	2393	1362	1774	1962	1315
		1905	1694	1644	1624	1277	1790	1435	1419
18		2130	1611	1085	2105	1425	1504	1604	1994
		2389	1559	1683	1594	1485	1653	1480	2366
		1975	1728	1610	1876	1401	1848	2039	2234
		1544	2550	1303	1739	1094	1821	2113	2268

## Sheet: Figure 4
4c - bacterial burden during first 15 hours of infection
	Scramble						miR-206 knockdown
1	383	394	427	319	367	344	353	356	335	387	429	291
5	448	532	593	395	404	545	353	387	354	401	571	530
10	545	578	526	687	453	549	323	344	351	389	514	407
15	615	627	496	589	638	634	265	236	205	339	335	314
4f - proportion of bacterial grnauloma localised with neutrophils
	Scramble						miR-206 knockdown
1	16.8831	29.5393	24.2214	25.8303	7.7619	19.2	63.4176	92.3077	69.3182	32.3348	46.5552	74.2308
5	22.1951	25.3687	20.3828	35.2564	17.4331	11.6402	65.283	47.5	48.0649	36.25	33.506	34.9291
10	41.2776	30.3951	13.3929	20.0855	19.7702	13.8929	41.5179	46.1397	37.1348	20.4211	23.9925	36.5551
15	20.8791	26.1304	21.6837	25.8019	24.8207	38.2958	52.2192	42.2843	39.0057	33.5385	38.5785	43.7151

## Sheet: Figure 5
5a - total neutrophils in cxcr4b knockdown embryos
	Scramble control	miR-206 knockdown	cxcr4b KD	Double KD
1840	1840	3547	2792	3872
2135	2135	5954	2764	3590
2521	2521	5067	1136	3190
1165	1165	5144	2840	3671
2351	2351	4556	3754	3167
1727	1727	4525	3606	3516
4244	4244	5375	2847	3126
2818	2818	5825	4718	2998
2569	2569	3623	4538	2080
1425	1425	3901	2345	2663
3151	3151	5218	2293	2551
2947	2947	5632		3537
2576	2576	5505		4408
4237	4237	5941		3799
1198	1198			2612
				2754
				3582
				2924
5b - neutrophil migration timelapse in cxcr4b knockdown embryos
		206 AM			cxcr4bKD			Double KD			Scramble
0		5439	5325		3086	4794	4456	3190	3436		3251	3973
		5287	5197		2246	4249	4230	3524	3119		3971	3810
		4927	5002		2847	3330	3409	3551	3277		4134	4357
		5188	5147		2376	3138	2731	3820	3289		4594	4256
		5154	5490		2036	3169	2444	3966	3494		4386	4674
		5290	5670		2730	3206	2238	4054	3318		4018	4147
		5447	5689		2658	3555	2892	4105	3931		4357	4686
3		5537	5445		2762	3342	2899	3879	3343		4183	3855
		5238	5899		2998	3223	3350	3744	3469		4065	4735
		5128	5418		2632	2717	3684	3644	4091		4290	4381
		5022	5306		3835	2889	3907	3964	4153		4333	4586
		5023	5145		3922	2918	3967	4003	4116		4730	4874
		5244	5251		3814	2706	4053	4136	4194		5077	5228
		5436	5345		3082	2344	3742	4106	4272		5421	5363
		5837	5608		2852	2824	3628	4081	4358		5556	5129
6		6078	6030		3439	2965	3045	4363	4765		5608	5074
		6297	6134		3365	2751	2992	4482	4713		5433	4985
		6463	6551		3528	2070	2824	4451	4259		5329	4914
		6596	6561		3466	3733	2703	4285	4169		5018	4866
		6421	6395		3385	2874	2639	4060	3944		5159	5051
		6411	6287		3188	3085	2725	3990	3768		5128	5046
		6468	6164		3466	3551	3720	3502	3513		4866	5157
9		6352	6102		3841	2457	3637	3447	3319		4664	5230
		6481	6348		3181	3740	3335	3183	3113		4487	5089
		6551	6383		3386	2786	3470	3512	3183		4320	4914
		6796	6603		3660	3439	2895	3827	3239		4078	4942
		6216	6882		3945	2090	2837	4759	3315		4165	4329
		6062	6746		3761	3303	3760	3345	4069		4333	4463
		6527	6309		3739	2223	2573	3443	3711		4097	4097
12		7039	6461		3761	2672	4052	3524	2935		4091	2933
		7114	6589		3886	3903	3915	3510	2879		3957	3193
		7028	6644		3801	3192	2810	3496	2681		3419	3874
		6849	6325		3772	3467	3694	3429	2756		3961	3896
		6482	6018		3853	2871	3053	3502	3109		4096	3727
		5674	5390		3033	3639	2728	3279	2653		4168	3853
		5511	5706		2931	3451	2866	2860	2807		4029	3970
15		5602	5989		2565	3393	2859	4234	2889		3978	3883
		5662	6396		2611	2770	2977	2821	2890		3819	3725
		6226	6455		2724	2895	3095	3286	2904		3721	3609
		6384	6598		2899	2943	3103	3321	2991		3579	3599
5c - bacterial burden in cxcr4b knockdown embryos
Scramble control	cxcr4b KD	miR-206 knockdown	Double KD
1199	1620	218	1393
998	1821	1205	1027
963	3501	1177	1209
297	982	1119	1243
1993	1510	471	632
1453	1350	520	2595
563	1903	1058	934
158	1782	299	1217
412	1117	823	1872
1715	1487	232	748
835	1710	923	403
525	1863	442	2290
1477	1589	47	739
494	2530	360	2391
1094	2141	522	1324
878	2888	401	1295
390		74	380
568		1089	1121
1321		220	1405
1427
1778
2152
331
1160
831
494
2244
1442
1583
1340
1571
1763
5d - total neutrophils in AMD3100 treated embryos
Scramble Control	Scramble Control+ AMD3100	AntagomiR	AntagomiR + AMD3100
10373	3396	11338	2459
11541	6889	10903	3631
13490	7546	17290	8092
9271	5068	16247	4707
10893	6763	10276	10403
9943	2838	15467	9038
11934	10492	16793	5417
12759	10979	17097	10398
10749	3510	17455	11116
12339	9345	13136	6877
9421	4745	16648	6600
6704	3547	10233	11026
7943	10983	10609	12903
9993	6922	16548	7900
8861	7141	12534	5198
9012	5060	12288	9285
7215	9776	10400	8424
12621	5825	15910	7247
10614	8350	19042	9152
13811	7271	13363	6179
13968	3566	11208	10421
10242	4532	10559	7112
11614	3387	13152	7608
7008	6975	12366	6306
			10152
			6732
			9985
			6591
			7105
			8945
			4695
			9101
			11709
			7584
			6934
5e - neutrophil migration in AMD3100 treated embryos
		Scramble Control + AMD3100					AntagomiR + AMD3100					AntagomiR					Scramble Control
		1887	1363	1513	1897	1640	2284	2272	2219		2066	4439	4325				3251	2973
		1646	1547	1898	1986	2198	2705	2365	2366	2150	2685	4288	4147				3594	3256
1		1730	2115	1255	1842	2257	2250	2259	2104	2209	2691	4290	4370				3018	3147
		1690	1938	2307	1622	2232	2584	2385	2364	2370	2336	4447	4289				3183	3855
		1652	1829	1870	1956	2418	2717	2337	2158	2721	2334	4128	4418				3290	3381
		1788	1587	2206	1748	2448	2387	2424	2357	2475	2237	4023	4145				3333	3586
3		2180	1575	1999	2328	2362	2822	2450	2264	2609	2017	4436	4345				3177	3228
		2269	2343	2635	1936	2504	2504	2511	3655	2780	2505	4778	4530				3056	3129
		2280	1968	2349	2072	1656	2228	2493	2355	3309	2392	5297	4634				3608	4074
		2202	1907	2151	1792	1742	2170	2209	2625	2412	2295	5696	4761				3329	3914
6		2126	1850	1794	2471	2328	2243	2356	2437	2595	2525	5821	4995				3259	4051
		1244	1826	2117	2258	1427	2994	2210	2033	2341	2799	5868	5064				3866	4157
		1543	1787	1989	1788	1201	3693	2541	2563	2273	3010	5481	5348				3664	4230
		1840	2005	2407	2052	1854	2785	2692	2587	2543	2878	5551	5383				3487	4089
9		1822	1517	1988	2013	2501	3465	2025	2319	2827	2095	5216	5882				3278	3942
		2100	1807	2165	2235	2450	3124	2247	2321	1712	2999	5527	5309				3333	3463
		2013	1663	2329	2006	2463	2861	2422	2425	1913	3646	5039	5461				3491	3933
		2756	1586	2598	2490	2327	3065	2577	2813	2371	3337	5028	5644				3419	3874
12		1636	2582	2715	2369	2201	3080	2756	2692	2814	3124	5464	5018				3661	3596
		1855	1747	2851	1925	2081	3078	3090	2212	2664	3342	5619	4756				3468	3053
		1679	1954	3071	2526	2117	2588	2032	1997	2818	2664	5632	4989				2978	3183
		2323	1998	2764	2674	2037	2304	2590	2235	2239	3028	5626	5387				3321	3109
15		1933	2234	2664	2662	2449	3144	2098	2564	2809	2878	5384	5515				3279	3299
5f - bacterial burden in AMD3100 treated embryos
Scramble Control	Scramble Control + AMD3100	AntagomiR	AntagomiR + AMD3100
1473	2806	1435	1526
3434	2636	1967	1572
1949	5194	1175	2265
1714	2449	1270	2523
5631	2326	516	3771
4145	2695	1497	1672
1334	2920	768	1809
2819	5966	1845	4431
2624	3677	2359	3031
1831	6503	1070	3494
2394	3803	849	1700
3632	6911	2199	3255
1255	7224	626	2486
3731	2624	1457	1985
1168	2598	950	4927
1844	4521	1081	2825
2319	6954	2689	3742
2094	7084	2067	4111
3012	7079	2694	1902
1956	4344	1388	1947
1846	3144	1927	1244
3368	7765	1259	3025
4019	6089	1135	4632
5192	4094	902	4195
3903	4912	1408	1477
	2135	778	2924
	4246	1540	2423
	2688	747	1767
	2661	1726	2499
	5003		2825
	3240		1122
	7419		2804
			1736
			3983
			2894
			1120
			5616
			1729
			4900
			1544
			5814

## Sheet: Figure 6
6a - total neutrophils in cxcl12a knockdown embryos
Scramble Control	miR-206 knockdown	cxcl12a KD	Double KD
2412	3547	2279	3149
3232	5954	3334	2621
3368	5067	3736	3587
2900	5144	4189	2405
4821	4556	2639	3269
2962	4525	3457	2596
2795	5375	2382	2746
3759	5825	3799	2583
3741	3623	2557	3018
3633	3901	3273	2892
3035	5218
3616	5632
2331	5505
	5941
6b - neutrophil migration timelapse in cxcl12a knockdown embryos
		206 AM				cxcl12aKD				Double KD				Scramble
		5439	5325			2526	2033	1163	2177	3283	3588	3478		4251	3973	4049	4794
		5188	5147			2549	2278	1593	2380	3560	4378	3598		4594	4256	4203	4515
		5290	5670			2646	2313	1640	2435	3669	4501	3576		4018	4147	4090	4318
		5537	5445			2748	2969	1837	2426	3972	4221	3565		4183	4855	4347	4253
3		5128	5418			2687	3081	2393	2521	4247	4465	3473		4290	4381	4407	4682
		5022	5306			2693	3196	3539	2963	4791	4526	3232		4333	4586	4591	5032
		5244	5251			2763	3232	3397	2901	4321	4544	3323		5077	5228	5049	5096
		5837	5608			2836	2319	3032	2570	4089	4410	3522		5556	5129	5581	5703
6		6078	6030			2759	2590	1881	2729	4257	4199	3852		5608	5074	5442	4910
		6463	6551			2820	2110	3526	2792	4462	4036	4063		5329	4914	5613	4103
		6421	6395			2918	2725	2080	2730	4869	3814	4401		5259	5051	5835	4921
		6468	6164			2913	2650	2150	2979	4196	3941	4413		4866	5157	6132	5120
9		6352	6102			2811	2548	3253	3005	3835	4669	4163		4664	5230	6520	4956
		6481	6348			2791	2065	2914	3042	3400	3438	3806		4487	5089	6068	5010
		6796	6603			2948	2671		3123	3364	3478	3991		4078	4942	5606	4925
		6062	6746			3261	2890			4837	3384	3758		4333	4463	5511	4431
12		7039	6461			2891	2624			3273	3262	3394		4091	4933	5571	4758
		7028	6644			2560	2586			4202	4336	3870		3419	4874	4775	4406
		6849	6325			2204	2765			3669	4503	3406		3961	4596	4522	4244
		6674	5390				2525			3593	3679	3351		4168	4053	4244	4964
15		6332	5989				2724			3454	4169	3058		3978	3883	4205	4846
		6126	5855				2568			3300	3724	4092		3721	3609		4143
		5884	5898				2549			3847	3666	4570		3579	3599
6c - bacterial burden in cxcl12a knockdown embryos
Control	AntagomiR	cxcl12a KD	Double KD
753	107	4249	3506
1419	672	4746	4237
1054	1103	2104	4921
1733	1089	3344	2207
928	1035	4698	4566
1248	206	4697	3822
1237	507	4694	1023
1466	1034	4633	3707
1708	354	5395	1230
1568	94	3305	4228
1211	543	4445	3688
1964	209	4404	1813
1109	165	3065	2506
1371	902	3629	2116
600	999	5352	1604
2075	598	3479	3263
1532	95	2300	2622
1552	104	3158	2655
793	220	3346	2635
1241	772	4019	2385
1205
521
2042
1222
2739
985
2132
1551
2685
2260

## Sheet: S1 Figure
miR-206 fold change at 5 dpi
	Control				AM only				MM only				AM + MM
5 dpi	-1.02881	-1.03413	1.07	1.12	-1.10865	-1.15875	-1.45138	-1.23001	-1.52439	-1.35501	-2.86533	-2.74725	1.24	1.28	-1.59	-1.02

## Sheet: S3 Figure
cxcr4b and cxcl12a expression during M. marinum infection
	cxcr4b				cxcl12a				Control
1 dpi	1.45	2.25	1.99	1.98	1.8028	1.18816	1.45063	2.57	1	1	1	1
3 dpi	3.07	3.63	3.73	3.02	2.72	2.58	2.25	2.5	1	1	1	1
5 dpi	2.55	1.02	3.03	1.16	1.469	1.19	1.43	1.83	1	1	1	1

## Sheet: S4 Figure
total neutrophil numbers in WT control M. marinum infected and miR-206 knockdown M. marinum infected embryos
	Scramble 1 dpi	AntagomiR 1 dpi	Scramble 3 dpi	AntagomiR 3 dpi	Scramble 5 dpi	AntagomiR 5 dpi
	575	2573	1768	2934	1229	1866
	998	1470	1841	2093	3338	1448
	1418	1551	1466	2826	3776	3064
	570	2622	1216	4328	1744	1449
	330	2795	1643	2566	3034	2341
	322	1928	1913	2415	2349	1517
	1031	2468	1197	4328	1532	2046
	1090	1828	1540	2500	1427	1683
	401	3122	1919	4198	2201	5089
	367	3403	1412	3659	1994	3316
	1105	2995	2113	4462	1859	3344
	688	3677	2695	3199	2093	1939
	330	1431	1136	2400		1951
	428	2416	1381	4098		2803
	544	3335		2288		4452
	1388	1709		2520		3178
	1066			4087		3669
	1647			2329
	1198			3996
	190

## Sheet: S5 Figure
Granuloma-associated macrophages following trunk infection
Scramble Control 1 dpi	miR-206 knockdown 1 dpi	Scramble Control 3 dpi	miR-206 knockdown 3 dpi
25904	20125	3945	7044
11381	15249	8101	3680
18139	11241	3145	7076
25515	23268	4622	5103
24056	18598	6659	5826
14098		5127
11965
24199
